# Supplementary material for: A place-based assessment of biodiversity intactness in sub-Saharan Africa
Source: Nature. 2025 Dec 3;649(8095):113–21. doi: 10.1038/s41586-025-09781-7 (PMC12727506; doi:10.1038/s41586-025-09781-7)
Supplement: Supplementary file 4 — Source Data Fig. 1 [file 41586_2025_9781_MOESM4_ESM.csv]

FID	latitude	longitude	biome	ecoregion	land use	land use intensity	bii_all	bii_vertebrates	bii_plants	bii_amphibians	bii_reptiles	bii_birds	bii_mammals	bii_forbs	bii_trees&shrubs	bii_graminoids
0	-4.100657	29.721924	Forest	Albertine Rift Montane Forests	Crops	0.117389	0.436519	0.453666	0.428073	0.502641	0.439299	0.463624	0.417737	0.555496	0.361562	0.392974
1	-4.10052	29.799253	Forest	Albertine Rift Montane Forests	Untransformed	0.634772	0.565407	0.536574	0.579609	0.572695	0.551068	0.548112	0.483323	0.731451	0.486485	0.640048
2	-4.033388	29.644442	Forest	Albertine Rift Montane Forests	Crops	0.126998	0.434927	0.451595	0.426716	0.50018	0.436475	0.46165	0.41598	0.555333	0.35949	0.391964
3	-4.033253	29.721769	Forest	Albertine Rift Montane Forests	Untransformed	0.718819	0.534396	0.500335	0.551174	0.533546	0.511096	0.51486	0.441952	0.714048	0.452454	0.60738
4	-4.033117	29.799095	Forest	Albertine Rift Montane Forests	Crops	0.115953	0.436757	0.453975	0.428276	0.503009	0.439721	0.463919	0.417999	0.55552	0.361872	0.393125
5	-3.965987	29.644289	Forest	Albertine Rift Montane Forests	Crops	0.209135	0.421314	0.433894	0.415117	0.479141	0.412332	0.444776	0.400962	0.553943	0.341779	0.383333
6	-3.965853	29.721613	Forest	Albertine Rift Montane Forests	Crops	0.156194	0.430088	0.445303	0.422593	0.492701	0.427893	0.455652	0.410641	0.554839	0.353194	0.388896
7	-3.965716	29.798937	Forest	Albertine Rift Montane Forests	Crops	0.082339	0.442328	0.461219	0.433023	0.511619	0.449601	0.470825	0.424145	0.556089	0.36912	0.396657
8	-3.898722	29.566815	Forest	Albertine Rift Montane Forests	Crops	0.198627	0.423055	0.436159	0.416601	0.481832	0.415421	0.446934	0.402883	0.554121	0.344045	0.384437
9	-3.89859	29.644136	Forest	Albertine Rift Montane Forests	Crops	0.2041	0.422148	0.434979	0.415828	0.48043	0.413812	0.44581	0.401882	0.554028	0.342864	0.383862
10	-3.898456	29.721458	Forest	Albertine Rift Montane Forests	Crops	0.12578	0.435128	0.451858	0.426888	0.500492	0.436833	0.4619	0.416203	0.555354	0.359753	0.392092
11	-3.898319	29.798779	Forest	Albertine Rift Montane Forests	Crops	0.078638	0.442941	0.462017	0.433545	0.512567	0.450689	0.471585	0.424822	0.556152	0.369918	0.397046
12	-3.831458	29.489345	Forest	Albertine Rift Montane Forests	Crops	0.168445	0.428057	0.442663	0.420863	0.489563	0.424292	0.453135	0.408401	0.554632	0.350553	0.387609
13	-3.831328	29.566664	Forest	Albertine Rift Montane Forests	Crops	0.267962	0.411564	0.421217	0.40681	0.464073	0.395042	0.43269	0.390206	0.552947	0.329094	0.377151
14	-3.831196	29.643983	Forest	Albertine Rift Montane Forests	Crops	0.229551	0.41793	0.429494	0.412234	0.473911	0.406332	0.440581	0.397229	0.553597	0.337376	0.381188
15	-3.831062	29.721302	Forest	Albertine Rift Montane Forests	Untransformed	0.978113	0.438725	0.388533	0.463449	0.412767	0.38778	0.412278	0.31432	0.660357	0.347463	0.506598
16	-3.830925	29.798621	Forest	Albertine Rift Montane Forests	Crops	0.081623	0.442447	0.461374	0.433124	0.511802	0.449812	0.470972	0.424276	0.556101	0.369274	0.396732
17	-3.764194	29.411881	Forest	Albertine Rift Montane Forests	Untransformed	1	0.43065	0.379096	0.456044	0.402573	0.377372	0.403619	0.303547	0.655825	0.338601	0.498091
18	-3.764067	29.489198	Forest	Albertine Rift Montane Forests	Crops	0.304395	0.405526	0.413365	0.401665	0.45474	0.384333	0.425205	0.383544	0.55233	0.321238	0.373323
19	-3.763937	29.566514	Forest	Albertine Rift Montane Forests	Crops	0.316737	0.403481	0.410705	0.399922	0.451579	0.380705	0.422669	0.381287	0.552121	0.318576	0.372026
20	-3.763805	29.643831	Forest	Albertine Rift Montane Forests	Crops	0.269908	0.411242	0.420797	0.406535	0.463574	0.39447	0.43229	0.38985	0.552914	0.328674	0.376947
21	-3.763671	29.721147	Forest	Albertine Rift Montane Forests	Untransformed	1	0.43065	0.379096	0.456044	0.402573	0.377372	0.403619	0.303547	0.655825	0.338601	0.498091
22	-3.763534	29.798463	Forest	Albertine Rift Montane Forests	Crops	0.160284	0.42941	0.444422	0.422016	0.491654	0.426691	0.454812	0.409894	0.55477	0.352312	0.388466
23	-3.696806	29.411736	Forest	Albertine Rift Montane Forests	Untransformed	1	0.43065	0.379096	0.456044	0.402573	0.377372	0.403619	0.303547	0.655825	0.338601	0.498091
24	-3.696678	29.48905	Forest	Albertine Rift Montane Forests	Crops	0.239664	0.416254	0.427315	0.410806	0.471321	0.403359	0.438504	0.39538	0.553426	0.335196	0.380125
25	-3.696549	29.566364	Forest	Albertine Rift Montane Forests	Crops	0.335809	0.40032	0.406595	0.397229	0.446694	0.375099	0.418751	0.3778	0.551798	0.314464	0.370022
26	-3.696417	29.643678	Forest	Albertine Rift Montane Forests	Crops	0.280895	0.409421	0.418429	0.404984	0.46076	0.39124	0.430033	0.387841	0.552728	0.326305	0.375792
27	-3.62942	29.411591	Forest	Albertine Rift Montane Forests	Untransformed	1	0.43065	0.379096	0.456044	0.402573	0.377372	0.403619	0.303547	0.655825	0.338601	0.498091
28	-3.629293	29.488902	Forest	Albertine Rift Montane Forests	Untransformed	1	0.43065	0.379096	0.456044	0.402573	0.377372	0.403619	0.303547	0.655825	0.338601	0.498091
29	-3.629163	29.566214	Forest	Albertine Rift Montane Forests	Crops	0.374144	0.393966	0.398334	0.391815	0.436874	0.363832	0.410876	0.370791	0.55115	0.306197	0.365994
30	-3.629031	29.643525	Forest	Albertine Rift Montane Forests	Crops	0.257187	0.41335	0.423539	0.408331	0.466832	0.398209	0.434904	0.392176	0.553129	0.331417	0.378284
31	-3.562038	29.411446	Forest	Albertine Rift Montane Forests	Crops	0.247862	0.414896	0.425548	0.409648	0.469221	0.40095	0.436819	0.393881	0.553287	0.333428	0.379263
32	-3.56191	29.488755	Forest	Albertine Rift Montane Forests	Crops	0.23242	0.417455	0.428876	0.411829	0.473176	0.405488	0.439992	0.396704	0.553549	0.336758	0.380886
33	-3.56178	29.566063	Forest	Albertine Rift Montane Forests	Crops	0.336036	0.400282	0.406546	0.397197	0.446636	0.375033	0.418705	0.377759	0.551795	0.314415	0.369998
34	-3.561648	29.643372	Forest	Albertine Rift Montane Forests	Crops	0.289975	0.407916	0.416473	0.403701	0.458434	0.388571	0.428168	0.386181	0.552574	0.324347	0.374838
35	-3.49453	29.488607	Forest	Albertine Rift Montane Forests	Crops	0.268557	0.411466	0.421088	0.406726	0.46392	0.394867	0.432568	0.390097	0.552937	0.328965	0.377089
36	-3.4944	29.565913	Forest	Albertine Rift Montane Forests	Crops	0.395882	0.390364	0.393649	0.388746	0.431306	0.357442	0.40641	0.366816	0.550782	0.30151	0.363709
37	-3.494268	29.643219	Forest	Albertine Rift Montane Forests	Crops	0.405336	0.388797	0.391611	0.387411	0.428885	0.354664	0.404468	0.365087	0.550621	0.299472	0.362716
38	-3.427152	29.488459	Forest	Albertine Rift Montane Forests	Crops	0.295184	0.407053	0.41535	0.402966	0.4571	0.38704	0.427098	0.385228	0.552486	0.323224	0.374291
39	-3.427022	29.565763	Forest	Albertine Rift Montane Forests	Crops	0.41684	0.38689	0.389132	0.385786	0.425938	0.351282	0.402104	0.362984	0.550427	0.296991	0.361507
40	-3.42689	29.643067	Forest	Albertine Rift Montane Forests	Crops	0.452102	0.381046	0.381533	0.380807	0.416906	0.340918	0.39486	0.356537	0.54983	0.289387	0.357802
41	-3.965578	29.876261	Forest	Albertine Rift Montane Forests	Untransformed	0.660864	0.55578	0.525324	0.570782	0.560542	0.538659	0.537789	0.47048	0.726049	0.47592	0.629906
42	-3.898181	29.876101	Forest	Albertine Rift Montane Forests	Crops	0.115564	0.436822	0.454059	0.428331	0.503109	0.439835	0.463999	0.41807	0.555527	0.361955	0.393165
43	-3.830786	29.87594	Forest	Albertine Rift Montane Forests	Crops	0.100612	0.4393	0.457281	0.430442	0.506938	0.44423	0.467071	0.420804	0.55578	0.365179	0.394737
44	-3.763395	29.87578	Forest	Albertine Rift Montane Forests	Crops	0.222622	0.419079	0.430988	0.413213	0.475686	0.408368	0.442005	0.398496	0.553715	0.338871	0.381916
45	-3.359904	29.41101	Forest	Albertine Rift Montane Forests	Settlements	0.068924	0.345557	0.362484	0.337219	0.34769	0.339956	0.396986	0.284525	0.490184	0.253902	0.320707
46	-3.359776	29.488312	Forest	Albertine Rift Montane Forests	Crops	0.275549	0.410307	0.419582	0.405739	0.462129	0.392812	0.431131	0.388818	0.552819	0.327458	0.376354
47	-3.359647	29.565613	Forest	Albertine Rift Montane Forests	Crops	0.437195	0.383517	0.384746	0.382912	0.420724	0.345299	0.397922	0.359262	0.550082	0.292602	0.359368
48	-3.359515	29.642914	Forest	Albertine Rift Montane Forests	Crops	0.493984	0.374105	0.372507	0.374892	0.406178	0.328608	0.386256	0.348879	0.549121	0.280356	0.353401
49	-3.2929	29.178969	Forest	Albertine Rift Montane Forests	Untransformed	0.182571	0.732254	0.731554	0.732599	0.78333	0.766127	0.727013	0.705911	0.825087	0.669585	0.815809
50	-3.292779	29.256268	Forest	Albertine Rift Montane Forests	Crops	0.152017	0.43078	0.446204	0.423183	0.493771	0.429121	0.45651	0.411405	0.55491	0.354095	0.389335
51	-3.292656	29.333567	Forest	Albertine Rift Montane Forests	Crops	0.296041	0.406911	0.415165	0.402845	0.45688	0.386788	0.426921	0.385071	0.552472	0.323039	0.374201
52	-3.292531	29.410865	Forest	Albertine Rift Montane Forests	Untransformed	0.793742	0.506752	0.46803	0.525826	0.498647	0.475464	0.485219	0.405073	0.698534	0.422117	0.578259
53	-3.292403	29.488164	Forest	Albertine Rift Montane Forests	Crops	0.261556	0.412626	0.422597	0.407714	0.465713	0.396924	0.434006	0.391377	0.553055	0.330475	0.377824
54	-3.292273	29.565463	Forest	Albertine Rift Montane Forests	Crops	0.458719	0.37995	0.380107	0.379872	0.415211	0.338973	0.393501	0.355327	0.549718	0.287961	0.357106
55	-3.292141	29.642761	Forest	Albertine Rift Montane Forests	Crops	0.433165	0.384185	0.385614	0.383481	0.421756	0.346484	0.39875	0.359999	0.55015	0.293471	0.359792
56	-3.225529	29.178832	Forest	Albertine Rift Montane Forests	Crops	0.098242	0.439692	0.457792	0.430777	0.507546	0.444927	0.467558	0.421238	0.55582	0.365691	0.394986
57	-3.225408	29.256128	Forest	Albertine Rift Montane Forests	Crops	0.345783	0.398667	0.404446	0.39582	0.444139	0.372168	0.416702	0.375976	0.55163	0.312313	0.368974
58	-3.225285	29.333424	Forest	Albertine Rift Montane Forests	Crops	0.378762	0.393201	0.397338	0.391163	0.435692	0.362475	0.409927	0.369946	0.551071	0.305202	0.365508
59	-3.22516	29.41072	Forest	Albertine Rift Montane Forests	Untransformed	0.851073	0.485599	0.44331	0.50643	0.471943	0.448199	0.462538	0.376853	0.686663	0.398903	0.555976
60	-3.225032	29.488016	Forest	Albertine Rift Montane Forests	Protected	n/a	0.907516	0.948624	0.887267	0.985927	0.983817	0.942833	0.931033	0.910803	0.871894	0.903563
61	-3.224903	29.565312	Forest	Albertine Rift Montane Forests	Crops	0.371199	0.394455	0.398968	0.392231	0.437629	0.364698	0.411481	0.371329	0.551199	0.306833	0.366303
62	-3.224771	29.642608	Forest	Albertine Rift Montane Forests	Crops	0.420799	0.386234	0.388279	0.385227	0.424924	0.350119	0.401291	0.36226	0.55036	0.296137	0.361091
63	-3.158161	29.178694	Forest	Albertine Rift Montane Forests	Crops	0.190864	0.424342	0.437832	0.417697	0.483821	0.417703	0.448529	0.404302	0.554252	0.345718	0.385253
64	-3.15804	29.255988	Forest	Albertine Rift Montane Forests	Crops	0.38334	0.392442	0.396352	0.390517	0.434519	0.361129	0.408987	0.369109	0.550994	0.304215	0.365027
65	-3.157916	29.333281	Forest	Albertine Rift Montane Forests	Crops	0.310972	0.404436	0.411948	0.400736	0.453056	0.3824	0.423854	0.382341	0.552219	0.319819	0.372632
66	-3.157791	29.410575	Forest	Albertine Rift Montane Forests	Untransformed	0.786932	0.509265	0.470966	0.52813	0.501819	0.478703	0.487914	0.408425	0.699944	0.424875	0.580906
67	-3.157664	29.487869	Forest	Albertine Rift Montane Forests	Protected	n/a	0.907516	0.948624	0.887267	0.985927	0.983817	0.942833	0.931033	0.910803	0.871894	0.903563
68	-3.157534	29.565162	Forest	Albertine Rift Montane Forests	Crops	0.381851	0.392689	0.396673	0.390727	0.4349	0.361567	0.409292	0.369382	0.551019	0.304536	0.365184
69	-3.157402	29.642456	Forest	Albertine Rift Montane Forests	Crops	0.366635	0.395211	0.399952	0.392876	0.438798	0.366039	0.412419	0.372164	0.551277	0.307817	0.366783
70	-3.090794	29.178557	Forest	Albertine Rift Montane Forests	Crops	0.252043	0.414203	0.424647	0.409058	0.46815	0.399721	0.43596	0.393116	0.553216	0.332526	0.378824
71	-3.090673	29.255848	Forest	Albertine Rift Montane Forests	Crops	0.262336	0.412497	0.422429	0.407604	0.465514	0.396695	0.433846	0.391234	0.553042	0.330307	0.377743
72	-3.09055	29.333139	Forest	Albertine Rift Montane Forests	Untransformed	1	0.43065	0.379096	0.456044	0.402573	0.377372	0.403619	0.303547	0.655825	0.338601	0.498091
73	-3.090424	29.41043	Forest	Albertine Rift Montane Forests	Untransformed	0.882946	0.473839	0.429567	0.495646	0.457096	0.433041	0.449928	0.361165	0.680063	0.385998	0.543587
74	-3.090297	29.487721	Forest	Albertine Rift Montane Forests	Protected	n/a	0.907516	0.948624	0.887267	0.985927	0.983817	0.942833	0.931033	0.910803	0.871894	0.903563
75	-3.090167	29.565012	Forest	Albertine Rift Montane Forests	Crops	0.377368	0.393432	0.397639	0.39136	0.436049	0.362884	0.410213	0.370201	0.551095	0.305502	0.365655
76	-3.023548	29.101131	Forest	Albertine Rift Montane Forests	Crops	0.291822	0.40761	0.416074	0.40344	0.457961	0.388028	0.427788	0.385843	0.552543	0.323949	0.374644
77	-3.023429	29.178419	Forest	Albertine Rift Montane Forests	Crops	0.29837	0.406525	0.414663	0.402516	0.456284	0.386104	0.426443	0.384646	0.552432	0.322537	0.373956
78	-3.023308	29.255708	Forest	Albertine Rift Montane Forests	Untransformed	1	0.43065	0.379096	0.456044	0.402573	0.377372	0.403619	0.303547	0.655825	0.338601	0.498091
79	-3.023185	29.332996	Forest	Albertine Rift Montane Forests	Untransformed	1	0.43065	0.379096	0.456044	0.402573	0.377372	0.403619	0.303547	0.655825	0.338601	0.498091
80	-3.02306	29.410285	Forest	Albertine Rift Montane Forests	Untransformed	0.76347	0.517922	0.481083	0.536068	0.512748	0.489861	0.497196	0.419974	0.704802	0.434375	0.590025
81	-3.022932	29.487573	Forest	Albertine Rift Montane Forests	Protected	n/a	0.907516	0.948624	0.887267	0.985927	0.983817	0.942833	0.931033	0.910803	0.871894	0.903563
82	-3.022802	29.564862	Forest	Albertine Rift Montane Forests	Crops	0.426402	0.385306	0.387072	0.384436	0.423489	0.348472	0.40014	0.361236	0.550265	0.294929	0.360502
83	-2.956301	29.02371	Forest	Albertine Rift Montane Forests	Crops	0.375507	0.393741	0.39804	0.391623	0.436525	0.363431	0.410596	0.370542	0.551126	0.305904	0.36585
84	-2.956185	29.100996	Forest	Albertine Rift Montane Forests	Crops	0.386693	0.391887	0.395629	0.390043	0.43366	0.360144	0.408298	0.368496	0.550937	0.303492	0.364675
85	-2.956066	29.178282	Forest	Albertine Rift Montane Forests	Crops	0.277771	0.409939	0.419103	0.405425	0.46156	0.392158	0.430675	0.388412	0.552781	0.326979	0.376121
86	-2.955945	29.255568	Forest	Albertine Rift Montane Forests	Untransformed	1	0.43065	0.379096	0.456044	0.402573	0.377372	0.403619	0.303547	0.655825	0.338601	0.498091
87	-2.955822	29.332854	Forest	Albertine Rift Montane Forests	Untransformed	0.93573	0.454363	0.406807	0.477788	0.432509	0.407937	0.429045	0.335182	0.669133	0.364625	0.523071
88	-2.955697	29.41014	Forest	Albertine Rift Montane Forests	Protected	n/a	0.907516	0.948624	0.887267	0.985927	0.983817	0.942833	0.931033	0.910803	0.871894	0.903563
89	-2.955569	29.487426	Forest	Albertine Rift Montane Forests	Crops	0.287533	0.408321	0.416999	0.404046	0.459059	0.389289	0.428669	0.386627	0.552616	0.324873	0.375095
90	-2.955439	29.564712	Forest	Albertine Rift Montane Forests	Crops	0.402053	0.389341	0.392319	0.387874	0.429726	0.355629	0.405142	0.365688	0.550677	0.300179	0.363061
91	-2.88894	29.023578	Forest	Albertine Rift Montane Forests	Crops	0.407013	0.388519	0.39125	0.387174	0.428455	0.354171	0.404123	0.364781	0.550593	0.29911	0.36254
92	-2.888823	29.100861	Forest	Albertine Rift Montane Forests	Crops	0.283197	0.409039	0.417933	0.404658	0.46017	0.390564	0.42956	0.38742	0.552689	0.325809	0.37555
93	-2.888705	29.178145	Forest	Albertine Rift Montane Forests	Untransformed	1	0.43065	0.379096	0.456044	0.402573	0.377372	0.403619	0.303547	0.655825	0.338601	0.498091
94	-2.888584	29.255428	Forest	Albertine Rift Montane Forests	Untransformed	0.701405	0.540821	0.507843	0.557066	0.541657	0.519378	0.52175	0.450524	0.717654	0.459505	0.614149
95	-2.888461	29.332711	Forest	Albertine Rift Montane Forests	Untransformed	0.587725	0.582766	0.55686	0.595526	0.594609	0.573442	0.566724	0.506481	0.741193	0.505535	0.658334
96	-2.888335	29.409995	Forest	Albertine Rift Montane Forests	Protected	n/a	0.907516	0.948624	0.887267	0.985927	0.983817	0.942833	0.931033	0.910803	0.871894	0.903563
97	-2.888208	29.487278	Forest	Albertine Rift Montane Forests	Crops	0.30043	0.406183	0.414219	0.402225	0.455756	0.385498	0.42602	0.384269	0.552397	0.322092	0.373739
98	-2.888078	29.564562	Forest	Albertine Rift Montane Forests	Crops	0.40557	0.388758	0.391561	0.387378	0.428825	0.354595	0.404419	0.365045	0.550618	0.299421	0.362691
99	-2.821695	28.946164	Forest	Albertine Rift Montane Forests	Crops	0.174232	0.427098	0.441416	0.420046	0.488081	0.422591	0.451946	0.407343	0.554534	0.349305	0.387001
100	-2.82158	29.023445	Forest	Albertine Rift Montane Forests	Crops	0.340746	0.399502	0.405531	0.396532	0.445429	0.373648	0.417737	0.376897	0.551715	0.313399	0.369503
101	-2.821464	29.100726	Forest	Albertine Rift Montane Forests	Crops	0.280861	0.409427	0.418437	0.404988	0.460769	0.39125	0.43004	0.387847	0.552729	0.326312	0.375796
102	-2.821345	29.178007	Forest	Albertine Rift Montane Forests	Untransformed	1	0.43065	0.379096	0.456044	0.402573	0.377372	0.403619	0.303547	0.655825	0.338601	0.498091
103	-2.821224	29.255288	Forest	Albertine Rift Montane Forests	Crops	0.161047	0.429284	0.444257	0.421908	0.491458	0.426467	0.454655	0.409754	0.554757	0.352148	0.388386
104	-2.821101	29.332569	Forest	Albertine Rift Montane Forests	Untransformed	1	0.43065	0.379096	0.456044	0.402573	0.377372	0.403619	0.303547	0.655825	0.338601	0.498091
105	-2.820976	29.40985	Forest	Albertine Rift Montane Forests	Crops	0.19825	0.423118	0.43624	0.416654	0.481929	0.415532	0.447012	0.402952	0.554127	0.344126	0.384477
106	-2.820848	29.487131	Forest	Albertine Rift Montane Forests	Timber	n/a	0.333579	0.25991	0.369867	0.274685	0.274211	0.257139	0.25406	0.51358	0.285127	0.402001
107	-2.820719	29.564411	Forest	Albertine Rift Montane Forests	Crops	0.361621	0.396042	0.401032	0.393584	0.440082	0.367513	0.413449	0.373081	0.551362	0.308898	0.36731
108	-2.754222	29.023313	Forest	Albertine Rift Montane Forests	Untransformed	1	0.43065	0.379096	0.456044	0.402573	0.377372	0.403619	0.303547	0.655825	0.338601	0.498091
109	-2.754106	29.100591	Forest	Albertine Rift Montane Forests	Untransformed	0.909942	0.463879	0.417927	0.486513	0.444522	0.420202	0.439248	0.347876	0.674473	0.375067	0.533095
110	-2.753987	29.17787	Forest	Albertine Rift Montane Forests	Untransformed	0.901488	0.466998	0.421572	0.489373	0.448459	0.424222	0.442592	0.352037	0.676223	0.37849	0.53638
111	-2.753866	29.255148	Forest	Albertine Rift Montane Forests	Protected	n/a	0.907516	0.948624	0.887267	0.985927	0.983817	0.942833	0.931033	0.910803	0.871894	0.903563
112	-2.753743	29.332426	Forest	Albertine Rift Montane Forests	Protected	n/a	0.907516	0.948624	0.887267	0.985927	0.983817	0.942833	0.931033	0.910803	0.871894	0.903563
113	-2.686866	29.023181	Forest	Albertine Rift Montane Forests	Untransformed	1	0.43065	0.379096	0.456044	0.402573	0.377372	0.403619	0.303547	0.655825	0.338601	0.498091
114	-2.68675	29.100456	Forest	Albertine Rift Montane Forests	Untransformed	0.932906	0.455406	0.408025	0.478744	0.433825	0.40928	0.430163	0.336572	0.669718	0.365768	0.524169
115	-2.686631	29.177732	Forest	Albertine Rift Montane Forests	Crops	0.358458	0.396566	0.401714	0.39403	0.440892	0.368442	0.414098	0.373659	0.551415	0.30958	0.367642
116	-2.68651	29.255008	Forest	Albertine Rift Montane Forests	Protected	n/a	0.907516	0.948624	0.887267	0.985927	0.983817	0.942833	0.931033	0.910803	0.871894	0.903563
117	-2.686387	29.332284	Forest	Albertine Rift Montane Forests	Untransformed	0.432342	0.640097	0.623858	0.648096	0.666987	0.64734	0.628197	0.582966	0.773368	0.568451	0.718728
118	-2.619511	29.023048	Forest	Albertine Rift Montane Forests	Untransformed	1	0.43065	0.379096	0.456044	0.402573	0.377372	0.403619	0.303547	0.655825	0.338601	0.498091
119	-2.619394	29.100322	Forest	Albertine Rift Montane Forests	Untransformed	0.908326	0.464475	0.418623	0.48706	0.445274	0.42097	0.439887	0.348671	0.674807	0.375721	0.533722
120	-2.619276	29.177595	Forest	Albertine Rift Montane Forests	Untransformed	0.70244	0.54044	0.507397	0.556716	0.541176	0.518886	0.521341	0.450015	0.71744	0.459086	0.613746
121	-2.619155	29.254868	Forest	Albertine Rift Montane Forests	Untransformed	0.571439	0.588775	0.563882	0.601036	0.602196	0.581188	0.573167	0.514498	0.744566	0.512129	0.664664
122	-7.950857	29.808273	Forest	Albertine Rift Montane Forests	Untransformed	0.031732	0.787908	0.796592	0.783631	0.85359	0.837863	0.786688	0.780158	0.856321	0.730661	0.874437
123	-7.950717	29.885747	Forest	Albertine Rift Montane Forests	Untransformed	0.02302	0.791123	0.800349	0.786578	0.857648	0.842006	0.790135	0.784446	0.858125	0.734189	0.877824
124	-7.950575	29.963222	Forest	Albertine Rift Montane Forests	Untransformed	0.02523	0.790307	0.799396	0.785831	0.856619	0.840955	0.78926	0.783359	0.857667	0.733294	0.876965
125	-7.950431	30.040696	Forest	Albertine Rift Montane Forests	Untransformed	0.039785	0.784937	0.79312	0.780906	0.849839	0.834033	0.783502	0.776194	0.854653	0.7274	0.871307
126	-7.883116	29.808114	Forest	Albertine Rift Montane Forests	Untransformed	0.044854	0.783067	0.790934	0.779191	0.847478	0.831622	0.781496	0.773699	0.853604	0.725348	0.869337
127	-7.882976	29.885586	Forest	Albertine Rift Montane Forests	Untransformed	0.033522	0.787248	0.79582	0.783025	0.852756	0.837012	0.78598	0.779277	0.85595	0.729936	0.873742
128	-7.882834	29.963058	Forest	Albertine Rift Montane Forests	Untransformed	0.038418	0.785441	0.793709	0.781369	0.850476	0.834683	0.784043	0.776867	0.854936	0.727954	0.871839
129	-7.88269	30.04053	Forest	Albertine Rift Montane Forests	Untransformed	0.041649	0.784249	0.792316	0.780276	0.848971	0.833147	0.782764	0.775277	0.854267	0.726646	0.870583
130	-7.815384	29.807956	Forest	Albertine Rift Montane Forests	Untransformed	0.046622	0.782415	0.790172	0.778593	0.846655	0.830782	0.780797	0.772829	0.853238	0.724632	0.86865
131	-7.815244	29.885425	Forest	Albertine Rift Montane Forests	Untransformed	0.041137	0.784438	0.792537	0.780449	0.849209	0.83339	0.782967	0.775529	0.854373	0.726853	0.870782
132	-7.815102	29.962895	Forest	Albertine Rift Montane Forests	Untransformed	0.037709	0.785703	0.794015	0.781609	0.850806	0.835021	0.784323	0.777216	0.855083	0.728241	0.872114
133	-7.814958	30.040364	Forest	Albertine Rift Montane Forests	Untransformed	0.045671	0.782765	0.790582	0.778915	0.847097	0.831234	0.781173	0.773297	0.853434	0.725017	0.869019
134	-7.814812	30.117833	Forest	Albertine Rift Montane Forests	Untransformed	0.043268	0.783652	0.791618	0.779728	0.848217	0.832377	0.782124	0.77448	0.853932	0.72599	0.869954
135	-7.74766	29.807797	Forest	Albertine Rift Montane Forests	Untransformed	0.107467	0.759965	0.763937	0.758008	0.818313	0.801845	0.756725	0.742879	0.840639	0.699995	0.845001
136	-7.74752	29.885264	Forest	Albertine Rift Montane Forests	Untransformed	0.098221	0.763376	0.767924	0.761136	0.82262	0.806242	0.760383	0.74743	0.842553	0.703739	0.848594
137	-7.747378	29.962731	Forest	Albertine Rift Montane Forests	Untransformed	0.072411	0.772899	0.779052	0.769868	0.834642	0.818517	0.770594	0.760134	0.847897	0.71419	0.858626
138	-7.747234	30.040198	Forest	Albertine Rift Montane Forests	Untransformed	0.037515	0.785775	0.794099	0.781674	0.850896	0.835113	0.7844	0.777311	0.855123	0.728319	0.872189
139	-7.747088	30.117665	Forest	Albertine Rift Montane Forests	Untransformed	0.049067	0.781512	0.789118	0.777766	0.845516	0.829619	0.77983	0.771625	0.852731	0.723642	0.8677
140	-7.746939	30.195131	Forest	Albertine Rift Montane Forests	Untransformed	0.067537	0.774697	0.781154	0.771517	0.836912	0.820835	0.772522	0.762534	0.848907	0.716163	0.860521
141	-7.679945	29.807639	Forest	Albertine Rift Montane Forests	Untransformed	0.102875	0.761659	0.765917	0.759562	0.820452	0.804029	0.758542	0.745139	0.841589	0.701855	0.846786
142	-7.679805	29.885103	Forest	Albertine Rift Montane Forests	Untransformed	0.099208	0.763012	0.767498	0.760802	0.82216	0.805772	0.759993	0.746944	0.842349	0.70334	0.848211
143	-7.679663	29.962567	Forest	Albertine Rift Montane Forests	Untransformed	0.061391	0.776965	0.783804	0.773596	0.839775	0.823757	0.774954	0.765559	0.850179	0.718652	0.862909
144	-7.679519	30.040032	Forest	Albertine Rift Montane Forests	Untransformed	0.042023	0.784111	0.792155	0.780149	0.848797	0.832969	0.782616	0.775092	0.85419	0.726494	0.870437
145	-7.679373	30.117496	Forest	Albertine Rift Montane Forests	Untransformed	0.043947	0.783401	0.791325	0.779498	0.8479	0.832054	0.781855	0.774145	0.853791	0.725715	0.869689
146	-7.679224	30.19496	Forest	Albertine Rift Montane Forests	Untransformed	0.060725	0.777211	0.784091	0.773822	0.840085	0.824074	0.775217	0.765887	0.850317	0.718922	0.863168
147	-7.612238	29.80748	Forest	Albertine Rift Montane Forests	Untransformed	0.098262	0.763361	0.767906	0.761122	0.822601	0.806223	0.760367	0.74741	0.842545	0.703723	0.848579
148	-7.612098	29.884942	Forest	Albertine Rift Montane Forests	Untransformed	0.097123	0.763781	0.768397	0.761508	0.823131	0.806764	0.760818	0.747971	0.84278	0.704184	0.849021
149	-7.611956	29.962404	Forest	Albertine Rift Montane Forests	Untransformed	0.091548	0.765838	0.770801	0.763394	0.825728	0.809416	0.763023	0.750715	0.843935	0.706441	0.851188
150	-7.611812	30.039865	Forest	Albertine Rift Montane Forests	Untransformed	0.069874	0.773835	0.780146	0.770727	0.835824	0.819723	0.771598	0.761383	0.848423	0.715217	0.859612
151	-7.611666	30.117327	Forest	Albertine Rift Montane Forests	Untransformed	0.034099	0.787035	0.795571	0.78283	0.852488	0.836737	0.785751	0.778993	0.855831	0.729703	0.873517
152	-7.611517	30.194789	Forest	Albertine Rift Montane Forests	Untransformed	0.067662	0.774651	0.7811	0.771475	0.836854	0.820775	0.772473	0.762472	0.848881	0.716113	0.860472
153	-8.018879	29.653477	Forest	Albertine Rift Montane Forests	Untransformed	0.032543	0.787609	0.796243	0.783357	0.853213	0.837477	0.786367	0.779759	0.856153	0.730333	0.874122
154	-8.018744	29.730955	Forest	Albertine Rift Montane Forests	Untransformed	0.027743	0.78938	0.798312	0.784981	0.855449	0.83976	0.788266	0.782122	0.857147	0.732276	0.875988
155	-7.95113	29.653324	Forest	Albertine Rift Montane Forests	Untransformed	0.038813	0.785296	0.793539	0.781235	0.850292	0.834495	0.783886	0.776672	0.854854	0.727794	0.871685
156	-7.950994	29.730799	Forest	Albertine Rift Montane Forests	Untransformed	0.037219	0.785884	0.794226	0.781774	0.851034	0.835253	0.784517	0.777457	0.855184	0.728439	0.872304
157	-7.883389	29.653171	Forest	Albertine Rift Montane Forests	Untransformed	0.059558	0.777641	0.784594	0.774217	0.840629	0.824629	0.775679	0.766461	0.850559	0.719394	0.863622
158	-7.883254	29.730643	Forest	Albertine Rift Montane Forests	Untransformed	0.046074	0.782616	0.790408	0.778779	0.84691	0.831042	0.781014	0.773098	0.853351	0.724854	0.868863
159	-7.816299	29.26567	Forest	Albertine Rift Montane Forests	Untransformed	0.018085	0.792944	0.802477	0.788248	0.859947	0.844353	0.792087	0.786876	0.859147	0.736187	0.879742
160	-7.816175	29.34314	Forest	Albertine Rift Montane Forests	Untransformed	0.01899	0.79261	0.802086	0.787942	0.859525	0.843923	0.791729	0.78643	0.858959	0.73582	0.87939
161	-7.816049	29.420609	Forest	Albertine Rift Montane Forests	Untransformed	0.018544	0.792774	0.802279	0.788093	0.859733	0.844135	0.791905	0.78665	0.859052	0.736001	0.879563
162	-7.81592	29.498078	Forest	Albertine Rift Montane Forests	Untransformed	0.034237	0.786984	0.795512	0.782783	0.852423	0.836672	0.785697	0.778925	0.855802	0.729647	0.873464
163	-7.81579	29.575548	Forest	Albertine Rift Montane Forests	Untransformed	0.046761	0.782363	0.790112	0.778546	0.84659	0.830715	0.780742	0.77276	0.853209	0.724576	0.868596
164	-7.815657	29.653017	Forest	Albertine Rift Montane Forests	Untransformed	0.067994	0.774529	0.780957	0.771363	0.836699	0.820617	0.772342	0.762309	0.848812	0.715978	0.860343
165	-7.815521	29.730487	Forest	Albertine Rift Montane Forests	Untransformed	0.045743	0.782739	0.790551	0.778891	0.847064	0.8312	0.781145	0.773262	0.85342	0.724988	0.868992
166	-7.748575	29.265529	Forest	Albertine Rift Montane Forests	Untransformed	0.009954	0.795944	0.805982	0.790999	0.863734	0.84822	0.795304	0.790878	0.86083	0.739479	0.882902
167	-7.748451	29.342996	Forest	Albertine Rift Montane Forests	Untransformed	0.012624	0.794958	0.804831	0.790095	0.862491	0.84695	0.794247	0.789563	0.860277	0.738398	0.881864
168	-7.748325	29.420463	Forest	Albertine Rift Montane Forests	Untransformed	0.022314	0.791383	0.800653	0.786817	0.857977	0.842342	0.790414	0.784794	0.858271	0.734474	0.878098
169	-7.748196	29.49793	Forest	Albertine Rift Montane Forests	Untransformed	0.034806	0.786774	0.795267	0.782591	0.852158	0.836401	0.785471	0.778645	0.855684	0.729416	0.873242
170	-7.748066	29.575397	Forest	Albertine Rift Montane Forests	Untransformed	0.042475	0.783945	0.79196	0.779996	0.848586	0.832754	0.782438	0.77487	0.854096	0.726311	0.870262
171	-7.747933	29.652864	Forest	Albertine Rift Montane Forests	Untransformed	0.061617	0.776882	0.783706	0.77352	0.83967	0.82365	0.774865	0.765448	0.850133	0.71856	0.862822
172	-7.747797	29.730331	Forest	Albertine Rift Montane Forests	Untransformed	0.060969	0.777121	0.783986	0.773739	0.839972	0.823958	0.775121	0.765767	0.850267	0.718823	0.863073
173	-7.680982	29.187925	Forest	Albertine Rift Montane Forests	Untransformed	0.008894	0.796335	0.80644	0.791358	0.864228	0.848724	0.795723	0.7914	0.86105	0.739909	0.883314
174	-7.68086	29.265389	Forest	Albertine Rift Montane Forests	Untransformed	0.007685	0.796781	0.806961	0.791767	0.864791	0.849299	0.796201	0.791995	0.8613	0.740398	0.883784
175	-7.680736	29.342853	Forest	Albertine Rift Montane Forests	Untransformed	0.010458	0.795758	0.805765	0.790828	0.8635	0.847981	0.795104	0.79063	0.860726	0.739275	0.882706
176	-7.680609	29.420318	Forest	Albertine Rift Montane Forests	Untransformed	0.015213	0.794003	0.803715	0.78922	0.861285	0.845719	0.793223	0.788289	0.859741	0.73735	0.880858
177	-7.680481	29.497782	Forest	Albertine Rift Montane Forests	Untransformed	0.02783	0.789348	0.798275	0.784951	0.855408	0.839719	0.788232	0.782079	0.857129	0.732241	0.875954
178	-7.68035	29.575246	Forest	Albertine Rift Montane Forests	Untransformed	0.035327	0.786582	0.795042	0.782415	0.851916	0.836153	0.785265	0.778388	0.855576	0.729205	0.87304
179	-7.680217	29.65271	Forest	Albertine Rift Montane Forests	Untransformed	0.047697	0.782018	0.789708	0.77823	0.846154	0.83027	0.780372	0.7723	0.853015	0.724197	0.868232
180	-7.680082	29.730175	Forest	Albertine Rift Montane Forests	Untransformed	0.081799	0.769435	0.775004	0.766692	0.830269	0.814052	0.76688	0.755514	0.845954	0.710389	0.854977
181	-7.613274	29.187786	Forest	Albertine Rift Montane Forests	Untransformed	0.005185	0.797703	0.808039	0.792612	0.865956	0.850488	0.79719	0.793225	0.861818	0.74141	0.884755
182	-7.613152	29.265248	Forest	Albertine Rift Montane Forests	Untransformed	0.004083	0.79811	0.808514	0.792985	0.866469	0.851012	0.797626	0.793768	0.862046	0.741857	0.885184
183	-7.613028	29.34271	Forest	Albertine Rift Montane Forests	Untransformed	0.0062	0.797329	0.807601	0.792269	0.865483	0.850006	0.796789	0.792726	0.861608	0.740999	0.884361
184	-7.612902	29.420172	Forest	Albertine Rift Montane Forests	Untransformed	0.008597	0.796444	0.806568	0.791458	0.864367	0.848866	0.795841	0.791546	0.861111	0.740029	0.88343
185	-7.612774	29.497634	Forest	Albertine Rift Montane Forests	Untransformed	0.025621	0.790163	0.799227	0.785698	0.856437	0.840769	0.789105	0.783166	0.857586	0.733135	0.876812
186	-7.612643	29.575095	Forest	Albertine Rift Montane Forests	Untransformed	0.033727	0.787172	0.795732	0.782956	0.852661	0.836914	0.785898	0.779176	0.855908	0.729853	0.873662
187	-7.61251	29.652557	Forest	Albertine Rift Montane Forests	Untransformed	0.041231	0.784404	0.792497	0.780417	0.849166	0.833345	0.78293	0.775482	0.854354	0.726815	0.870745
188	-7.612375	29.730019	Forest	Albertine Rift Montane Forests	Untransformed	0.076692	0.77132	0.777207	0.76842	0.832648	0.816481	0.768901	0.758027	0.847011	0.712457	0.856962
189	-7.544539	29.807322	Forest	Albertine Rift Montane Forests	Untransformed	0.094474	0.764759	0.769539	0.762404	0.824365	0.808024	0.761866	0.749274	0.843329	0.705256	0.850051
190	-7.544399	29.884781	Forest	Albertine Rift Montane Forests	Untransformed	0.094603	0.764711	0.769484	0.76236	0.824305	0.807963	0.761815	0.749211	0.843302	0.705204	0.850001
191	-7.544257	29.96224	Forest	Albertine Rift Montane Forests	Untransformed	0.090117	0.766366	0.771418	0.763878	0.826395	0.810096	0.763589	0.751419	0.844231	0.707021	0.851744
192	-7.544113	30.039699	Forest	Albertine Rift Montane Forests	Untransformed	0.069063	0.774134	0.780496	0.771001	0.836201	0.820109	0.771919	0.761782	0.848591	0.715545	0.859927
193	-7.543967	30.117158	Forest	Albertine Rift Montane Forests	Untransformed	0.03358	0.787226	0.795795	0.783006	0.852729	0.836984	0.785956	0.779248	0.855938	0.729913	0.873719
194	-7.543818	30.194618	Forest	Albertine Rift Montane Forests	Untransformed	0.071859	0.773103	0.77929	0.770055	0.834899	0.818779	0.770813	0.760406	0.848012	0.714414	0.858841
195	-7.476848	29.807163	Forest	Albertine Rift Montane Forests	Untransformed	0.08838	0.767007	0.772167	0.764466	0.827204	0.810922	0.764277	0.752274	0.844591	0.707724	0.852419
196	-7.476708	29.88462	Forest	Albertine Rift Montane Forests	Untransformed	0.090308	0.766296	0.771336	0.763813	0.826306	0.810005	0.763514	0.751325	0.844192	0.706943	0.85167
197	-7.476566	29.962077	Forest	Albertine Rift Montane Forests	Untransformed	0.075693	0.771688	0.777637	0.768758	0.833113	0.816956	0.769296	0.758519	0.847218	0.712861	0.857351
198	-7.476422	30.039533	Forest	Albertine Rift Montane Forests	Untransformed	0.055784	0.779034	0.786221	0.775494	0.842387	0.826424	0.777172	0.768319	0.85134	0.720922	0.865089
199	-7.476276	30.11699	Forest	Albertine Rift Montane Forests	Untransformed	0.022953	0.791147	0.800377	0.786601	0.857679	0.842038	0.790161	0.784479	0.858138	0.734216	0.877849
200	-7.476127	30.194446	Forest	Albertine Rift Montane Forests	Untransformed	0.053763	0.77978	0.787093	0.776177	0.843328	0.827385	0.777972	0.769314	0.851759	0.721741	0.865874
201	-7.409165	29.807005	Forest	Albertine Rift Montane Forests	Untransformed	0.051258	0.780704	0.788173	0.777025	0.844495	0.828577	0.778963	0.770547	0.852278	0.722755	0.866848
202	-7.409025	29.884459	Forest	Albertine Rift Montane Forests	Untransformed	0.087785	0.767227	0.772423	0.764667	0.827481	0.811205	0.764512	0.752567	0.844714	0.707965	0.852651
203	-7.408883	29.961913	Forest	Albertine Rift Montane Forests	Untransformed	0.065939	0.775287	0.781843	0.772058	0.837657	0.821595	0.773155	0.76332	0.849238	0.716811	0.861142
204	-7.408739	30.039367	Forest	Albertine Rift Montane Forests	Untransformed	0.020363	0.792103	0.801494	0.787477	0.858886	0.84327	0.791185	0.785754	0.858675	0.735264	0.878856
205	-7.408593	30.116821	Forest	Albertine Rift Montane Forests	Untransformed	0.015201	0.794008	0.80372	0.789224	0.86129	0.845725	0.793228	0.788295	0.859744	0.737355	0.880863
206	-7.34135	29.884298	Forest	Albertine Rift Montane Forests	Untransformed	0.05592	0.778984	0.786163	0.775448	0.842323	0.82636	0.777118	0.768252	0.851312	0.720867	0.865036
207	-7.341208	29.96175	Forest	Albertine Rift Montane Forests	Untransformed	0.062815	0.77644	0.78319	0.773115	0.839112	0.82308	0.77439	0.764858	0.849884	0.718075	0.862356
208	-7.273823	29.806688	Forest	Albertine Rift Montane Forests	Untransformed	0.057113	0.778544	0.785649	0.775044	0.841768	0.825792	0.776646	0.767665	0.851065	0.720384	0.864572
209	-7.273683	29.884137	Forest	Albertine Rift Montane Forests	Untransformed	0.052113	0.780388	0.787804	0.776735	0.844097	0.82817	0.778624	0.770126	0.8521	0.722409	0.866515
210	-7.545575	29.187648	Forest	Albertine Rift Montane Forests	Untransformed	0.009598	0.796075	0.806136	0.791119	0.8639	0.84839	0.795445	0.791053	0.860904	0.739624	0.88304
211	-7.545453	29.265108	Forest	Albertine Rift Montane Forests	Untransformed	0.00905	0.796277	0.806372	0.791305	0.864155	0.84865	0.795661	0.791323	0.861017	0.739845	0.883253
212	-7.545329	29.342567	Forest	Albertine Rift Montane Forests	Untransformed	0.011685	0.795305	0.805236	0.790413	0.862928	0.847397	0.794619	0.790026	0.860472	0.738778	0.882229
213	-7.545203	29.420026	Forest	Albertine Rift Montane Forests	Untransformed	0.016045	0.793696	0.803356	0.788938	0.860897	0.845323	0.792894	0.787879	0.859569	0.737013	0.880534
214	-7.545075	29.497485	Forest	Albertine Rift Montane Forests	Untransformed	0.017702	0.793085	0.802641	0.788377	0.860125	0.844535	0.792238	0.787064	0.859226	0.736342	0.87989
215	-7.544944	29.574944	Forest	Albertine Rift Montane Forests	Untransformed	0.021885	0.791542	0.800838	0.786962	0.858177	0.842546	0.790584	0.785005	0.85836	0.734648	0.878265
216	-7.544811	29.652404	Forest	Albertine Rift Montane Forests	Untransformed	0.040959	0.784504	0.792614	0.780509	0.849292	0.833475	0.783037	0.775616	0.85441	0.726925	0.870851
217	-7.544676	29.729863	Forest	Albertine Rift Montane Forests	Untransformed	0.073133	0.772633	0.778741	0.769624	0.834306	0.818173	0.770309	0.759779	0.847748	0.713897	0.858345
218	-7.477884	29.18751	Forest	Albertine Rift Montane Forests	Untransformed	0.023107	0.791091	0.800311	0.786549	0.857608	0.841965	0.7901	0.784403	0.858107	0.734153	0.87779
219	-7.477762	29.264967	Forest	Albertine Rift Montane Forests	Untransformed	0.023932	0.790786	0.799956	0.78627	0.857224	0.841573	0.789774	0.783998	0.857936	0.73382	0.877469
220	-7.477638	29.342424	Forest	Albertine Rift Montane Forests	Untransformed	0.026415	0.78987	0.798885	0.78543	0.856067	0.840392	0.788791	0.782775	0.857422	0.732814	0.876504
221	-7.477512	29.41988	Forest	Albertine Rift Montane Forests	Untransformed	0.034627	0.78684	0.795344	0.782651	0.852242	0.836486	0.785542	0.778733	0.855721	0.729489	0.873312
222	-7.477384	29.497337	Forest	Albertine Rift Montane Forests	Untransformed	0.024009	0.790758	0.799922	0.786244	0.857188	0.841536	0.789743	0.78396	0.85792	0.733788	0.877439
223	-7.477253	29.574794	Forest	Albertine Rift Montane Forests	Untransformed	0.025507	0.790205	0.799276	0.785737	0.85649	0.840823	0.789151	0.783222	0.85761	0.733182	0.876857
224	-7.47712	29.65225	Forest	Albertine Rift Montane Forests	Untransformed	0.03003	0.788536	0.797326	0.784207	0.854383	0.838672	0.787361	0.780996	0.856673	0.73135	0.875099
225	-7.410321	29.109918	Forest	Albertine Rift Montane Forests	Untransformed	0.021912	0.791532	0.800826	0.786953	0.858164	0.842533	0.790573	0.784992	0.858354	0.734637	0.878254
226	-7.410201	29.187372	Forest	Albertine Rift Montane Forests	Untransformed	0.023743	0.790856	0.800037	0.786334	0.857311	0.841662	0.789848	0.78409	0.857975	0.733896	0.877542
227	-7.410079	29.264826	Forest	Albertine Rift Montane Forests	Untransformed	0.027379	0.789514	0.798469	0.785104	0.855618	0.839933	0.78841	0.782301	0.857222	0.732424	0.876129
228	-7.409955	29.342281	Forest	Albertine Rift Montane Forests	Untransformed	0.025726	0.790124	0.799182	0.785663	0.856388	0.840719	0.789064	0.783114	0.857564	0.733093	0.876772
229	-7.409829	29.419735	Forest	Albertine Rift Montane Forests	Untransformed	0.03071	0.788285	0.797033	0.783977	0.854066	0.838349	0.787092	0.780661	0.856532	0.731075	0.874835
230	-7.409701	29.497189	Forest	Albertine Rift Montane Forests	Untransformed	0.024329	0.79064	0.799784	0.786135	0.857038	0.841384	0.789616	0.783802	0.857854	0.733659	0.877315
231	-7.40957	29.574643	Forest	Albertine Rift Montane Forests	Untransformed	0.022077	0.791471	0.800755	0.786898	0.858088	0.842455	0.790508	0.784911	0.85832	0.734571	0.87819
232	-7.409437	29.652097	Forest	Albertine Rift Montane Forests	Untransformed	0.024789	0.79047	0.799586	0.78598	0.856824	0.841165	0.789435	0.783576	0.857758	0.733472	0.877136
233	-7.342645	29.109783	Forest	Albertine Rift Montane Forests	Untransformed	0.023172	0.791067	0.800283	0.786527	0.857577	0.841934	0.790074	0.784371	0.858093	0.734127	0.877764
234	-7.342526	29.187234	Forest	Albertine Rift Montane Forests	Untransformed	0.022816	0.791198	0.800437	0.786648	0.857743	0.842103	0.790215	0.784547	0.858167	0.734271	0.877903
235	-7.342404	29.264686	Forest	Albertine Rift Montane Forests	Untransformed	0.025242	0.790303	0.79939	0.785827	0.856613	0.840949	0.789255	0.783352	0.857665	0.733289	0.87696
236	-7.34228	29.342137	Forest	Albertine Rift Montane Forests	Untransformed	0.023961	0.790775	0.799943	0.78626	0.85721	0.841559	0.789762	0.783983	0.85793	0.733808	0.877458
237	-7.342154	29.419589	Forest	Albertine Rift Montane Forests	Untransformed	0.026269	0.789924	0.798948	0.785479	0.856135	0.840461	0.788849	0.782847	0.857452	0.732873	0.876561
238	-7.342026	29.497041	Forest	Albertine Rift Montane Forests	Untransformed	0.025337	0.790268	0.79935	0.785794	0.856569	0.840904	0.789218	0.783306	0.857645	0.733251	0.876923
239	-7.341895	29.574492	Forest	Albertine Rift Montane Forests	Untransformed	0.032918	0.787471	0.796081	0.783229	0.853038	0.837299	0.786218	0.779574	0.856075	0.730181	0.873976
240	-7.341762	29.651944	Forest	Albertine Rift Montane Forests	Untransformed	0.055456	0.779155	0.786363	0.775605	0.84254	0.82658	0.777302	0.76848	0.851408	0.721055	0.865216
241	-7.274978	29.109647	Forest	Albertine Rift Montane Forests	Untransformed	0.022618	0.791271	0.800522	0.786714	0.857836	0.842197	0.790293	0.784644	0.858208	0.734351	0.87798
242	-7.274859	29.187096	Forest	Albertine Rift Montane Forests	Untransformed	0.021895	0.791538	0.800834	0.786959	0.858173	0.842541	0.79058	0.785	0.858358	0.734644	0.878261
243	-7.274737	29.264545	Forest	Albertine Rift Montane Forests	Untransformed	0.025996	0.790025	0.799065	0.785571	0.856262	0.840591	0.788957	0.782981	0.857508	0.732984	0.876667
244	-7.274487	29.419443	Forest	Albertine Rift Montane Forests	Untransformed	0.027726	0.789386	0.798319	0.784986	0.855456	0.839768	0.788272	0.78213	0.85715	0.732283	0.875994
245	-7.274358	29.496892	Forest	Albertine Rift Montane Forests	Untransformed	0.0284	0.789138	0.798029	0.784758	0.855142	0.839447	0.788006	0.781798	0.857011	0.73201	0.875732
246	-7.274228	29.574341	Forest	Albertine Rift Montane Forests	Untransformed	0.049742	0.781263	0.788827	0.777538	0.845201	0.829298	0.779563	0.771293	0.852591	0.723369	0.867437
247	-7.274095	29.65179	Forest	Albertine Rift Montane Forests	Untransformed	0.063116	0.776329	0.78306	0.773013	0.838972	0.822937	0.774271	0.76471	0.849822	0.717953	0.862239
248	-7.207318	29.109512	Forest	Albertine Rift Montane Forests	Untransformed	0.023191	0.79106	0.800275	0.786521	0.857569	0.841925	0.790067	0.784362	0.858089	0.73412	0.877757
249	-7.207199	29.186958	Forest	Albertine Rift Montane Forests	Untransformed	0.021712	0.791605	0.800913	0.787021	0.858258	0.842628	0.790652	0.78509	0.858396	0.734718	0.878332
250	-7.207077	29.264405	Forest	Albertine Rift Montane Forests	Untransformed	0.027921	0.789315	0.798236	0.78492	0.855366	0.839676	0.788196	0.782034	0.85711	0.732204	0.875919
251	-7.206827	29.419298	Forest	Albertine Rift Montane Forests	Untransformed	0.030881	0.788222	0.796959	0.783919	0.853987	0.838268	0.787025	0.780577	0.856497	0.731006	0.874768
252	-7.206699	29.496744	Forest	Albertine Rift Montane Forests	Untransformed	0.032087	0.787777	0.796439	0.783511	0.853425	0.837694	0.786547	0.779983	0.856247	0.730517	0.874299
253	-7.206568	29.57419	Forest	Albertine Rift Montane Forests	Untransformed	0.05303	0.78005	0.787409	0.776425	0.84367	0.827734	0.778262	0.769675	0.851911	0.722038	0.866159
254	-7.206435	29.651637	Forest	Albertine Rift Montane Forests	Untransformed	0.074208	0.772236	0.778277	0.76926	0.833805	0.817662	0.769883	0.75925	0.847525	0.713462	0.857928
255	-7.139784	29.031932	Forest	Albertine Rift Montane Forests	Untransformed	0.020141	0.792185	0.80159	0.787552	0.858989	0.843375	0.791273	0.785863	0.858721	0.735354	0.878943
256	-7.139666	29.109376	Forest	Albertine Rift Montane Forests	Untransformed	0.024964	0.790405	0.79951	0.785921	0.856743	0.841082	0.789365	0.783489	0.857722	0.733401	0.877068
257	-7.139547	29.18682	Forest	Albertine Rift Montane Forests	Untransformed	0.022085	0.791468	0.800752	0.786895	0.858084	0.842451	0.790504	0.784907	0.858318	0.734567	0.878187
258	-7.139175	29.419152	Forest	Albertine Rift Montane Forests	Untransformed	0.031663	0.787934	0.796622	0.783654	0.853622	0.837896	0.786715	0.780192	0.856335	0.730689	0.874464
259	-7.139047	29.496596	Forest	Albertine Rift Montane Forests	Untransformed	0.031667	0.787932	0.79662	0.783653	0.85362	0.837894	0.786713	0.78019	0.856334	0.730687	0.874462
260	-7.138916	29.57404	Forest	Albertine Rift Montane Forests	Untransformed	0.040195	0.784786	0.792943	0.780768	0.849648	0.833838	0.783339	0.775992	0.854568	0.727234	0.871148
261	-7.138784	29.651484	Forest	Albertine Rift Montane Forests	Untransformed	0.08537	0.768118	0.773465	0.765484	0.828606	0.812354	0.765467	0.753756	0.845214	0.708943	0.853589
262	-7.072139	29.0318	Forest	Albertine Rift Montane Forests	Untransformed	0.018485	0.792796	0.802304	0.788113	0.859761	0.844163	0.791929	0.786679	0.859064	0.736025	0.879586
263	-7.072022	29.109241	Forest	Albertine Rift Montane Forests	Untransformed	0.021287	0.791762	0.801096	0.787165	0.858456	0.842831	0.79082	0.7853	0.858484	0.734891	0.878497
264	-7.071902	29.186682	Forest	Albertine Rift Montane Forests	Untransformed	0.023021	0.791122	0.800348	0.786578	0.857648	0.842006	0.790134	0.784446	0.858124	0.734188	0.877823
265	-7.071531	29.419006	Forest	Albertine Rift Montane Forests	Untransformed	0.029203	0.788842	0.797683	0.784487	0.854768	0.839066	0.787688	0.781403	0.856844	0.731685	0.87542
266	-7.071402	29.496448	Forest	Albertine Rift Montane Forests	Untransformed	0.031987	0.787814	0.796482	0.783545	0.853472	0.837742	0.786587	0.780033	0.856268	0.730558	0.874338
267	-7.071272	29.573889	Forest	Albertine Rift Montane Forests	Untransformed	0.036643	0.786096	0.794475	0.781969	0.851303	0.835527	0.784745	0.777741	0.855304	0.728673	0.872529
268	-7.004502	29.031667	Forest	Albertine Rift Montane Forests	Untransformed	0.042047	0.784102	0.792144	0.780141	0.848785	0.832957	0.782607	0.77508	0.854185	0.726484	0.870428
269	-7.004385	29.109105	Forest	Albertine Rift Montane Forests	Untransformed	0.043312	0.783636	0.791599	0.779713	0.848196	0.832356	0.782106	0.774458	0.853923	0.725972	0.869936
270	-7.004265	29.186544	Forest	Albertine Rift Montane Forests	Untransformed	0.045714	0.78275	0.790564	0.778901	0.847078	0.831214	0.781156	0.773276	0.853426	0.725	0.869003
271	-7.003765	29.496299	Forest	Albertine Rift Montane Forests	Untransformed	0.031416	0.788025	0.796728	0.783738	0.853737	0.838013	0.786813	0.780314	0.856386	0.730789	0.87456
272	-7.003635	29.573738	Forest	Albertine Rift Montane Forests	Untransformed	0.030807	0.78825	0.796991	0.783944	0.854021	0.838303	0.787054	0.780613	0.856512	0.731036	0.874797
273	-6.936872	29.031534	Forest	Albertine Rift Montane Forests	Untransformed	0.050396	0.781022	0.788544	0.777316	0.844896	0.828986	0.779304	0.770971	0.852456	0.723104	0.867183
274	-6.936755	29.10897	Forest	Albertine Rift Montane Forests	Untransformed	0.051861	0.780481	0.787913	0.776821	0.844214	0.82829	0.778724	0.77025	0.852153	0.722511	0.866613
275	-6.936636	29.186406	Forest	Albertine Rift Montane Forests	Untransformed	0.050596	0.780948	0.788459	0.777249	0.844804	0.828892	0.779225	0.770873	0.852415	0.723023	0.867105
276	-6.936136	29.496151	Forest	Albertine Rift Montane Forests	Untransformed	0.029749	0.78864	0.797447	0.784302	0.854514	0.838806	0.787472	0.781134	0.856731	0.731464	0.875208
277	-6.869364	28.953967	Forest	Albertine Rift Montane Forests	Untransformed	0.01534	0.793957	0.80366	0.789177	0.861226	0.845659	0.793173	0.788227	0.859715	0.737299	0.880809
278	-6.869249	29.031401	Forest	Albertine Rift Montane Forests	Untransformed	0.050029	0.781157	0.788703	0.777441	0.845068	0.829161	0.779449	0.771152	0.852532	0.723253	0.867326
279	-6.869132	29.108835	Forest	Albertine Rift Montane Forests	Untransformed	0.051801	0.780503	0.787939	0.776841	0.844242	0.828318	0.778748	0.770279	0.852165	0.722535	0.866637
280	-6.869013	29.186268	Forest	Albertine Rift Montane Forests	Untransformed	0.050252	0.781075	0.788607	0.777365	0.844964	0.829055	0.779361	0.771042	0.852486	0.723162	0.867239
281	-6.801749	28.953837	Forest	Albertine Rift Montane Forests	Untransformed	0.014077	0.794423	0.804205	0.789604	0.861814	0.84626	0.793673	0.788849	0.859977	0.73781	0.8813
282	-6.801634	29.031268	Forest	Albertine Rift Montane Forests	Untransformed	0.047098	0.782239	0.789967	0.778432	0.846433	0.830555	0.780609	0.772595	0.853139	0.724439	0.868465
283	-6.801517	29.108699	Forest	Albertine Rift Montane Forests	Untransformed	0.048925	0.781565	0.789179	0.777814	0.845582	0.829686	0.779886	0.771695	0.852761	0.7237	0.867755
284	-6.801398	29.18613	Forest	Albertine Rift Montane Forests	Untransformed	0.047799	0.78198	0.789665	0.778195	0.846106	0.830222	0.780331	0.772249	0.852994	0.724156	0.868192
285	-6.801276	29.263562	Forest	Albertine Rift Montane Forests	Untransformed	0.047992	0.781909	0.789581	0.77813	0.846016	0.83013	0.780255	0.772154	0.852954	0.724077	0.868117
286	-6.73414	28.953707	Forest	Albertine Rift Montane Forests	Untransformed	0.011196	0.795485	0.805447	0.790579	0.863156	0.847629	0.794812	0.790266	0.860573	0.738976	0.882419
287	-6.734026	29.031135	Forest	Albertine Rift Montane Forests	Untransformed	0.032658	0.787567	0.796193	0.783317	0.853159	0.837422	0.786321	0.779702	0.856129	0.730286	0.874077
288	-6.733908	29.108564	Forest	Albertine Rift Montane Forests	Untransformed	0.034215	0.786992	0.795522	0.782791	0.852434	0.836682	0.785705	0.778936	0.855807	0.729656	0.873472
289	-6.733789	29.185992	Forest	Albertine Rift Montane Forests	Untransformed	0.037797	0.78567	0.793977	0.781579	0.850765	0.834978	0.784288	0.777172	0.855065	0.728205	0.87208
290	-6.733668	29.263421	Forest	Albertine Rift Montane Forests	Untransformed	0.012892	0.79486	0.804716	0.790005	0.862366	0.846823	0.794141	0.789432	0.860222	0.73829	0.88176
291	-6.666539	28.953576	Forest	Albertine Rift Montane Forests	Untransformed	0.011418	0.795403	0.805351	0.790503	0.863052	0.847524	0.794724	0.790157	0.860527	0.738886	0.882333
292	-6.666424	29.031002	Forest	Albertine Rift Montane Forests	Untransformed	0.033446	0.787276	0.795853	0.783051	0.852792	0.837048	0.78601	0.779315	0.855966	0.729967	0.873771
293	-6.666307	29.108428	Forest	Albertine Rift Montane Forests	Untransformed	0.032191	0.787739	0.796395	0.783476	0.853377	0.837645	0.786506	0.779932	0.856226	0.730475	0.874259
294	-6.666188	29.185855	Forest	Albertine Rift Montane Forests	Untransformed	0.031688	0.787925	0.796611	0.783646	0.853611	0.837884	0.786705	0.78018	0.85633	0.730679	0.874454
295	-6.666066	29.263281	Forest	Albertine Rift Montane Forests	Untransformed	0.012162	0.795129	0.80503	0.790252	0.862706	0.84717	0.79443	0.789791	0.860373	0.738585	0.882044
296	-6.598944	28.953446	Forest	Albertine Rift Montane Forests	Untransformed	0.011908	0.795223	0.80514	0.790338	0.862824	0.847291	0.794531	0.789916	0.860426	0.738688	0.882142
297	-6.598829	29.03087	Forest	Albertine Rift Montane Forests	Untransformed	0.03207	0.787784	0.796446	0.783517	0.853433	0.837702	0.786554	0.779992	0.856251	0.730524	0.874306
298	-6.598593	29.185717	Forest	Albertine Rift Montane Forests	Untransformed	0.031196	0.788106	0.796823	0.783812	0.85384	0.838118	0.7869	0.780422	0.856432	0.730878	0.874646
299	-6.598472	29.26314	Forest	Albertine Rift Montane Forests	Untransformed	0.012321	0.79507	0.804962	0.790198	0.862632	0.847094	0.794367	0.789713	0.86034	0.738521	0.881982
300	-6.531469	28.875895	Forest	Albertine Rift Montane Forests	Untransformed	0.015185	0.794014	0.803727	0.789229	0.861298	0.845733	0.793234	0.788303	0.859747	0.737361	0.880869
301	-6.531356	28.953316	Forest	Albertine Rift Montane Forests	Untransformed	0.020395	0.792091	0.80148	0.787466	0.858871	0.843255	0.791173	0.785738	0.858668	0.735251	0.878844
302	-6.531242	29.030737	Forest	Albertine Rift Montane Forests	Untransformed	0.035229	0.786618	0.795084	0.782448	0.851961	0.8362	0.785304	0.778437	0.855597	0.729245	0.873078
303	-6.463888	28.875767	Forest	Albertine Rift Montane Forests	Untransformed	0.031549	0.787976	0.796671	0.783693	0.853675	0.83795	0.78676	0.780248	0.856359	0.730735	0.874508
304	-6.463775	28.953186	Forest	Albertine Rift Montane Forests	Untransformed	0.034462	0.786901	0.795415	0.782707	0.852319	0.836565	0.785608	0.778814	0.855755	0.729556	0.873376
305	-6.46366	29.030604	Forest	Albertine Rift Montane Forests	Untransformed	0.041286	0.784383	0.792473	0.780399	0.84914	0.833319	0.782908	0.775455	0.854342	0.726793	0.870724
306	-6.396313	28.875639	Forest	Albertine Rift Montane Forests	Untransformed	0.031308	0.788065	0.796775	0.783774	0.853788	0.838065	0.786856	0.780367	0.856409	0.730833	0.874602
307	-6.3962	28.953055	Forest	Albertine Rift Montane Forests	Untransformed	0.034453	0.786904	0.795419	0.78271	0.852323	0.836569	0.785611	0.778819	0.855757	0.729559	0.87338
308	-6.328745	28.875512	Forest	Albertine Rift Montane Forests	Untransformed	0.035011	0.786698	0.795178	0.782521	0.852063	0.836303	0.78539	0.778544	0.855642	0.729333	0.873163
309	-6.328632	28.952925	Forest	Albertine Rift Montane Forests	Untransformed	0.040301	0.784746	0.792897	0.780732	0.849599	0.833787	0.783297	0.77594	0.854546	0.727191	0.871107
310	-6.261183	28.875384	Forest	Albertine Rift Montane Forests	Untransformed	0.022206	0.791423	0.8007	0.786854	0.858027	0.842393	0.790456	0.784847	0.858293	0.734518	0.87814
311	-6.26107	28.952795	Forest	Albertine Rift Montane Forests	Untransformed	0.02271	0.791237	0.800482	0.786683	0.857793	0.842154	0.790257	0.784599	0.858189	0.734314	0.877944
312	-6.193627	28.875256	Forest	Albertine Rift Montane Forests	Untransformed	0.018348	0.792847	0.802363	0.788159	0.859824	0.844228	0.791983	0.786746	0.859092	0.73608	0.879639
313	-6.193515	28.952665	Forest	Albertine Rift Montane Forests	Untransformed	0.017732	0.793074	0.802629	0.788367	0.860112	0.844521	0.792227	0.787049	0.85922	0.73633	0.879879
314	-5.450677	29.028613	Forest	Albertine Rift Montane Forests	Untransformed	0.013599	0.794599	0.804411	0.789766	0.862037	0.846487	0.793862	0.789084	0.860076	0.738003	0.881485
315	-5.45056	29.105993	Forest	Albertine Rift Montane Forests	Untransformed	0.020347	0.792109	0.801501	0.787483	0.858893	0.843278	0.791192	0.785762	0.858678	0.735271	0.878862
316	-5.383304	28.951103	Forest	Albertine Rift Montane Forests	Untransformed	0.018513	0.792786	0.802292	0.788103	0.859748	0.84415	0.791918	0.786665	0.859058	0.736014	0.879575
317	-5.38319	29.02848	Forest	Albertine Rift Montane Forests	Untransformed	0.017729	0.793075	0.80263	0.788368	0.860113	0.844523	0.792228	0.787051	0.85922	0.736331	0.87988
318	-5.383073	29.105858	Forest	Albertine Rift Montane Forests	Untransformed	0.025237	0.790305	0.799393	0.785828	0.856615	0.840952	0.789257	0.783355	0.857666	0.733291	0.876962
319	-5.315822	28.950972	Forest	Albertine Rift Montane Forests	Untransformed	0.020833	0.79193	0.801292	0.787318	0.858667	0.843046	0.791	0.785523	0.858578	0.735074	0.878674
320	-5.315707	29.028348	Forest	Albertine Rift Montane Forests	Untransformed	0.019812	0.792306	0.801732	0.787664	0.859143	0.843532	0.791404	0.786025	0.858789	0.735488	0.87907
321	-5.248457	28.87347	Forest	Albertine Rift Montane Forests	Untransformed	0.026922	0.789683	0.798666	0.785258	0.855831	0.840151	0.788591	0.782526	0.857317	0.732609	0.876307
322	-5.248345	28.950842	Forest	Albertine Rift Montane Forests	Untransformed	0.027871	0.789333	0.798257	0.784937	0.855389	0.839699	0.788215	0.782059	0.85712	0.732225	0.875938
323	-5.24823	29.028215	Forest	Albertine Rift Montane Forests	Untransformed	0.021215	0.791789	0.801127	0.787189	0.858489	0.842865	0.790849	0.785335	0.858499	0.73492	0.878525
324	-5.180984	28.873342	Forest	Albertine Rift Montane Forests	Untransformed	0.024854	0.790446	0.799558	0.785958	0.856794	0.841134	0.789409	0.783544	0.857745	0.733446	0.877111
325	-5.180872	28.950712	Forest	Albertine Rift Montane Forests	Untransformed	0.04497	0.783024	0.790884	0.779152	0.847424	0.831567	0.78145	0.773642	0.85358	0.725301	0.869292
326	-5.180757	29.028082	Forest	Albertine Rift Montane Forests	Untransformed	0.161713	0.73995	0.740547	0.739655	0.793045	0.776046	0.735264	0.716177	0.829406	0.678031	0.823916
327	-5.113517	28.873215	Forest	Albertine Rift Montane Forests	Untransformed	0.032308	0.787696	0.796344	0.783436	0.853322	0.837589	0.78646	0.779875	0.856201	0.730428	0.874213
328	-5.113404	28.950582	Forest	Albertine Rift Montane Forests	Untransformed	0.180615	0.732975	0.732397	0.73326	0.784241	0.767057	0.727786	0.706873	0.825492	0.670377	0.816569
329	-5.046054	28.873087	Forest	Albertine Rift Montane Forests	Untransformed	0.082135	0.769311	0.77486	0.766579	0.830113	0.813892	0.766747	0.755348	0.845884	0.710253	0.854847
330	-5.045941	28.950452	Forest	Albertine Rift Montane Forests	Untransformed	0.28814	0.693303	0.686035	0.696883	0.734156	0.71592	0.685247	0.653946	0.803227	0.62684	0.774777
331	-4.978595	28.87296	Forest	Albertine Rift Montane Forests	Untransformed	0.206794	0.723316	0.721109	0.724404	0.772047	0.754607	0.717429	0.693987	0.820071	0.659777	0.806394
332	-4.978483	28.950322	Forest	Albertine Rift Montane Forests	Untransformed	0.191449	0.728978	0.727726	0.729595	0.779195	0.761905	0.7235	0.701541	0.823249	0.665991	0.812359
333	-4.911141	28.872832	Forest	Albertine Rift Montane Forests	Untransformed	0.142349	0.747095	0.748897	0.746207	0.802065	0.785256	0.742925	0.725709	0.833416	0.685872	0.831443
334	-4.911029	28.950192	Forest	Albertine Rift Montane Forests	Untransformed	0.155063	0.742403	0.743414	0.741905	0.796143	0.779209	0.737895	0.719451	0.830783	0.680723	0.826501
335	-4.843692	28.872705	Forest	Albertine Rift Montane Forests	Untransformed	0.146422	0.745592	0.74714	0.744829	0.800168	0.783319	0.741314	0.723704	0.832572	0.684222	0.82986
336	-4.843579	28.950062	Forest	Albertine Rift Montane Forests	Untransformed	0.170301	0.736781	0.736844	0.73675	0.789045	0.771962	0.731867	0.71195	0.827628	0.674553	0.820578
337	-4.776247	28.872577	Forest	Albertine Rift Montane Forests	Untransformed	0.183392	0.731951	0.731199	0.732321	0.782947	0.765736	0.726687	0.705506	0.824917	0.669253	0.81549
338	-4.776134	28.949932	Forest	Albertine Rift Montane Forests	Untransformed	0.203616	0.724489	0.722479	0.725479	0.773527	0.756118	0.718686	0.695551	0.820729	0.661064	0.807629
339	-4.708806	28.87245	Forest	Albertine Rift Montane Forests	Untransformed	0.20688	0.723285	0.721072	0.724374	0.772007	0.754566	0.717395	0.693945	0.820053	0.659742	0.806361
340	-4.708693	28.949802	Forest	Albertine Rift Montane Forests	Untransformed	0.213669	0.72078	0.718145	0.722078	0.768844	0.751337	0.714709	0.690603	0.818648	0.656993	0.803722
341	-4.641369	28.872322	Forest	Albertine Rift Montane Forests	Untransformed	0.186143	0.730936	0.730014	0.73139	0.781666	0.764428	0.725599	0.704152	0.824347	0.668139	0.814421
342	-4.641257	28.949672	Forest	Albertine Rift Montane Forests	Untransformed	0.180496	0.73302	0.732448	0.733301	0.784296	0.767113	0.727833	0.706932	0.825517	0.670425	0.816616
343	-4.573936	28.872195	Forest	Albertine Rift Montane Forests	Untransformed	0.182442	0.732301	0.731609	0.732642	0.78339	0.766188	0.727063	0.705974	0.825114	0.669637	0.815859
344	-4.573824	28.949542	Forest	Albertine Rift Montane Forests	Untransformed	0.130616	0.751423	0.753956	0.750176	0.80753	0.790835	0.747567	0.731484	0.835845	0.690622	0.836003
345	-4.506507	28.872067	Forest	Albertine Rift Montane Forests	Untransformed	0.158807	0.741022	0.7418	0.740639	0.794399	0.777428	0.736414	0.717608	0.830008	0.679208	0.825046
346	-4.506395	28.949412	Forest	Albertine Rift Montane Forests	Untransformed	0.106801	0.76021	0.764224	0.758233	0.818623	0.802161	0.756989	0.743207	0.840776	0.700265	0.845259
347	-4.439082	28.87194	Forest	Albertine Rift Montane Forests	Untransformed	0.132793	0.75062	0.753017	0.74944	0.806516	0.7898	0.746706	0.730413	0.835394	0.689741	0.835157
348	-4.43897	28.949282	Forest	Albertine Rift Montane Forests	Untransformed	0.088938	0.766801	0.771926	0.764277	0.826944	0.810657	0.764056	0.752	0.844475	0.707498	0.852203
349	-4.371661	28.871812	Forest	Albertine Rift Montane Forests	Untransformed	0.132341	0.750787	0.753212	0.749593	0.806727	0.790015	0.746885	0.730635	0.835488	0.689924	0.835333
350	-4.371549	28.949152	Forest	Albertine Rift Montane Forests	Untransformed	0.085027	0.768244	0.773613	0.7656	0.828766	0.812517	0.765603	0.753925	0.845285	0.709082	0.853723
351	-4.304244	28.871685	Forest	Albertine Rift Montane Forests	Untransformed	0.10979	0.759107	0.762935	0.757222	0.817231	0.80074	0.755806	0.741735	0.840157	0.699055	0.844098
352	-4.304132	28.949022	Forest	Albertine Rift Montane Forests	Untransformed	0.106072	0.760479	0.764538	0.75848	0.818963	0.802508	0.757277	0.743565	0.840927	0.70056	0.845543
353	-4.304017	29.026359	Forest	Albertine Rift Montane Forests	Untransformed	0.111247	0.75857	0.762307	0.756729	0.816552	0.800047	0.75523	0.741018	0.839856	0.698465	0.843531
354	-4.23683	28.871558	Forest	Albertine Rift Montane Forests	Untransformed	0.308777	0.685688	0.677136	0.6899	0.724543	0.706105	0.677082	0.643788	0.798954	0.618483	0.766755
355	-4.236718	28.948892	Forest	Albertine Rift Montane Forests	Untransformed	0.243908	0.709623	0.705107	0.711847	0.754759	0.736956	0.702746	0.675719	0.812386	0.644749	0.791969
356	-4.236603	29.026226	Forest	Albertine Rift Montane Forests	Crops	0.075049	0.443536	0.462791	0.434052	0.513486	0.451744	0.472323	0.425478	0.556213	0.370692	0.397423
357	-4.911251	28.795472	Forest	Albertine Rift Montane Forests	Untransformed	0.132722	0.750646	0.753048	0.749464	0.806549	0.789834	0.746734	0.730448	0.835409	0.689769	0.835185
358	-4.843802	28.795347	Forest	Albertine Rift Montane Forests	Untransformed	0.132193	0.750842	0.753276	0.749643	0.806796	0.790086	0.746943	0.730708	0.835519	0.689984	0.83539
359	-4.776357	28.795222	Forest	Albertine Rift Montane Forests	Untransformed	0.161653	0.739972	0.740573	0.739676	0.793073	0.776075	0.735288	0.716207	0.829418	0.678055	0.82394
360	-4.708916	28.795098	Forest	Albertine Rift Montane Forests	Untransformed	0.189608	0.729658	0.72852	0.730218	0.780052	0.76278	0.724229	0.702447	0.82363	0.666736	0.813074
361	-4.641479	28.794973	Forest	Albertine Rift Montane Forests	Untransformed	0.186039	0.730974	0.730058	0.731426	0.781714	0.764477	0.725641	0.704204	0.824369	0.668181	0.814461
362	-4.574046	28.794848	Forest	Albertine Rift Montane Forests	Untransformed	0.196372	0.727162	0.725603	0.727929	0.776901	0.759563	0.721552	0.699117	0.822229	0.663997	0.810445
363	-4.4393	28.717256	Forest	Albertine Rift Montane Forests	Untransformed	0.237265	0.712074	0.707971	0.714095	0.757853	0.740115	0.705374	0.678988	0.813762	0.647439	0.794551
364	-4.439192	28.794598	Forest	Albertine Rift Montane Forests	Untransformed	0.155331	0.742304	0.743299	0.741815	0.796018	0.779081	0.737789	0.719319	0.830727	0.680615	0.826397
365	-4.371879	28.717134	Forest	Albertine Rift Montane Forests	Untransformed	0.274889	0.698192	0.691748	0.701366	0.740328	0.722222	0.690489	0.660469	0.805971	0.632205	0.779927
366	-4.371771	28.794473	Forest	Albertine Rift Montane Forests	Untransformed	0.191567	0.728935	0.727675	0.729555	0.77914	0.761848	0.723454	0.701483	0.823224	0.665943	0.812313
367	-4.304567	28.639674	Forest	Albertine Rift Montane Forests	Untransformed	0.309621	0.685377	0.676772	0.689615	0.72415	0.705704	0.676749	0.643373	0.798779	0.618142	0.766427
368	-4.304462	28.717011	Forest	Albertine Rift Montane Forests	Untransformed	0.307603	0.686121	0.677643	0.690298	0.72509	0.706664	0.677547	0.644366	0.799197	0.618959	0.767212
369	-4.304354	28.794348	Forest	Albertine Rift Montane Forests	Untransformed	0.247508	0.708294	0.703554	0.710629	0.753082	0.735244	0.701322	0.673946	0.811641	0.643292	0.790569
370	-4.237153	28.639554	Forest	Albertine Rift Montane Forests	Untransformed	0.415692	0.64624	0.631037	0.653729	0.674742	0.655258	0.634784	0.591161	0.776815	0.575193	0.7252
371	-4.237048	28.716889	Forest	Albertine Rift Montane Forests	Untransformed	0.427692	0.641812	0.625863	0.649669	0.669153	0.649551	0.630037	0.585254	0.774331	0.570334	0.720536
372	-4.23694	28.794223	Forest	Albertine Rift Montane Forests	Untransformed	0.38727	0.656727	0.643292	0.663345	0.687981	0.668775	0.646029	0.605151	0.782701	0.586701	0.736247
373	-4.16942	28.87143	Forest	Albertine Rift Montane Forests	Untransformed	0.310196	0.685165	0.676525	0.68942	0.723882	0.70543	0.676521	0.64309	0.79866	0.617909	0.766204
374	-4.169307	28.948762	Forest	Albertine Rift Montane Forests	Untransformed	0.250858	0.707058	0.70211	0.709496	0.751522	0.733651	0.699997	0.672298	0.810947	0.641935	0.789268
375	-4.169193	29.026094	Forest	Albertine Rift Montane Forests	Crops	0.090609	0.440957	0.459437	0.431855	0.509501	0.44717	0.469126	0.422633	0.555949	0.367336	0.395788
376	-4.102013	28.871303	Forest	Albertine Rift Montane Forests	Untransformed	0.31101	0.684864	0.676174	0.689145	0.723503	0.705043	0.676199	0.642689	0.798492	0.617579	0.765888
377	-4.101901	28.948632	Forest	Albertine Rift Montane Forests	Untransformed	0.242166	0.710265	0.705858	0.712436	0.75557	0.737784	0.703435	0.676576	0.812747	0.645455	0.792646
378	-4.101786	29.025961	Forest	Albertine Rift Montane Forests	Crops	0.050424	0.447617	0.468097	0.43753	0.519794	0.458982	0.477381	0.429981	0.55663	0.376002	0.40001
379	-4.034609	28.871175	Forest	Albertine Rift Montane Forests	Untransformed	0.307907	0.686009	0.677512	0.690195	0.724948	0.706519	0.677427	0.644216	0.799134	0.618836	0.767094
380	-4.034497	28.948502	Forest	Albertine Rift Montane Forests	Untransformed	0.227454	0.715694	0.712201	0.717414	0.762423	0.744781	0.709256	0.683818	0.815793	0.651412	0.798364
381	-4.034383	29.025829	Forest	Albertine Rift Montane Forests	Untransformed	0.160663	0.740337	0.741	0.740011	0.793534	0.776546	0.73568	0.716694	0.829623	0.678456	0.824324
382	-3.967209	28.871048	Forest	Albertine Rift Montane Forests	Untransformed	0.32233	0.680688	0.671293	0.685315	0.71823	0.69966	0.671721	0.637117	0.796148	0.612996	0.761488
383	-3.967096	28.948372	Forest	Albertine Rift Montane Forests	Untransformed	0.223366	0.717202	0.713964	0.718797	0.764327	0.746725	0.710873	0.68583	0.81664	0.653067	0.799953
384	-3.966982	29.025696	Forest	Albertine Rift Montane Forests	Untransformed	0.162196	0.739771	0.740339	0.739492	0.79282	0.775816	0.735073	0.715939	0.829306	0.677835	0.823728
385	-3.966866	29.10302	Forest	Albertine Rift Montane Forests	Untransformed	0.108681	0.759517	0.763414	0.757597	0.817748	0.801267	0.756245	0.742281	0.840387	0.699504	0.844529
386	-3.899811	28.870921	Forest	Albertine Rift Montane Forests	Untransformed	0.382946	0.658322	0.645156	0.664807	0.689995	0.670832	0.647739	0.60728	0.783596	0.588452	0.737927
387	-3.899699	28.948242	Forest	Albertine Rift Montane Forests	Untransformed	0.260548	0.703483	0.697932	0.706217	0.747008	0.729042	0.696163	0.667528	0.808941	0.638012	0.785501
388	-3.899585	29.025564	Forest	Albertine Rift Montane Forests	Untransformed	0.173977	0.735425	0.735259	0.735506	0.787333	0.770214	0.730413	0.710141	0.826867	0.673065	0.81915
389	-3.899468	29.102885	Forest	Albertine Rift Montane Forests	Untransformed	0.108681	0.759517	0.763414	0.757597	0.817748	0.801267	0.756245	0.742281	0.840387	0.699504	0.844529
390	-3.832417	28.870793	Forest	Albertine Rift Montane Forests	Untransformed	0.383084	0.658271	0.645097	0.664761	0.689931	0.670766	0.647685	0.607212	0.783568	0.588396	0.737874
391	-3.832305	28.948112	Forest	Albertine Rift Montane Forests	Untransformed	0.257191	0.704722	0.699379	0.707353	0.748572	0.730639	0.697491	0.66918	0.809636	0.639371	0.786806
392	-3.832191	29.025431	Forest	Albertine Rift Montane Forests	Untransformed	0.181432	0.732674	0.732045	0.732984	0.78386	0.766668	0.727463	0.706471	0.825323	0.670046	0.816252
393	-3.832074	29.10275	Forest	Albertine Rift Montane Forests	Untransformed	0.108681	0.759517	0.763414	0.757597	0.817748	0.801267	0.756245	0.742281	0.840387	0.699504	0.844529
394	-3.765026	28.870666	Forest	Albertine Rift Montane Forests	Untransformed	0.305061	0.687059	0.678738	0.691158	0.726274	0.707872	0.678552	0.645617	0.799723	0.619988	0.7682
395	-3.764914	28.947982	Forest	Albertine Rift Montane Forests	Untransformed	0.198857	0.726245	0.724532	0.727089	0.775744	0.758381	0.720569	0.697894	0.821715	0.662991	0.809479
396	-3.764799	29.025299	Forest	Albertine Rift Montane Forests	Untransformed	0.170549	0.73669	0.736737	0.736666	0.78893	0.771844	0.731769	0.711828	0.827576	0.674453	0.820482
397	-3.697637	28.870538	Forest	Albertine Rift Montane Forests	Untransformed	0.257044	0.704776	0.699443	0.707403	0.74864	0.730709	0.697549	0.669253	0.809666	0.639431	0.786863
398	-3.697525	28.947852	Forest	Albertine Rift Montane Forests	Untransformed	0.176993	0.734312	0.733959	0.734486	0.785928	0.768779	0.729219	0.708656	0.826242	0.671844	0.817977
399	-3.697411	29.025166	Forest	Albertine Rift Montane Forests	Untransformed	0.162213	0.739765	0.740332	0.739486	0.792813	0.775809	0.735067	0.715931	0.829303	0.677828	0.823722
400	-3.697294	29.10248	Forest	Albertine Rift Montane Forests	Untransformed	0.122992	0.754237	0.757243	0.752756	0.811082	0.794461	0.750583	0.735237	0.837424	0.693709	0.838966
401	-3.630252	28.870411	Forest	Albertine Rift Montane Forests	Untransformed	0.256955	0.704809	0.699481	0.707433	0.748682	0.730751	0.697584	0.669296	0.809685	0.639466	0.786898
402	-3.63014	28.947722	Forest	Albertine Rift Montane Forests	Untransformed	0.193029	0.728395	0.727044	0.729061	0.778458	0.761153	0.722875	0.700763	0.822922	0.665351	0.811744
403	-3.630025	29.025034	Forest	Albertine Rift Montane Forests	Untransformed	0.18381	0.731797	0.731019	0.73218	0.782753	0.765537	0.726522	0.705301	0.82483	0.669084	0.815328
404	-3.629909	29.102345	Forest	Albertine Rift Montane Forests	Untransformed	0.10944	0.759237	0.763086	0.757341	0.817394	0.800906	0.755945	0.741908	0.84023	0.699197	0.844234
405	-3.562869	28.870284	Forest	Albertine Rift Montane Forests	Untransformed	0.256538	0.704963	0.699661	0.707574	0.748876	0.730949	0.697749	0.669502	0.809771	0.639635	0.78706
406	-3.562757	28.947593	Forest	Albertine Rift Montane Forests	Untransformed	0.188392	0.730106	0.729044	0.730629	0.780618	0.763358	0.72471	0.703045	0.823882	0.667228	0.813547
407	-3.562642	29.024901	Forest	Albertine Rift Montane Forests	Untransformed	0.212548	0.721193	0.718628	0.722457	0.769367	0.75187	0.715153	0.691155	0.81888	0.657447	0.804158
408	-3.562526	29.10221	Forest	Albertine Rift Montane Forests	Untransformed	0.123372	0.754096	0.757079	0.752627	0.810905	0.794281	0.750433	0.73505	0.837345	0.693555	0.838819
409	-3.495488	28.870156	Forest	Albertine Rift Montane Forests	Untransformed	0.27385	0.698575	0.692196	0.701717	0.740812	0.722716	0.6909	0.66098	0.806186	0.632626	0.780331
410	-3.495376	28.947463	Forest	Albertine Rift Montane Forests	Untransformed	0.235258	0.712814	0.708836	0.714774	0.758788	0.74107	0.706168	0.679976	0.814177	0.648252	0.795331
411	-3.495262	29.024769	Forest	Albertine Rift Montane Forests	Untransformed	0.367302	0.664094	0.651902	0.6701	0.697282	0.678272	0.653929	0.61498	0.786836	0.594786	0.744008
412	-3.495145	29.102075	Forest	Albertine Rift Montane Forests	Untransformed	0.407795	0.649154	0.634442	0.6564	0.678421	0.659014	0.637909	0.595048	0.778451	0.57839	0.728269
413	-3.428111	28.870029	Forest	Albertine Rift Montane Forests	Untransformed	0.250021	0.707367	0.702471	0.709779	0.751912	0.734049	0.700328	0.67271	0.81112	0.642274	0.789593
414	-3.427998	28.947333	Forest	Albertine Rift Montane Forests	Untransformed	0.209195	0.722431	0.720074	0.723591	0.770928	0.753465	0.716479	0.692805	0.819574	0.658805	0.805461
415	-3.427884	29.024637	Forest	Albertine Rift Montane Forests	Crops	0.098207	0.439698	0.4578	0.430782	0.507554	0.444937	0.467565	0.421244	0.555821	0.365698	0.394989
416	-3.427768	29.10194	Forest	Albertine Rift Montane Forests	Untransformed	0.43282	0.639921	0.623652	0.647934	0.666764	0.647113	0.628008	0.58273	0.773269	0.568257	0.718542
417	-4.169846	28.562103	Forest	Albertine Rift Montane Forests	Untransformed	0.391751	0.655073	0.64136	0.661828	0.685894	0.666644	0.644256	0.602946	0.781773	0.584887	0.734505
418	-4.169743	28.639435	Forest	Albertine Rift Montane Forests	Untransformed	0.433629	0.639622	0.623303	0.64766	0.666387	0.646728	0.627688	0.582332	0.773101	0.56793	0.718228
419	-4.169637	28.716767	Forest	Albertine Rift Montane Forests	Untransformed	0.437337	0.638254	0.621704	0.646406	0.66466	0.644964	0.626221	0.580507	0.772334	0.566428	0.716787
420	-4.16953	28.794098	Forest	Albertine Rift Montane Forests	Untransformed	0.38628	0.657092	0.643719	0.663679	0.688442	0.669246	0.64642	0.605639	0.782906	0.587102	0.736631
421	-4.10254	28.484656	Forest	Albertine Rift Montane Forests	Untransformed	0.319063	0.681893	0.672701	0.68642	0.719752	0.701213	0.673013	0.638725	0.796824	0.614319	0.762757
422	-4.102439	28.561986	Forest	Albertine Rift Montane Forests	Untransformed	0.405773	0.6499	0.635314	0.657084	0.679362	0.659975	0.638709	0.596043	0.778869	0.579209	0.729055
423	-4.102336	28.639315	Forest	Albertine Rift Montane Forests	Untransformed	0.432749	0.639947	0.623682	0.647958	0.666797	0.647146	0.628036	0.582765	0.773284	0.568286	0.71857
424	-4.10223	28.716644	Forest	Albertine Rift Montane Forests	Untransformed	0.436003	0.638746	0.622279	0.646857	0.665282	0.645599	0.626749	0.581163	0.77261	0.566968	0.717305
425	-4.102123	28.793973	Forest	Albertine Rift Montane Forests	Untransformed	0.389856	0.655773	0.642177	0.66247	0.686777	0.667545	0.645006	0.603878	0.782165	0.585654	0.735242
426	-4.035235	28.407215	Forest	Albertine Rift Montane Forests	Untransformed	0.175489	0.734867	0.734607	0.734995	0.786628	0.769494	0.729814	0.709396	0.826553	0.672453	0.818562
427	-4.035137	28.484542	Forest	Albertine Rift Montane Forests	Untransformed	0.331956	0.677136	0.667142	0.682058	0.713746	0.695081	0.667912	0.632378	0.794154	0.609098	0.757746
428	-4.035035	28.561868	Forest	Albertine Rift Montane Forests	Untransformed	0.432107	0.640184	0.623959	0.648175	0.667096	0.647452	0.62829	0.583081	0.773417	0.568546	0.71882
429	-4.034932	28.639195	Forest	Albertine Rift Montane Forests	Untransformed	0.452824	0.63254	0.615026	0.641166	0.657446	0.637599	0.620094	0.572884	0.769127	0.560158	0.710767
430	-4.034827	28.716522	Forest	Albertine Rift Montane Forests	Untransformed	0.42812	0.641654	0.625678	0.649524	0.668953	0.649348	0.629867	0.585043	0.774242	0.57016	0.720369
431	-4.034719	28.793849	Forest	Albertine Rift Montane Forests	Untransformed	0.367423	0.66405	0.65185	0.670059	0.697226	0.678214	0.653881	0.614921	0.78681	0.594737	0.743961
432	-3.968118	28.17513	Forest	Albertine Rift Montane Forests	Untransformed	0.370788	0.662808	0.650399	0.668921	0.695659	0.676614	0.65255	0.613264	0.786114	0.593375	0.742653
433	-3.968026	28.252454	Forest	Albertine Rift Montane Forests	Untransformed	0.395335	0.653751	0.639815	0.660616	0.684225	0.66494	0.642838	0.601182	0.781031	0.583435	0.733112
434	-3.967932	28.329779	Forest	Albertine Rift Montane Forests	Untransformed	0.3383	0.674795	0.664407	0.679912	0.710791	0.692064	0.665402	0.629256	0.792841	0.606529	0.75528
435	-3.967835	28.407103	Forest	Albertine Rift Montane Forests	Untransformed	0.136654	0.749196	0.751352	0.748134	0.804718	0.787964	0.745178	0.728512	0.834595	0.688177	0.833656
436	-3.967736	28.484427	Forest	Albertine Rift Montane Forests	Untransformed	0.341606	0.673575	0.662981	0.678794	0.709251	0.690492	0.664094	0.627628	0.792156	0.60519	0.753995
437	-3.967635	28.561751	Forest	Albertine Rift Montane Forests	Untransformed	0.466973	0.627319	0.608926	0.636379	0.650856	0.63087	0.614497	0.565919	0.766197	0.554428	0.705268
438	-3.967532	28.639075	Forest	Albertine Rift Montane Forests	Untransformed	0.494297	0.617238	0.597144	0.627135	0.638128	0.617875	0.603687	0.55247	0.760539	0.543365	0.694648
439	-3.967426	28.7164	Forest	Albertine Rift Montane Forests	Untransformed	0.424214	0.643096	0.627362	0.650845	0.670773	0.651205	0.631413	0.586966	0.775051	0.571742	0.721887
440	-3.967319	28.793724	Forest	Albertine Rift Montane Forests	Untransformed	0.334299	0.676271	0.666132	0.681266	0.712655	0.693968	0.666986	0.631225	0.793669	0.608149	0.756836
441	-3.900811	28.097704	Forest	Albertine Rift Montane Forests	Untransformed	0.326666	0.679088	0.669423	0.683848	0.71621	0.697597	0.670005	0.634982	0.79525	0.61124	0.759802
442	-3.900721	28.175026	Forest	Albertine Rift Montane Forests	Untransformed	0.321058	0.681157	0.671841	0.685746	0.718823	0.700265	0.672224	0.637743	0.796411	0.613511	0.761982
443	-3.900629	28.252347	Forest	Albertine Rift Montane Forests	Untransformed	0.318677	0.682035	0.672868	0.686551	0.719932	0.701397	0.673166	0.638915	0.796904	0.614475	0.762907
444	-3.900534	28.329669	Forest	Albertine Rift Montane Forests	Untransformed	0.306454	0.686545	0.678138	0.690686	0.725625	0.70721	0.678001	0.644931	0.799435	0.619424	0.767658
445	-3.900438	28.406991	Forest	Albertine Rift Montane Forests	Untransformed	0.365745	0.664669	0.652573	0.670627	0.698008	0.679012	0.654545	0.615747	0.787158	0.595417	0.744613
446	-3.900339	28.484312	Forest	Albertine Rift Montane Forests	Untransformed	0.355796	0.66834	0.656863	0.673993	0.702642	0.683744	0.658481	0.620644	0.789218	0.599445	0.74848
447	-3.900238	28.561634	Forest	Albertine Rift Montane Forests	Untransformed	0.48941	0.619041	0.599251	0.628788	0.640405	0.620199	0.60562	0.554875	0.761551	0.545344	0.696547
448	-3.900134	28.638956	Forest	Albertine Rift Montane Forests	Untransformed	0.526299	0.60543	0.583345	0.616308	0.623222	0.602655	0.591026	0.536717	0.753912	0.530407	0.682209
449	-3.900029	28.716277	Forest	Albertine Rift Montane Forests	Untransformed	0.472869	0.625144	0.606383	0.634384	0.648109	0.628066	0.612164	0.563017	0.764976	0.552041	0.702976
450	-3.899921	28.793599	Forest	Albertine Rift Montane Forests	Untransformed	0.390175	0.655655	0.642039	0.662362	0.686628	0.667394	0.64488	0.603722	0.782099	0.585525	0.735118
451	-3.833504	28.020283	Forest	Albertine Rift Montane Forests	Untransformed	0.066959	0.774911	0.781403	0.771713	0.837181	0.821109	0.772751	0.762818	0.849026	0.716397	0.860745
452	-3.833416	28.097602	Forest	Albertine Rift Montane Forests	Untransformed	0.228	0.715492	0.711966	0.717229	0.762169	0.744521	0.70904	0.683549	0.81568	0.65119	0.798152
453	-3.833327	28.174921	Forest	Albertine Rift Montane Forests	Untransformed	0.247554	0.708277	0.703534	0.710613	0.753061	0.735222	0.701304	0.673924	0.811631	0.643273	0.790551
454	-3.833234	28.25224	Forest	Albertine Rift Montane Forests	Untransformed	0.365971	0.664585	0.652475	0.67055	0.697902	0.678905	0.654455	0.615635	0.787111	0.595325	0.744525
455	-3.83314	28.329559	Forest	Albertine Rift Montane Forests	Untransformed	0.311248	0.684776	0.676071	0.689064	0.723392	0.70493	0.676105	0.642571	0.798442	0.617483	0.765795
456	-3.833043	28.406879	Forest	Albertine Rift Montane Forests	Untransformed	0.380278	0.659306	0.646306	0.66571	0.691238	0.6721	0.648795	0.608593	0.784148	0.589532	0.738964
457	-3.832945	28.484198	Forest	Albertine Rift Montane Forests	Untransformed	0.718907	0.534364	0.500297	0.551144	0.533505	0.511054	0.514825	0.441909	0.71403	0.452418	0.607346
458	-3.832843	28.561517	Forest	Albertine Rift Montane Forests	Untransformed	0.510751	0.611166	0.590049	0.621568	0.630464	0.61005	0.597177	0.54437	0.757132	0.536702	0.688252
459	-3.83274	28.638836	Forest	Albertine Rift Montane Forests	Untransformed	0.550558	0.596479	0.572886	0.608101	0.611922	0.591118	0.581428	0.524776	0.748889	0.520584	0.67278
460	-3.832635	28.716155	Forest	Albertine Rift Montane Forests	Untransformed	0.51528	0.609495	0.588097	0.620036	0.628354	0.607896	0.595385	0.542141	0.756194	0.534869	0.686492
461	-3.832527	28.793474	Forest	Albertine Rift Montane Forests	Untransformed	0.395383	0.653733	0.639794	0.6606	0.684202	0.664917	0.642819	0.601158	0.781021	0.583416	0.733093
462	-3.766113	28.020183	Forest	Albertine Rift Montane Forests	Untransformed	0.098872	0.763136	0.767643	0.760916	0.822317	0.805932	0.760126	0.74711	0.842418	0.703476	0.848341
463	-3.766025	28.0975	Forest	Albertine Rift Montane Forests	Untransformed	0.097131	0.763778	0.768394	0.761505	0.823128	0.80676	0.760814	0.747967	0.842779	0.704181	0.849018
464	-3.765935	28.174817	Forest	Albertine Rift Montane Forests	Untransformed	0.120043	0.755325	0.758514	0.753753	0.812455	0.795864	0.75175	0.736689	0.838034	0.694903	0.840113
465	-3.765843	28.252133	Forest	Albertine Rift Montane Forests	Untransformed	0.140135	0.747911	0.749851	0.746956	0.803096	0.786308	0.743801	0.726798	0.833874	0.686768	0.832303
466	-3.765749	28.32945	Forest	Albertine Rift Montane Forests	Untransformed	0.332523	0.676927	0.666898	0.681867	0.713482	0.694812	0.667688	0.632099	0.794037	0.608868	0.757526
467	-3.765652	28.406766	Forest	Albertine Rift Montane Forests	Untransformed	0.393854	0.654297	0.640453	0.661117	0.684914	0.665644	0.643424	0.60191	0.781337	0.584035	0.733688
468	-3.765553	28.484083	Forest	Albertine Rift Montane Forests	Untransformed	0.635283	0.565218	0.536354	0.579436	0.572457	0.550825	0.547909	0.483072	0.731346	0.486278	0.639849
469	-3.765452	28.5614	Forest	Albertine Rift Montane Forests	Untransformed	0.460461	0.629722	0.611733	0.638582	0.653889	0.633967	0.617073	0.569124	0.767545	0.557065	0.707799
470	-3.765349	28.638716	Forest	Albertine Rift Montane Forests	Untransformed	0.492606	0.617861	0.597873	0.627707	0.638916	0.618679	0.604356	0.553302	0.760889	0.544049	0.695305
471	-3.765243	28.716033	Forest	Albertine Rift Montane Forests	Untransformed	0.412036	0.647589	0.632613	0.654965	0.676445	0.656997	0.636231	0.592961	0.777572	0.576673	0.726621
472	-3.765136	28.793349	Forest	Albertine Rift Montane Forests	Untransformed	0.281892	0.695608	0.688729	0.698996	0.737066	0.718891	0.687719	0.657022	0.804521	0.629369	0.777205
473	-3.698724	28.020084	Forest	Albertine Rift Montane Forests	Untransformed	0.119366	0.755574	0.758806	0.753982	0.81277	0.796186	0.752018	0.737022	0.838175	0.695177	0.840376
474	-3.698637	28.097398	Forest	Albertine Rift Montane Forests	Untransformed	0.117799	0.756152	0.759482	0.754512	0.8135	0.796931	0.752637	0.737793	0.838499	0.695812	0.840985
475	-3.698547	28.174712	Forest	Albertine Rift Montane Forests	Untransformed	0.145521	0.745924	0.747529	0.745134	0.800588	0.783747	0.74167	0.724148	0.832759	0.684587	0.83021
476	-3.698455	28.252026	Forest	Albertine Rift Montane Forests	Untransformed	0.129083	0.751989	0.754616	0.750695	0.808244	0.791564	0.748173	0.732239	0.836163	0.691243	0.836599
477	-3.69836	28.32934	Forest	Albertine Rift Montane Forests	Untransformed	0.143133	0.746805	0.748559	0.745942	0.8017	0.784883	0.742615	0.725323	0.833253	0.685554	0.831138
478	-3.698264	28.406654	Forest	Albertine Rift Montane Forests	Untransformed	0.32514	0.679651	0.670081	0.684364	0.716921	0.698323	0.670609	0.635733	0.795566	0.611858	0.760395
479	-3.698165	28.483968	Forest	Albertine Rift Montane Forests	Untransformed	0.49833	0.615749	0.595405	0.62577	0.63625	0.615957	0.602091	0.550484	0.759704	0.541732	0.69308
480	-3.698064	28.561282	Forest	Albertine Rift Montane Forests	Untransformed	0.724431	0.532326	0.497915	0.549275	0.530932	0.508427	0.51264	0.43919	0.712886	0.450182	0.605199
481	-3.69796	28.638596	Forest	Albertine Rift Montane Forests	Untransformed	0.43201	0.640219	0.624001	0.648208	0.667141	0.647498	0.628329	0.583129	0.773437	0.568585	0.718857
482	-3.697855	28.71591	Forest	Albertine Rift Montane Forests	Untransformed	0.346851	0.67164	0.66072	0.677019	0.706808	0.687998	0.662019	0.625047	0.79107	0.603067	0.751957
483	-3.697747	28.793224	Forest	Albertine Rift Montane Forests	Untransformed	0.215441	0.720126	0.717381	0.721478	0.768019	0.750494	0.714008	0.689731	0.818281	0.656276	0.803033
484	-3.631251	28.097296	Forest	Albertine Rift Montane Forests	Untransformed	0.124582	0.75365	0.756557	0.752218	0.810341	0.793705	0.749954	0.734454	0.837095	0.693065	0.838348
485	-3.631161	28.174608	Forest	Albertine Rift Montane Forests	Untransformed	0.150832	0.743964	0.745239	0.743337	0.798114	0.781221	0.739569	0.721533	0.831659	0.682437	0.828145
486	-3.631069	28.251919	Forest	Albertine Rift Montane Forests	Untransformed	0.117534	0.75625	0.759596	0.754602	0.813624	0.797057	0.752742	0.737923	0.838554	0.695919	0.841088
487	-3.630974	28.329231	Forest	Albertine Rift Montane Forests	Untransformed	0.12788	0.752433	0.755135	0.751102	0.808805	0.792137	0.74865	0.732831	0.836412	0.69173	0.837067
488	-3.630878	28.406542	Forest	Albertine Rift Montane Forests	Untransformed	0.236098	0.712504	0.708474	0.714489	0.758397	0.74067	0.705836	0.679563	0.814003	0.647912	0.795004
489	-3.630779	28.483854	Forest	Albertine Rift Montane Forests	Untransformed	0.410147	0.648286	0.633428	0.655605	0.677325	0.657895	0.636978	0.59389	0.777964	0.577438	0.727355
490	-3.630678	28.561165	Forest	Albertine Rift Montane Forests	Untransformed	0.619959	0.570872	0.542961	0.584621	0.579595	0.558112	0.553972	0.490615	0.734519	0.492483	0.645805
491	-3.630575	28.638477	Forest	Albertine Rift Montane Forests	Untransformed	0.408627	0.648847	0.634083	0.656119	0.678033	0.658618	0.63758	0.594639	0.778279	0.578053	0.727946
492	-3.630469	28.715788	Forest	Albertine Rift Montane Forests	Untransformed	0.343627	0.67283	0.66211	0.67811	0.70831	0.689531	0.663295	0.626634	0.791738	0.604372	0.75321
493	-3.630362	28.7931	Forest	Albertine Rift Montane Forests	Untransformed	0.214925	0.720316	0.717603	0.721653	0.768259	0.750739	0.714212	0.689985	0.818388	0.656485	0.803234
494	-3.563868	28.097194	Forest	Albertine Rift Montane Forests	Untransformed	0.123968	0.753876	0.756822	0.752425	0.810627	0.793997	0.750197	0.734757	0.837222	0.693314	0.838587
495	-3.563778	28.174503	Forest	Albertine Rift Montane Forests	Untransformed	0.141762	0.747311	0.74915	0.746405	0.802338	0.785535	0.743157	0.725998	0.833537	0.686109	0.831671
496	-3.563686	28.251812	Forest	Albertine Rift Montane Forests	Untransformed	0.12815	0.752333	0.755019	0.751011	0.808679	0.792008	0.748543	0.732698	0.836356	0.691621	0.836962
497	-3.563591	28.329121	Forest	Albertine Rift Montane Forests	Untransformed	0.084425	0.768466	0.773872	0.765804	0.829046	0.812803	0.765841	0.754221	0.84541	0.709325	0.853956
498	-3.563495	28.40643	Forest	Albertine Rift Montane Forests	Untransformed	0.198559	0.726355	0.72466	0.72719	0.775883	0.758523	0.720687	0.698041	0.821777	0.663112	0.809595
499	-3.563396	28.483739	Forest	Albertine Rift Montane Forests	Untransformed	0.408988	0.648714	0.633928	0.655997	0.677865	0.658447	0.637437	0.594461	0.778204	0.577907	0.727805
500	-3.563295	28.561048	Forest	Albertine Rift Montane Forests	Untransformed	0.526555	0.605335	0.583235	0.616221	0.623102	0.602534	0.590924	0.536591	0.753859	0.530303	0.682109
501	-3.563192	28.638357	Forest	Albertine Rift Montane Forests	Untransformed	0.733288	0.529058	0.494096	0.546279	0.526807	0.504215	0.509136	0.434831	0.711052	0.446595	0.601756
502	-3.563086	28.715666	Forest	Albertine Rift Montane Forests	Untransformed	0.366051	0.664556	0.652441	0.670523	0.697865	0.678867	0.654424	0.615596	0.787095	0.595293	0.744494
503	-3.562979	28.792975	Forest	Albertine Rift Montane Forests	Untransformed	0.233059	0.713625	0.709784	0.715517	0.759812	0.742115	0.707038	0.681058	0.814633	0.649142	0.796185
504	-3.496487	28.097092	Forest	Albertine Rift Montane Forests	Untransformed	0.245483	0.709041	0.704427	0.711314	0.754025	0.736207	0.702123	0.674943	0.81206	0.644112	0.791357
505	-3.496397	28.174399	Forest	Albertine Rift Montane Forests	Untransformed	0.271957	0.699273	0.693012	0.702357	0.741694	0.723616	0.691649	0.661912	0.806578	0.633392	0.781067
506	-3.496305	28.251705	Forest	Albertine Rift Montane Forests	Untransformed	0.112034	0.75828	0.761968	0.756463	0.816186	0.799673	0.754918	0.740631	0.839693	0.698146	0.843225
507	-3.496211	28.329012	Forest	Albertine Rift Montane Forests	Untransformed	0.210899	0.721802	0.719339	0.723015	0.770135	0.752654	0.715805	0.691967	0.819221	0.658115	0.804799
508	-3.496114	28.406318	Forest	Albertine Rift Montane Forests	Untransformed	0.224221	0.716887	0.713595	0.718508	0.763929	0.746319	0.710535	0.685409	0.816463	0.652721	0.799621
509	-3.496016	28.483625	Forest	Albertine Rift Montane Forests	Untransformed	0.266715	0.701207	0.695272	0.704131	0.744135	0.726109	0.693723	0.664492	0.807664	0.635514	0.783104
510	-3.495915	28.560931	Forest	Albertine Rift Montane Forests	Untransformed	0.376314	0.660769	0.648016	0.667051	0.693084	0.673986	0.650363	0.610544	0.784969	0.591137	0.740505
511	-3.495811	28.638237	Forest	Albertine Rift Montane Forests	Untransformed	0.565765	0.590868	0.566329	0.602956	0.604839	0.583886	0.575412	0.517291	0.74574	0.514427	0.666869
512	-3.495706	28.715544	Forest	Albertine Rift Montane Forests	Untransformed	0.545165	0.598469	0.575211	0.609925	0.614434	0.593683	0.583562	0.527431	0.750006	0.522768	0.674876
513	-3.495598	28.79285	Forest	Albertine Rift Montane Forests	Untransformed	0.238716	0.711538	0.707345	0.713604	0.757177	0.739425	0.7048	0.678274	0.813461	0.646852	0.793987
514	-3.42902	28.174294	Forest	Albertine Rift Montane Forests	Untransformed	0.208112	0.72283	0.720541	0.723958	0.771433	0.75398	0.716908	0.693338	0.819798	0.659243	0.805882
515	-3.428927	28.251598	Forest	Albertine Rift Montane Forests	Untransformed	0.210728	0.721865	0.719413	0.723073	0.770214	0.752735	0.715873	0.692051	0.819257	0.658184	0.804865
516	-3.428833	28.328902	Forest	Albertine Rift Montane Forests	Untransformed	0.214607	0.720433	0.71774	0.72176	0.768407	0.750891	0.714338	0.690141	0.818453	0.656613	0.803357
517	-3.428736	28.406206	Forest	Albertine Rift Montane Forests	Untransformed	0.218752	0.718904	0.715953	0.720358	0.766477	0.748919	0.712698	0.688101	0.817595	0.654935	0.801746
518	-3.428638	28.48351	Forest	Albertine Rift Montane Forests	Untransformed	0.249927	0.707402	0.702511	0.709811	0.751955	0.734093	0.700365	0.672756	0.81114	0.642312	0.789629
519	-3.428537	28.560814	Forest	Albertine Rift Montane Forests	Untransformed	0.365393	0.664799	0.652725	0.670746	0.698171	0.679179	0.654684	0.61592	0.787231	0.595559	0.74475
520	-3.428433	28.638118	Forest	Albertine Rift Montane Forests	Untransformed	0.557526	0.593908	0.569881	0.605743	0.608676	0.587805	0.578672	0.521346	0.747446	0.517763	0.670072
521	-3.428328	28.715421	Forest	Albertine Rift Montane Forests	Untransformed	0.545165	0.598469	0.575211	0.609925	0.614434	0.593683	0.583562	0.527431	0.750006	0.522768	0.674876
522	-3.42822	28.792725	Forest	Albertine Rift Montane Forests	Untransformed	0.244397	0.709442	0.704896	0.711682	0.754531	0.736723	0.702553	0.675478	0.812285	0.644551	0.791779
523	-3.361644	28.17419	Forest	Albertine Rift Montane Forests	Untransformed	0.217841	0.71924	0.716346	0.720666	0.766901	0.749353	0.713059	0.68855	0.817784	0.655304	0.8021
524	-3.361552	28.251491	Forest	Albertine Rift Montane Forests	Untransformed	0.223558	0.717131	0.713881	0.718732	0.764238	0.746634	0.710797	0.685735	0.8166	0.652989	0.799878
525	-3.361457	28.328793	Forest	Albertine Rift Montane Forests	Untransformed	0.279108	0.696635	0.689929	0.699938	0.738363	0.720215	0.68882	0.658392	0.805098	0.630497	0.778287
526	-3.361361	28.406094	Forest	Albertine Rift Montane Forests	Untransformed	0.240895	0.710734	0.706406	0.712866	0.756163	0.738389	0.703938	0.677202	0.81301	0.645969	0.79314
527	-3.361262	28.483395	Forest	Albertine Rift Montane Forests	Untransformed	0.265869	0.70152	0.695637	0.704417	0.744529	0.726511	0.694058	0.664908	0.807839	0.635857	0.783433
528	-3.361161	28.560697	Forest	Albertine Rift Montane Forests	Untransformed	0.398951	0.652417	0.638255	0.659393	0.68254	0.66322	0.641408	0.599402	0.780282	0.581971	0.731707
529	-3.361058	28.637998	Forest	Albertine Rift Montane Forests	Untransformed	0.547951	0.597441	0.57401	0.608983	0.613136	0.592358	0.58246	0.526059	0.749429	0.52164	0.673793
530	-3.360953	28.715299	Forest	Albertine Rift Montane Forests	Untransformed	0.545165	0.598469	0.575211	0.609925	0.614434	0.593683	0.583562	0.527431	0.750006	0.522768	0.674876
531	-3.360845	28.7926	Forest	Albertine Rift Montane Forests	Untransformed	0.274875	0.698197	0.691754	0.70137	0.740335	0.722228	0.690495	0.660475	0.805974	0.63221	0.779932
532	-3.294179	28.251384	Forest	Albertine Rift Montane Forests	Untransformed	0.247699	0.708224	0.703472	0.710564	0.752993	0.735153	0.701246	0.673852	0.811601	0.643214	0.790495
533	-3.294084	28.328683	Forest	Albertine Rift Montane Forests	Untransformed	0.351663	0.669865	0.658645	0.675391	0.704567	0.68571	0.660116	0.622678	0.790074	0.601119	0.750087
534	-3.293988	28.405982	Forest	Albertine Rift Montane Forests	Untransformed	0.305199	0.687008	0.678679	0.691111	0.72621	0.707807	0.678498	0.645549	0.799695	0.619932	0.768146
535	-3.293889	28.483281	Forest	Albertine Rift Montane Forests	Untransformed	0.349567	0.670638	0.659549	0.6761	0.705543	0.686706	0.660945	0.62371	0.790508	0.601967	0.750901
536	-3.293788	28.560579	Forest	Albertine Rift Montane Forests	Untransformed	0.451124	0.633167	0.615759	0.641741	0.658238	0.638407	0.620767	0.57372	0.769479	0.560846	0.711428
537	-3.293685	28.637878	Forest	Albertine Rift Montane Forests	Untransformed	0.516763	0.608948	0.587457	0.619534	0.627664	0.607191	0.594798	0.541411	0.755887	0.534268	0.685915
538	-3.293579	28.715177	Forest	Albertine Rift Montane Forests	Untransformed	0.545268	0.598431	0.575166	0.60989	0.614386	0.593634	0.583521	0.52738	0.749985	0.522726	0.674836
539	-3.293472	28.792476	Forest	Albertine Rift Montane Forests	Untransformed	0.31484	0.683451	0.674522	0.687849	0.721719	0.703222	0.674684	0.640803	0.797699	0.616028	0.764399
540	-3.226808	28.251277	Forest	Albertine Rift Montane Forests	Untransformed	0.254906	0.705565	0.700364	0.708126	0.749636	0.731725	0.698395	0.670305	0.810109	0.640296	0.787694
541	-3.226713	28.328574	Forest	Albertine Rift Montane Forests	Untransformed	0.377259	0.660421	0.647608	0.666732	0.692644	0.673536	0.64999	0.610079	0.784774	0.590755	0.740138
542	-3.226617	28.40587	Forest	Albertine Rift Montane Forests	Untransformed	0.423936	0.643198	0.627482	0.650939	0.670902	0.651337	0.631523	0.587103	0.775108	0.571854	0.721995
543	-3.226518	28.483166	Forest	Albertine Rift Montane Forests	Untransformed	0.548808	0.597125	0.57364	0.608693	0.612737	0.591951	0.582121	0.525637	0.749252	0.521293	0.67346
544	-3.226417	28.560462	Forest	Albertine Rift Montane Forests	Untransformed	0.518022	0.608484	0.586914	0.619108	0.627077	0.606592	0.5943	0.540791	0.755626	0.533758	0.685426
545	-3.226314	28.637759	Forest	Albertine Rift Montane Forests	Untransformed	0.450014	0.633576	0.616238	0.642117	0.658755	0.638935	0.621206	0.574267	0.769708	0.561295	0.711859
546	-3.226208	28.715055	Forest	Albertine Rift Montane Forests	Untransformed	0.545579	0.598316	0.575032	0.609785	0.614241	0.593486	0.583398	0.527227	0.74992	0.5226	0.674715
547	-3.226101	28.792351	Forest	Albertine Rift Montane Forests	Untransformed	0.348982	0.670854	0.659801	0.676298	0.705816	0.686985	0.661177	0.623998	0.790629	0.602204	0.751129
548	-3.159344	28.328464	Forest	Albertine Rift Montane Forests	Untransformed	0.383872	0.65798	0.644757	0.664494	0.689564	0.670391	0.647373	0.606824	0.783404	0.588077	0.737567
549	-3.159248	28.405758	Forest	Albertine Rift Montane Forests	Untransformed	0.381149	0.658985	0.645931	0.665415	0.690832	0.671686	0.64845	0.608164	0.783968	0.589179	0.738626
550	-3.159149	28.483052	Forest	Albertine Rift Montane Forests	Untransformed	0.409242	0.64862	0.633818	0.655911	0.677747	0.658326	0.637336	0.594336	0.778151	0.577804	0.727707
551	-3.159048	28.560345	Forest	Albertine Rift Montane Forests	Untransformed	0.496176	0.616544	0.596334	0.626499	0.637253	0.616981	0.602943	0.551544	0.76015	0.542604	0.693917
552	-3.158945	28.637639	Forest	Albertine Rift Montane Forests	Untransformed	0.515862	0.609281	0.587846	0.619839	0.628083	0.607619	0.595155	0.541854	0.756074	0.534633	0.686266
553	-3.15884	28.714933	Forest	Albertine Rift Montane Forests	Untransformed	0.545579	0.598316	0.575032	0.609785	0.614241	0.593486	0.583398	0.527227	0.74992	0.5226	0.674715
554	-3.158732	28.792226	Forest	Albertine Rift Montane Forests	Untransformed	0.309273	0.685505	0.676922	0.689732	0.724312	0.705869	0.676886	0.643544	0.798851	0.618282	0.766562
555	-3.091978	28.328355	Forest	Albertine Rift Montane Forests	Untransformed	0.43294	0.639876	0.6236	0.647893	0.666708	0.647055	0.627961	0.582671	0.773244	0.568209	0.718496
556	-3.091881	28.405646	Forest	Albertine Rift Montane Forests	Untransformed	0.532637	0.603091	0.580613	0.614164	0.62027	0.599641	0.588518	0.533597	0.7526	0.527841	0.679746
557	-3.091782	28.482937	Forest	Albertine Rift Montane Forests	Untransformed	0.529729	0.604164	0.581866	0.615147	0.621624	0.601024	0.589669	0.535028	0.753202	0.529018	0.680876
558	-3.091681	28.560228	Forest	Albertine Rift Montane Forests	Untransformed	0.558511	0.593545	0.569456	0.60541	0.608217	0.587336	0.578282	0.520861	0.747242	0.517364	0.669689
559	-3.091578	28.637519	Forest	Albertine Rift Montane Forests	Untransformed	0.558511	0.593545	0.569456	0.60541	0.608217	0.587336	0.578282	0.520861	0.747242	0.517364	0.669689
560	-3.091473	28.71481	Forest	Albertine Rift Montane Forests	Untransformed	0.545579	0.598316	0.575032	0.609785	0.614241	0.593486	0.583398	0.527227	0.74992	0.5226	0.674715
561	-3.091365	28.792101	Forest	Albertine Rift Montane Forests	Untransformed	0.350168	0.670416	0.659289	0.675897	0.705263	0.68642	0.660707	0.623414	0.790383	0.601724	0.750667
562	-3.024516	28.405534	Forest	Albertine Rift Montane Forests	Untransformed	0.367193	0.664135	0.651949	0.670137	0.697333	0.678324	0.653972	0.615034	0.786858	0.59483	0.74405
563	-3.024417	28.482822	Forest	Albertine Rift Montane Forests	Untransformed	0.401575	0.651449	0.637124	0.658505	0.681318	0.661972	0.640369	0.59811	0.779739	0.580909	0.730687
564	-3.024316	28.560111	Forest	Albertine Rift Montane Forests	Untransformed	0.515895	0.609269	0.587832	0.619828	0.628068	0.607604	0.595142	0.541838	0.756067	0.53462	0.686253
565	-3.024213	28.6374	Forest	Albertine Rift Montane Forests	Untransformed	0.568216	0.589964	0.565272	0.602126	0.603697	0.58272	0.574442	0.516084	0.745233	0.513434	0.665917
566	-3.024108	28.714688	Forest	Albertine Rift Montane Forests	Untransformed	0.595391	0.579937	0.553555	0.592933	0.591039	0.569797	0.563691	0.502708	0.739606	0.502431	0.655354
567	-3.024	28.791977	Forest	Albertine Rift Montane Forests	Untransformed	0.640682	0.563226	0.534026	0.577609	0.569942	0.548257	0.545773	0.480414	0.730228	0.484092	0.63775
568	-2.957054	28.482708	Forest	Albertine Rift Montane Forests	Untransformed	0.297882	0.689708	0.681834	0.693586	0.729618	0.711287	0.681393	0.649151	0.80121	0.622895	0.77099
569	-2.956953	28.559994	Forest	Albertine Rift Montane Forests	Untransformed	0.508157	0.612124	0.591168	0.622446	0.631672	0.611283	0.598203	0.545647	0.757669	0.537753	0.68926
570	-2.95685	28.63728	Forest	Albertine Rift Montane Forests	Untransformed	0.298093	0.68963	0.681743	0.693515	0.72952	0.711187	0.681309	0.649047	0.801166	0.62281	0.770908
571	-2.956745	28.714566	Forest	Albertine Rift Montane Forests	Untransformed	0.645203	0.561558	0.532077	0.57608	0.567836	0.546107	0.543985	0.478189	0.729291	0.482262	0.635993
572	-2.956637	28.791852	Forest	Albertine Rift Montane Forests	Untransformed	0.75734	0.520184	0.483726	0.538142	0.515603	0.492777	0.499621	0.422992	0.706072	0.436857	0.592408
573	-2.889592	28.559877	Forest	Albertine Rift Montane Forests	Untransformed	0.265178	0.701775	0.695935	0.704651	0.744852	0.72684	0.694331	0.665249	0.807982	0.636137	0.783701
574	-2.889489	28.63716	Forest	Albertine Rift Montane Forests	Untransformed	0.325353	0.679572	0.669989	0.684292	0.716822	0.698222	0.670524	0.635629	0.795522	0.611771	0.760312
575	-2.889384	28.714444	Forest	Albertine Rift Montane Forests	Crops	0.053514	0.447105	0.467431	0.437093	0.519002	0.458074	0.476747	0.429416	0.556577	0.375335	0.399686
576	-2.889276	28.791727	Forest	Albertine Rift Montane Forests	Untransformed	0.75734	0.520184	0.483726	0.538142	0.515603	0.492777	0.499621	0.422992	0.706072	0.436857	0.592408
577	-2.822233	28.55976	Forest	Albertine Rift Montane Forests	Untransformed	0.435824	0.638812	0.622356	0.646918	0.665365	0.645684	0.62682	0.581251	0.772647	0.567041	0.717375
578	-2.822129	28.637041	Forest	Albertine Rift Montane Forests	Untransformed	0.494999	0.616979	0.596841	0.626897	0.637801	0.617541	0.603409	0.552124	0.760394	0.543081	0.694375
579	-2.822024	28.714322	Forest	Albertine Rift Montane Forests	Untransformed	0.644078	0.561973	0.532562	0.576461	0.568361	0.546642	0.54443	0.478743	0.729524	0.482717	0.636431
580	-2.821916	28.791603	Forest	Albertine Rift Montane Forests	Crops	0.064281	0.445321	0.465111	0.435573	0.516245	0.454909	0.474535	0.427447	0.556395	0.373014	0.398554
581	-2.754875	28.559643	Forest	Albertine Rift Montane Forests	Untransformed	0.616116	0.57229	0.544618	0.585921	0.581385	0.55994	0.555492	0.492506	0.735314	0.494039	0.647299
582	-2.754771	28.636921	Forest	Albertine Rift Montane Forests	Untransformed	0.616116	0.57229	0.544618	0.585921	0.581385	0.55994	0.555492	0.492506	0.735314	0.494039	0.647299
583	-2.754666	28.714199	Forest	Albertine Rift Montane Forests	Crops	0.061366	0.445804	0.465739	0.435984	0.516991	0.455766	0.475133	0.42798	0.556444	0.373642	0.398861
584	-2.754558	28.791478	Forest	Albertine Rift Montane Forests	Crops	0.061012	0.445863	0.465816	0.436034	0.517082	0.45587	0.475206	0.428045	0.55645	0.373719	0.398898
585	-2.687518	28.559526	Forest	Albertine Rift Montane Forests	Untransformed	0.628847	0.567593	0.539129	0.581614	0.575455	0.553885	0.550455	0.48624	0.732678	0.488884	0.64235
586	-2.687415	28.636801	Forest	Albertine Rift Montane Forests	Crops	0.055109	0.446841	0.467088	0.436868	0.518594	0.457605	0.476419	0.429124	0.55655	0.374991	0.399518
587	-2.68731	28.714077	Forest	Albertine Rift Montane Forests	Crops	0.086449	0.441647	0.460334	0.432442	0.510566	0.448393	0.46998	0.423394	0.55602	0.368234	0.396225
588	-2.687202	28.791353	Forest	Albertine Rift Montane Forests	Crops	0.084833	0.441915	0.460682	0.432671	0.51098	0.448868	0.470312	0.423689	0.556047	0.368582	0.396395
589	-2.620163	28.559408	Forest	Albertine Rift Montane Forests	Protected	n/a	0.907516	0.948624	0.887267	0.985927	0.983817	0.942833	0.931033	0.910803	0.871894	0.903563
590	-2.62006	28.636682	Forest	Albertine Rift Montane Forests	Crops	0.137569	0.433175	0.449317	0.425223	0.497472	0.433368	0.459478	0.414047	0.555154	0.357211	0.390853
591	-2.619954	28.713955	Forest	Albertine Rift Montane Forests	Crops	0.053547	0.4471	0.467424	0.437089	0.518994	0.458064	0.47674	0.42941	0.556577	0.375328	0.399682
592	-2.619847	28.791228	Forest	Albertine Rift Montane Forests	Crops	0.092099	0.440711	0.459116	0.431644	0.509119	0.446733	0.46882	0.422361	0.555924	0.367015	0.395631
593	-2.552809	28.559291	Forest	Albertine Rift Montane Forests	Protected	n/a	0.907516	0.948624	0.887267	0.985927	0.983817	0.942833	0.931033	0.910803	0.871894	0.903563
594	-2.552706	28.636562	Forest	Albertine Rift Montane Forests	Untransformed	0.619919	0.570887	0.542979	0.584634	0.579614	0.558131	0.553988	0.490634	0.734527	0.492499	0.645821
595	-2.552601	28.713833	Forest	Albertine Rift Montane Forests	Crops	0.095414	0.440161	0.458402	0.431176	0.50827	0.445758	0.468139	0.421755	0.555868	0.3663	0.395283
596	-2.552493	28.791104	Forest	Albertine Rift Montane Forests	Settlements	0.633001	0.252308	0.22667	0.264937	0.200479	0.193971	0.2515	0.185734	0.388702	0.194123	0.276665
597	-3.360735	28.869902	Forest	Albertine Rift Montane Forests	Untransformed	0.286534	0.693895	0.686727	0.697426	0.734904	0.716684	0.685882	0.654737	0.80356	0.62749	0.775401
598	-3.360623	28.947203	Forest	Albertine Rift Montane Forests	Untransformed	0.212655	0.721154	0.718582	0.722421	0.769317	0.751819	0.71511	0.691102	0.818858	0.657404	0.804116
599	-3.360509	29.024504	Forest	Albertine Rift Montane Forests	Crops	0.057493	0.446446	0.466574	0.436531	0.517983	0.456904	0.475929	0.428688	0.55651	0.374477	0.399268
600	-3.360392	29.101805	Forest	Albertine Rift Montane Forests	Untransformed	0.37393	0.661649	0.649044	0.667858	0.694195	0.67512	0.651306	0.611718	0.785463	0.592102	0.741432
601	-3.293362	28.869774	Forest	Albertine Rift Montane Forests	Untransformed	0.335266	0.675914	0.665715	0.680939	0.712205	0.693507	0.666603	0.630749	0.793469	0.607758	0.75646
602	-3.29325	28.947073	Forest	Albertine Rift Montane Forests	Untransformed	0.24708	0.708452	0.703739	0.710774	0.753281	0.735447	0.701491	0.674157	0.811729	0.643465	0.790736
603	-3.293135	29.024372	Forest	Albertine Rift Montane Forests	Crops	0.08837	0.441329	0.45992	0.432171	0.510074	0.447829	0.469586	0.423043	0.555987	0.367819	0.396023
604	-3.293019	29.101671	Forest	Albertine Rift Montane Forests	Untransformed	0.37818	0.660081	0.647211	0.66642	0.692215	0.673098	0.649625	0.609625	0.784583	0.590381	0.73978
605	-3.225991	28.869647	Forest	Albertine Rift Montane Forests	Untransformed	0.348094	0.671182	0.660184	0.676599	0.706229	0.687407	0.661528	0.624435	0.790813	0.602564	0.751474
606	-3.225879	28.946943	Forest	Albertine Rift Montane Forests	Crops	0.064618	0.445265	0.465038	0.435525	0.516158	0.45481	0.474465	0.427386	0.556389	0.372941	0.398519
607	-3.225765	29.024239	Forest	Albertine Rift Montane Forests	Crops	0.214771	0.42038	0.43268	0.414321	0.477697	0.410676	0.443618	0.399931	0.553847	0.340563	0.382741
608	-3.225648	29.101536	Forest	Albertine Rift Montane Forests	Crops	0.151655	0.43084	0.446282	0.423234	0.493864	0.429227	0.456584	0.411472	0.554916	0.354173	0.389373
609	-3.158622	28.86952	Forest	Albertine Rift Montane Forests	Untransformed	0.328244	0.678506	0.668743	0.683314	0.715476	0.696847	0.669381	0.634206	0.794923	0.610601	0.759189
610	-3.15851	28.946813	Forest	Albertine Rift Montane Forests	Crops	0.135631	0.433496	0.449735	0.425497	0.497969	0.433937	0.459876	0.414401	0.555187	0.357628	0.391057
611	-3.158396	29.024107	Forest	Albertine Rift Montane Forests	Crops	0.163091	0.428945	0.443817	0.421619	0.490935	0.425866	0.454235	0.40938	0.554722	0.351707	0.388171
612	-3.158279	29.101401	Forest	Albertine Rift Montane Forests	Crops	0.220931	0.419359	0.431352	0.413451	0.476119	0.408865	0.442352	0.398805	0.553743	0.339235	0.382093
613	-3.091255	28.869393	Forest	Albertine Rift Montane Forests	Untransformed	0.314382	0.68362	0.67472	0.688004	0.721932	0.703439	0.674865	0.641029	0.797793	0.616214	0.764577
614	-3.091143	28.946684	Forest	Albertine Rift Montane Forests	Crops	0.080502	0.442632	0.461615	0.433282	0.512089	0.450141	0.471202	0.424481	0.55612	0.369516	0.39685
615	-3.091029	29.023975	Forest	Albertine Rift Montane Forests	Crops	0.150524	0.431028	0.446525	0.423394	0.494154	0.42956	0.456817	0.411678	0.554935	0.354417	0.389492
616	-3.090912	29.101266	Forest	Albertine Rift Montane Forests	Crops	0.264001	0.412221	0.42207	0.407369	0.465087	0.396206	0.433504	0.39093	0.553014	0.329948	0.377567
617	-3.02389	28.869265	Forest	Albertine Rift Montane Forests	Untransformed	0.539741	0.60047	0.577549	0.61176	0.61696	0.596263	0.585708	0.5301	0.751129	0.524964	0.676984
618	-3.023778	28.946554	Forest	Albertine Rift Montane Forests	Untransformed	0.36401	0.665309	0.653321	0.671214	0.698816	0.679837	0.655231	0.616601	0.787517	0.596119	0.745287
619	-3.023664	29.023842	Forest	Albertine Rift Montane Forests	Crops	0.132609	0.433997	0.450386	0.425924	0.498743	0.434825	0.460497	0.414954	0.555238	0.35828	0.391374
620	-2.956527	28.869138	Forest	Albertine Rift Montane Forests	Crops	0.070562	0.44428	0.463758	0.434686	0.514636	0.453063	0.473244	0.426299	0.556289	0.371659	0.397894
621	-2.956415	28.946424	Forest	Albertine Rift Montane Forests	Untransformed	0.502039	0.614381	0.593806	0.624516	0.634522	0.614193	0.600624	0.548659	0.758936	0.54023	0.691638
622	-2.889166	28.869011	Forest	Albertine Rift Montane Forests	Crops	0.075297	0.443495	0.462737	0.434017	0.513423	0.451671	0.472272	0.425433	0.556208	0.370638	0.397397
623	-2.889054	28.946294	Forest	Albertine Rift Montane Forests	Crops	0.105424	0.438502	0.456244	0.429763	0.505706	0.442816	0.466082	0.419924	0.555698	0.364142	0.394231
624	-2.821807	28.868883	Forest	Albertine Rift Montane Forests	Untransformed	0.706946	0.538777	0.505454	0.555191	0.539077	0.516743	0.519558	0.447797	0.716507	0.457262	0.611995
625	-2.754449	28.868756	Forest	Albertine Rift Montane Forests	Untransformed	0.73982	0.526648	0.49128	0.544069	0.523764	0.501109	0.506552	0.431616	0.7097	0.443951	0.599218
626	-2.754337	28.946035	Forest	Albertine Rift Montane Forests	Crops	0.083769	0.442091	0.460911	0.432821	0.511253	0.449181	0.470531	0.423884	0.556065	0.368812	0.396507
627	-2.687092	28.868629	Forest	Albertine Rift Montane Forests	Crops	0.098683	0.439619	0.457697	0.430715	0.507433	0.444797	0.467467	0.421157	0.555813	0.365596	0.394939
628	-2.68698	28.945905	Forest	Albertine Rift Montane Forests	Crops	0.091851	0.440752	0.45917	0.431679	0.509182	0.446805	0.468871	0.422406	0.555928	0.367069	0.395657
629	-2.619737	28.868502	Forest	Albertine Rift Montane Forests	Crops	0.116007	0.436748	0.453964	0.428268	0.502995	0.439705	0.463908	0.41799	0.555519	0.36186	0.393119
630	-2.552383	28.868375	Forest	Albertine Rift Montane Forests	Settlements	0.246508	0.3162	0.319727	0.314463	0.301345	0.293997	0.351183	0.253423	0.458235	0.235082	0.306842
631	-2.485457	28.559174	Forest	Albertine Rift Montane Forests	Protected	n/a	0.907516	0.948624	0.887267	0.985927	0.983817	0.942833	0.931033	0.910803	0.871894	0.903563
632	-2.485354	28.636443	Forest	Albertine Rift Montane Forests	Protected	n/a	0.907516	0.948624	0.887267	0.985927	0.983817	0.942833	0.931033	0.910803	0.871894	0.903563
633	-2.485248	28.713711	Forest	Albertine Rift Montane Forests	Crops	0.042604	0.448913	0.469783	0.438634	0.521797	0.46128	0.478988	0.431411	0.556762	0.377688	0.400832
634	-2.485141	28.790979	Forest	Albertine Rift Montane Forests	Settlements	0.273577	0.311725	0.313209	0.310995	0.294281	0.286991	0.344202	0.248683	0.453365	0.232213	0.304728
635	-2.418105	28.559057	Forest	Albertine Rift Montane Forests	Crops	0.033322	0.450452	0.471783	0.439945	0.524174	0.464009	0.480895	0.433108	0.556919	0.379689	0.401808
636	-2.418002	28.636323	Forest	Albertine Rift Montane Forests	Protected	n/a	0.907516	0.948624	0.887267	0.985927	0.983817	0.942833	0.931033	0.910803	0.871894	0.903563
637	-2.417897	28.713589	Forest	Albertine Rift Montane Forests	Protected	n/a	0.907516	0.948624	0.887267	0.985927	0.983817	0.942833	0.931033	0.910803	0.871894	0.903563
638	-2.417789	28.790854	Forest	Albertine Rift Montane Forests	Untransformed	0.671488	0.55186	0.520743	0.567187	0.555593	0.533606	0.533586	0.46525	0.723849	0.471619	0.625777
639	-2.350755	28.55894	Forest	Albertine Rift Montane Forests	Crops	0.049354	0.447795	0.468328	0.437681	0.520068	0.459296	0.477601	0.430177	0.556648	0.376232	0.400123
640	-2.350652	28.636203	Forest	Albertine Rift Montane Forests	Protected	n/a	0.907516	0.948624	0.887267	0.985927	0.983817	0.942833	0.931033	0.910803	0.871894	0.903563
641	-2.350546	28.713467	Forest	Albertine Rift Montane Forests	Protected	n/a	0.907516	0.948624	0.887267	0.985927	0.983817	0.942833	0.931033	0.910803	0.871894	0.903563
642	-2.350439	28.79073	Forest	Albertine Rift Montane Forests	Crops	0.142991	0.432276	0.448148	0.424458	0.496083	0.431774	0.458364	0.413056	0.555063	0.356041	0.390283
643	-2.283405	28.558823	Forest	Albertine Rift Montane Forests	Untransformed	0.547411	0.59764	0.574243	0.609165	0.613388	0.592615	0.582673	0.526325	0.749541	0.521859	0.674003
644	-2.283302	28.636084	Forest	Albertine Rift Montane Forests	Protected	n/a	0.907516	0.948624	0.887267	0.985927	0.983817	0.942833	0.931033	0.910803	0.871894	0.903563
645	-2.283197	28.713345	Forest	Albertine Rift Montane Forests	Protected	n/a	0.907516	0.948624	0.887267	0.985927	0.983817	0.942833	0.931033	0.910803	0.871894	0.903563
646	-2.283089	28.790605	Forest	Albertine Rift Montane Forests	Crops	0.204174	0.422136	0.434963	0.415818	0.480411	0.413791	0.445795	0.401869	0.554027	0.342848	0.383854
647	-2.216057	28.558706	Forest	Albertine Rift Montane Forests	Untransformed	0.530725	0.603797	0.581437	0.61481	0.62116	0.60055	0.589275	0.534538	0.752996	0.528615	0.680488
648	-2.215954	28.635964	Forest	Albertine Rift Montane Forests	Protected	n/a	0.907516	0.948624	0.887267	0.985927	0.983817	0.942833	0.931033	0.910803	0.871894	0.903563
649	-2.215848	28.713222	Forest	Albertine Rift Montane Forests	Protected	n/a	0.907516	0.948624	0.887267	0.985927	0.983817	0.942833	0.931033	0.910803	0.871894	0.903563
650	-2.215741	28.790481	Forest	Albertine Rift Montane Forests	Crops	0.168543	0.428041	0.442642	0.420849	0.489538	0.424263	0.453115	0.408384	0.55463	0.350532	0.387598
651	-2.148709	28.558589	Forest	Albertine Rift Montane Forests	Untransformed	0.530725	0.603797	0.581437	0.61481	0.62116	0.60055	0.589275	0.534538	0.752996	0.528615	0.680488
652	-2.148606	28.635845	Forest	Albertine Rift Montane Forests	Untransformed	0.530725	0.603797	0.581437	0.61481	0.62116	0.60055	0.589275	0.534538	0.752996	0.528615	0.680488
653	-2.148501	28.7131	Forest	Albertine Rift Montane Forests	Protected	n/a	0.907516	0.948624	0.887267	0.985927	0.983817	0.942833	0.931033	0.910803	0.871894	0.903563
654	-2.148393	28.790356	Forest	Albertine Rift Montane Forests	Crops	0.018257	0.452948	0.47503	0.442072	0.528033	0.468437	0.48399	0.435862	0.557174	0.382938	0.403391
655	-2.081362	28.558472	Forest	Albertine Rift Montane Forests	Untransformed	0.530725	0.603797	0.581437	0.61481	0.62116	0.60055	0.589275	0.534538	0.752996	0.528615	0.680488
656	-2.081259	28.635725	Forest	Albertine Rift Montane Forests	Untransformed	0.530725	0.603797	0.581437	0.61481	0.62116	0.60055	0.589275	0.534538	0.752996	0.528615	0.680488
657	-2.081153	28.712978	Forest	Albertine Rift Montane Forests	Untransformed	0.529369	0.604297	0.582022	0.615269	0.621792	0.601196	0.589811	0.535206	0.753277	0.529164	0.681016
658	-2.081046	28.790231	Forest	Albertine Rift Montane Forests	Untransformed	0.527107	0.605132	0.582997	0.616034	0.622845	0.602271	0.590706	0.536319	0.753745	0.53008	0.681895
659	-2.013912	28.635606	Forest	Albertine Rift Montane Forests	Untransformed	0.515652	0.609358	0.587936	0.61991	0.628181	0.607719	0.595238	0.541958	0.756117	0.534718	0.686347
660	-2.013807	28.712856	Forest	Albertine Rift Montane Forests	Untransformed	0.517947	0.608511	0.586947	0.619134	0.627112	0.606628	0.59433	0.540828	0.755642	0.533789	0.685455
661	-2.013699	28.790107	Forest	Albertine Rift Montane Forests	Untransformed	0.521772	0.6071	0.585297	0.61784	0.62533	0.604809	0.592817	0.538945	0.75485	0.53224	0.683968
662	-1.946566	28.635486	Forest	Albertine Rift Montane Forests	Untransformed	0.464812	0.628116	0.609857	0.63711	0.651862	0.631898	0.615351	0.566983	0.766644	0.555303	0.706108
663	-1.946461	28.712734	Forest	Albertine Rift Montane Forests	Untransformed	0.511094	0.61104	0.589901	0.621452	0.630304	0.609887	0.597041	0.544201	0.757061	0.536563	0.688119
664	-1.946353	28.789982	Forest	Albertine Rift Montane Forests	Untransformed	0.518571	0.608281	0.586678	0.618923	0.626822	0.606331	0.594083	0.540521	0.755513	0.533536	0.685213
665	-1.87922	28.635367	Forest	Albertine Rift Montane Forests	Untransformed	0.379221	0.659696	0.646762	0.666067	0.69173	0.672603	0.649213	0.609113	0.784367	0.58996	0.739375
666	-1.879115	28.712612	Forest	Albertine Rift Montane Forests	Untransformed	0.511094	0.61104	0.589901	0.621452	0.630304	0.609887	0.597041	0.544201	0.757061	0.536563	0.688119
667	-1.879008	28.789857	Forest	Albertine Rift Montane Forests	Crops	0.054142	0.447001	0.467296	0.437004	0.518841	0.457889	0.476618	0.429301	0.556567	0.3752	0.39962
668	-1.811875	28.635247	Forest	Albertine Rift Montane Forests	Untransformed	0.323565	0.680232	0.67076	0.684897	0.717655	0.699072	0.671232	0.636509	0.795892	0.612496	0.761008
669	-1.81177	28.71249	Forest	Albertine Rift Montane Forests	Untransformed	0.250373	0.707237	0.702319	0.70966	0.751747	0.733881	0.700188	0.672536	0.811047	0.642131	0.789456
670	-1.811662	28.789733	Forest	Albertine Rift Montane Forests	Crops	0.065476	0.445123	0.464853	0.435404	0.515938	0.454558	0.474289	0.427229	0.556375	0.372756	0.398429
671	-1.74453	28.635128	Forest	Albertine Rift Montane Forests	Untransformed	0.340543	0.673968	0.66344	0.679153	0.709747	0.690998	0.664515	0.628152	0.792376	0.605621	0.754409
672	-1.744425	28.712368	Forest	Albertine Rift Montane Forests	Untransformed	0.271587	0.69941	0.693172	0.702483	0.741866	0.723792	0.691796	0.662094	0.806655	0.633542	0.78121
673	-1.744317	28.789608	Forest	Albertine Rift Montane Forests	Crops	0.078316	0.442995	0.462086	0.433591	0.512649	0.450784	0.471651	0.424881	0.556157	0.369987	0.39708
674	-2.485031	28.868247	Forest	Albertine Rift Montane Forests	Settlements	0.09865	0.340643	0.355327	0.33341	0.339932	0.332263	0.389319	0.279319	0.484836	0.250751	0.318386
675	-2.417679	28.86812	Forest	Albertine Rift Montane Forests	Settlements	0.028277	0.352277	0.372271	0.342428	0.358298	0.350476	0.407469	0.291644	0.497497	0.258209	0.323881
676	-2.417567	28.945386	Forest	Albertine Rift Montane Forests	Untransformed	0.268167	0.700672	0.694647	0.70364	0.743459	0.725419	0.693149	0.663777	0.807363	0.634927	0.78254
677	-2.350329	28.867993	Forest	Albertine Rift Montane Forests	Crops	0.100081	0.439388	0.457396	0.430517	0.507074	0.444386	0.46718	0.420901	0.555789	0.365294	0.394792
678	-2.350217	28.945256	Forest	Albertine Rift Montane Forests	Untransformed	0.150052	0.744252	0.745575	0.743601	0.798477	0.781592	0.739878	0.721917	0.831821	0.682752	0.828449
679	-2.350103	29.022519	Forest	Albertine Rift Montane Forests	Untransformed	0.032629	0.787577	0.796205	0.783327	0.853172	0.837436	0.786333	0.779716	0.856135	0.730298	0.874088
680	-2.28298	28.867866	Forest	Albertine Rift Montane Forests	Untransformed	0.617345	0.571837	0.544088	0.585505	0.580813	0.559356	0.555006	0.491901	0.73506	0.493542	0.646821
681	-2.282868	28.945126	Forest	Albertine Rift Montane Forests	Untransformed	0.177001	0.734309	0.733955	0.734483	0.785924	0.768775	0.729216	0.708652	0.82624	0.67184	0.817974
682	-2.282753	29.022387	Forest	Albertine Rift Montane Forests	Crops	0.039441	0.449438	0.470464	0.439081	0.522607	0.46221	0.479638	0.431989	0.556815	0.37837	0.401165
683	-2.282637	29.099648	Forest	Albertine Rift Montane Forests	Untransformed	0.0765	0.771391	0.777289	0.768485	0.832738	0.816572	0.768977	0.758122	0.847051	0.712534	0.857037
684	-2.215631	28.867739	Forest	Albertine Rift Montane Forests	Untransformed	0.500568	0.614924	0.59444	0.625013	0.635207	0.614893	0.601206	0.549383	0.759241	0.540826	0.69221
685	-2.215519	28.944997	Forest	Albertine Rift Montane Forests	Untransformed	0.135334	0.749683	0.751921	0.74858	0.805333	0.788592	0.745701	0.729162	0.834868	0.688712	0.834169
686	-2.215405	29.022255	Forest	Albertine Rift Montane Forests	Crops	0.09556	0.440137	0.45837	0.431156	0.508232	0.445715	0.468109	0.421728	0.555865	0.366269	0.395268
687	-2.215289	29.099513	Forest	Albertine Rift Montane Forests	Untransformed	0.00411	0.7981	0.808502	0.792976	0.866457	0.851	0.797616	0.793755	0.86204	0.741846	0.885174
688	-2.148283	28.867611	Forest	Albertine Rift Montane Forests	Untransformed	0.519316	0.608006	0.586357	0.618671	0.626475	0.605977	0.593789	0.540154	0.755359	0.533235	0.684923
689	-2.148171	28.944867	Forest	Albertine Rift Montane Forests	Untransformed	0.024232	0.790675	0.799826	0.786168	0.857084	0.84143	0.789655	0.78385	0.857874	0.733698	0.877352
690	-2.148057	29.022122	Forest	Albertine Rift Montane Forests	Crops	0.043856	0.448706	0.469513	0.438457	0.521476	0.460912	0.478731	0.431182	0.556741	0.377418	0.400701
691	-2.147941	29.099378	Forest	Albertine Rift Montane Forests	Untransformed	0.00411	0.7981	0.808502	0.792976	0.866457	0.851	0.797616	0.793755	0.86204	0.741846	0.885174
692	-2.147822	29.176633	Forest	Albertine Rift Montane Forests	Untransformed	0.00411	0.7981	0.808502	0.792976	0.866457	0.851	0.797616	0.793755	0.86204	0.741846	0.885174
693	-2.080936	28.867484	Forest	Albertine Rift Montane Forests	Crops	0.010987	0.454153	0.476596	0.443099	0.529895	0.470573	0.485483	0.437192	0.557297	0.384505	0.404155
694	-2.080824	28.944737	Forest	Albertine Rift Montane Forests	Untransformed	0.024232	0.790675	0.799826	0.786168	0.857084	0.84143	0.789655	0.78385	0.857874	0.733698	0.877352
695	-2.08071	29.02199	Forest	Albertine Rift Montane Forests	Untransformed	0.00411	0.7981	0.808502	0.792976	0.866457	0.851	0.797616	0.793755	0.86204	0.741846	0.885174
696	-2.080594	29.099243	Forest	Albertine Rift Montane Forests	Untransformed	0.00411	0.7981	0.808502	0.792976	0.866457	0.851	0.797616	0.793755	0.86204	0.741846	0.885174
697	-2.080475	29.176496	Forest	Albertine Rift Montane Forests	Untransformed	0.00411	0.7981	0.808502	0.792976	0.866457	0.851	0.797616	0.793755	0.86204	0.741846	0.885174
698	-2.01359	28.867357	Forest	Albertine Rift Montane Forests	Crops	0.020216	0.452624	0.474607	0.441795	0.527532	0.467861	0.483588	0.435504	0.557141	0.382515	0.403185
699	-2.013478	28.944608	Forest	Albertine Rift Montane Forests	Untransformed	0.019243	0.792516	0.801977	0.787856	0.859408	0.843802	0.791629	0.786305	0.858907	0.735718	0.879292
700	-2.013363	29.021858	Forest	Albertine Rift Montane Forests	Untransformed	0.001541	0.799048	0.80961	0.793845	0.867653	0.852221	0.798632	0.795019	0.862572	0.742886	0.886172
701	-2.013247	29.099108	Forest	Albertine Rift Montane Forests	Untransformed	0.001541	0.799048	0.80961	0.793845	0.867653	0.852221	0.798632	0.795019	0.862572	0.742886	0.886172
702	-1.946244	28.86723	Forest	Albertine Rift Montane Forests	Crops	0.005549	0.455055	0.477768	0.443867	0.531288	0.472172	0.486601	0.438186	0.557389	0.385678	0.404726
703	-1.946132	28.944478	Forest	Albertine Rift Montane Forests	Untransformed	0.094916	0.764595	0.769349	0.762254	0.824159	0.807814	0.761691	0.749057	0.843237	0.705077	0.849879
704	-1.946017	29.021726	Forest	Albertine Rift Montane Forests	Untransformed	0	0.799616	0.810274	0.794367	0.868371	0.852954	0.799242	0.795777	0.862891	0.74351	0.886771
705	-1.945901	29.098974	Forest	Albertine Rift Montane Forests	Untransformed	0	0.799616	0.810274	0.794367	0.868371	0.852954	0.799242	0.795777	0.862891	0.74351	0.886771
706	-1.878898	28.867103	Forest	Albertine Rift Montane Forests	Crops	0.02135	0.452436	0.474363	0.441635	0.527241	0.467527	0.483354	0.435297	0.557122	0.382271	0.403066
707	-1.878786	28.944348	Forest	Albertine Rift Montane Forests	Crops	0.036544	0.449918	0.471088	0.43949	0.523349	0.463061	0.480233	0.432519	0.556864	0.378995	0.401469
708	-1.878672	29.021594	Forest	Albertine Rift Montane Forests	Untransformed	0	0.799616	0.810274	0.794367	0.868371	0.852954	0.799242	0.795777	0.862891	0.74351	0.886771
709	-1.878555	29.098839	Forest	Albertine Rift Montane Forests	Untransformed	0	0.799616	0.810274	0.794367	0.868371	0.852954	0.799242	0.795777	0.862891	0.74351	0.886771
710	-1.811553	28.866976	Forest	Albertine Rift Montane Forests	Crops	0.041378	0.449117	0.470047	0.438807	0.522111	0.461641	0.47924	0.431635	0.556783	0.377952	0.400961
711	-1.811441	28.944218	Forest	Albertine Rift Montane Forests	Crops	0.098661	0.439623	0.457702	0.430718	0.507438	0.444804	0.467472	0.421161	0.555813	0.3656	0.394942
712	-1.811326	29.021461	Forest	Albertine Rift Montane Forests	Untransformed	0	0.799616	0.810274	0.794367	0.868371	0.852954	0.799242	0.795777	0.862891	0.74351	0.886771
713	-1.81121	29.098704	Forest	Albertine Rift Montane Forests	Untransformed	0	0.799616	0.810274	0.794367	0.868371	0.852954	0.799242	0.795777	0.862891	0.74351	0.886771
714	-1.811092	29.175947	Forest	Albertine Rift Montane Forests	Untransformed	0	0.799616	0.810274	0.794367	0.868371	0.852954	0.799242	0.795777	0.862891	0.74351	0.886771
715	-1.744207	28.866849	Forest	Albertine Rift Montane Forests	Crops	0.09844	0.43966	0.45775	0.430749	0.507495	0.444869	0.467517	0.421201	0.555817	0.365648	0.394965
716	-1.744096	28.944089	Forest	Albertine Rift Montane Forests	Crops	0.143302	0.432224	0.448081	0.424414	0.496003	0.431682	0.4583	0.412999	0.555057	0.355974	0.390251
717	-1.743981	29.021329	Forest	Albertine Rift Montane Forests	Untransformed	0.32138	0.681038	0.671702	0.685636	0.718673	0.700111	0.672096	0.637584	0.796344	0.61338	0.761857
718	-1.743865	29.098569	Forest	Albertine Rift Montane Forests	Untransformed	0.137478	0.748892	0.750997	0.747855	0.804334	0.787572	0.744852	0.728107	0.834424	0.687844	0.833336
719	-1.743746	29.17581	Forest	Albertine Rift Montane Forests	Untransformed	0.137478	0.748892	0.750997	0.747855	0.804334	0.787572	0.744852	0.728107	0.834424	0.687844	0.833336
720	-1.677185	28.635008	Forest	Albertine Rift Montane Forests	Untransformed	0.349976	0.670487	0.659372	0.675962	0.705353	0.686511	0.660783	0.623508	0.790423	0.601801	0.750742
721	-1.67708	28.712246	Forest	Albertine Rift Montane Forests	Untransformed	0.228923	0.715152	0.711568	0.716917	0.761739	0.744083	0.708675	0.683095	0.815489	0.650817	0.797793
722	-1.676972	28.789484	Forest	Albertine Rift Montane Forests	Crops	0.0784	0.442981	0.462068	0.433579	0.512628	0.450759	0.471634	0.424866	0.556156	0.369969	0.397071
723	-1.60984	28.634889	Forest	Albertine Rift Montane Forests	Untransformed	0.421681	0.64403	0.628454	0.651702	0.671952	0.65241	0.632415	0.588213	0.775575	0.572767	0.722872
724	-1.609735	28.712124	Forest	Albertine Rift Montane Forests	Untransformed	0.52089	0.607426	0.585678	0.618138	0.625741	0.605228	0.593166	0.539379	0.755033	0.532597	0.684311
725	-1.609627	28.789359	Forest	Albertine Rift Montane Forests	Crops	0.137774	0.433141	0.449273	0.425194	0.497419	0.433307	0.459436	0.414009	0.555151	0.357166	0.390832
726	-1.542495	28.634769	Forest	Albertine Rift Montane Forests	Untransformed	0.500631	0.614901	0.594413	0.624992	0.635178	0.614863	0.601181	0.549352	0.759228	0.5408	0.692186
727	-1.54239	28.712002	Forest	Albertine Rift Montane Forests	Crops	0.018039	0.452985	0.475076	0.442103	0.528089	0.468501	0.484035	0.435902	0.557178	0.382985	0.403413
728	-1.542282	28.789235	Forest	Albertine Rift Montane Forests	Crops	0.141005	0.432605	0.448576	0.424738	0.496592	0.432357	0.458772	0.413419	0.555096	0.356469	0.390492
729	-1.47515	28.63465	Forest	Albertine Rift Montane Forests	Untransformed	0.502522	0.614203	0.593598	0.624352	0.634297	0.613963	0.600432	0.548421	0.758836	0.540034	0.69145
730	-1.475045	28.71188	Forest	Albertine Rift Montane Forests	Untransformed	0.524322	0.606159	0.584198	0.616977	0.624143	0.603596	0.591808	0.53769	0.754322	0.531207	0.682977
731	-1.474937	28.78911	Forest	Albertine Rift Montane Forests	Crops	0.057721	0.446408	0.466525	0.436499	0.517925	0.456837	0.475882	0.428647	0.556506	0.374428	0.399244
732	-1.407908	28.557303	Forest	Albertine Rift Montane Forests	Untransformed	0.10206	0.76196	0.766268	0.759838	0.820832	0.804416	0.758865	0.745541	0.841758	0.702185	0.847102
733	-1.407805	28.63453	Forest	Albertine Rift Montane Forests	Untransformed	0.48009	0.622479	0.60327	0.631941	0.644746	0.624632	0.609307	0.559462	0.763481	0.549117	0.700169
734	-1.407699	28.711758	Forest	Albertine Rift Montane Forests	Untransformed	0.524322	0.606159	0.584198	0.616977	0.624143	0.603596	0.591808	0.53769	0.754322	0.531207	0.682977
735	-1.407592	28.788986	Forest	Albertine Rift Montane Forests	Untransformed	0.301895	0.688227	0.680104	0.692229	0.727749	0.709378	0.679805	0.647175	0.800379	0.62127	0.76943
736	-1.340663	28.479961	Forest	Albertine Rift Montane Forests	Untransformed	0.046299	0.782534	0.790311	0.778703	0.846805	0.830935	0.780925	0.772988	0.853304	0.724763	0.868776
737	-1.340562	28.557186	Forest	Albertine Rift Montane Forests	Untransformed	0.090676	0.76616	0.771177	0.763689	0.826134	0.80983	0.763368	0.751144	0.844115	0.706794	0.851527
738	-1.340459	28.634411	Forest	Albertine Rift Montane Forests	Untransformed	0.487963	0.619574	0.599875	0.629278	0.641078	0.620887	0.606192	0.555587	0.761851	0.545929	0.697109
739	-1.340354	28.711636	Forest	Albertine Rift Montane Forests	Untransformed	0.524322	0.606159	0.584198	0.616977	0.624143	0.603596	0.591808	0.53769	0.754322	0.531207	0.682977
740	-1.340246	28.788861	Forest	Albertine Rift Montane Forests	Untransformed	0.560655	0.592754	0.568532	0.604685	0.607219	0.586316	0.577434	0.519806	0.746799	0.516496	0.668855
741	-1.273317	28.479846	Forest	Albertine Rift Montane Forests	Untransformed	0.040807	0.78456	0.792679	0.780561	0.849363	0.833547	0.783097	0.775691	0.854442	0.726987	0.87091
742	-1.273216	28.557069	Forest	Albertine Rift Montane Forests	Untransformed	0.063952	0.77602	0.782699	0.77273	0.838582	0.822539	0.773941	0.764298	0.849649	0.717615	0.861914
743	-1.273113	28.634291	Forest	Albertine Rift Montane Forests	Untransformed	0.377364	0.660382	0.647563	0.666696	0.692595	0.673486	0.649948	0.610027	0.784752	0.590712	0.740097
744	-1.273008	28.711514	Forest	Albertine Rift Montane Forests	Untransformed	0.518309	0.608378	0.58679	0.619011	0.626943	0.606455	0.594187	0.54065	0.755567	0.533642	0.685314
745	-1.2729	28.788736	Forest	Albertine Rift Montane Forests	Untransformed	0.543856	0.598952	0.575775	0.610368	0.615044	0.594306	0.58408	0.528075	0.750277	0.523298	0.675385
746	-1.20597	28.479732	Forest	Albertine Rift Montane Forests	Untransformed	0.041518	0.784298	0.792373	0.78032	0.849032	0.833209	0.782816	0.775341	0.854294	0.726699	0.870634
747	-1.205869	28.556952	Forest	Albertine Rift Montane Forests	Untransformed	0.055951	0.778972	0.786149	0.775437	0.842309	0.826345	0.777106	0.768237	0.851306	0.720855	0.865024
748	-1.205766	28.634172	Forest	Albertine Rift Montane Forests	Untransformed	0.26987	0.700043	0.693912	0.703063	0.742666	0.724609	0.692475	0.662939	0.80701	0.634237	0.781878
749	-1.205661	28.711392	Forest	Albertine Rift Montane Forests	Untransformed	0.423573	0.643332	0.627639	0.651062	0.671071	0.65151	0.631667	0.587282	0.775184	0.572002	0.722137
750	-1.205553	28.788612	Forest	Albertine Rift Montane Forests	Untransformed	0.527057	0.60515	0.583019	0.616051	0.622869	0.602295	0.590726	0.536344	0.753756	0.5301	0.681914
751	-1.138522	28.556835	Forest	Albertine Rift Montane Forests	Untransformed	0.063418	0.776217	0.78293	0.772911	0.838831	0.822793	0.774152	0.764561	0.84976	0.717831	0.862121
752	-1.138419	28.634053	Forest	Albertine Rift Montane Forests	Untransformed	0.208178	0.722806	0.720512	0.723935	0.771402	0.753948	0.716882	0.693306	0.819785	0.659217	0.805856
753	-1.138314	28.71127	Forest	Albertine Rift Montane Forests	Untransformed	0.340742	0.673894	0.663354	0.679086	0.709654	0.690903	0.664436	0.628054	0.792335	0.60554	0.754331
754	-1.138206	28.788487	Forest	Albertine Rift Montane Forests	Untransformed	0.527057	0.60515	0.583019	0.616051	0.622869	0.602295	0.590726	0.536344	0.753756	0.5301	0.681914
755	-1.071174	28.556718	Forest	Albertine Rift Montane Forests	Untransformed	0.035497	0.786519	0.794969	0.782357	0.851837	0.836073	0.785198	0.778305	0.855541	0.729137	0.872974
756	-1.071071	28.633933	Forest	Albertine Rift Montane Forests	Untransformed	0.250509	0.707187	0.70226	0.709614	0.751684	0.733817	0.700135	0.672469	0.811019	0.642077	0.789403
757	-1.070966	28.711148	Forest	Albertine Rift Montane Forests	Untransformed	0.405147	0.650131	0.635584	0.657296	0.679654	0.660273	0.638956	0.596352	0.778999	0.579462	0.729298
758	-1.070858	28.788363	Forest	Albertine Rift Montane Forests	Untransformed	0.425993	0.642439	0.626595	0.650244	0.669944	0.650359	0.630709	0.58609	0.774682	0.571021	0.721196
759	-1.003723	28.633814	Forest	Albertine Rift Montane Forests	Untransformed	0.176175	0.734614	0.734311	0.734762	0.786309	0.769168	0.729543	0.709058	0.826411	0.672175	0.818295
760	-1.003617	28.711026	Forest	Albertine Rift Montane Forests	Untransformed	0.226762	0.715949	0.712499	0.717648	0.762746	0.74511	0.709529	0.684158	0.815937	0.651692	0.798633
761	-1.00351	28.788238	Forest	Albertine Rift Montane Forests	Untransformed	0.236042	0.712525	0.708498	0.714508	0.758423	0.740696	0.705858	0.67959	0.814015	0.647934	0.795026
762	-0.936373	28.633694	Forest	Albertine Rift Montane Forests	Untransformed	0.132761	0.750632	0.753031	0.749451	0.806531	0.789815	0.746718	0.730429	0.835401	0.689754	0.835169
763	-0.936268	28.710904	Forest	Albertine Rift Montane Forests	Untransformed	0.163506	0.739288	0.739774	0.739049	0.79221	0.775193	0.734555	0.715295	0.829035	0.677305	0.823219
764	-0.93616	28.788114	Forest	Albertine Rift Montane Forests	Untransformed	0.193542	0.728206	0.726823	0.728887	0.77822	0.760909	0.722672	0.70051	0.822815	0.665143	0.811545
765	-0.869023	28.633575	Forest	Albertine Rift Montane Forests	Untransformed	0.110333	0.758907	0.762701	0.757038	0.816978	0.800482	0.755591	0.741468	0.840045	0.698835	0.843887
766	-0.868917	28.710782	Forest	Albertine Rift Montane Forests	Untransformed	0.140402	0.747813	0.749736	0.746866	0.802972	0.786182	0.743696	0.726667	0.833819	0.68666	0.8322
767	-0.86881	28.787989	Forest	Albertine Rift Montane Forests	Untransformed	0.184537	0.731528	0.730706	0.731934	0.782414	0.765192	0.726235	0.704943	0.82468	0.668789	0.815045
768	-1.676862	28.866721	Forest	Albertine Rift Montane Forests	Crops	0.133796	0.4338	0.45013	0.425756	0.498438	0.434476	0.460253	0.414737	0.555218	0.358024	0.39125
769	-1.676751	28.943959	Forest	Albertine Rift Montane Forests	Crops	0.215352	0.420283	0.432554	0.414239	0.477548	0.410505	0.443498	0.399825	0.553838	0.340438	0.38268
770	-1.676636	29.021197	Forest	Albertine Rift Montane Forests	Untransformed	0.363367	0.665546	0.653598	0.671431	0.699115	0.680143	0.655485	0.616917	0.78765	0.596379	0.745537
771	-1.67652	29.098435	Forest	Albertine Rift Montane Forests	Untransformed	0.242371	0.71019	0.705769	0.712367	0.755475	0.737687	0.703354	0.676475	0.812704	0.645372	0.792566
772	-1.676401	29.175672	Forest	Albertine Rift Montane Forests	Settlements	0.593526	0.258834	0.236174	0.269996	0.210782	0.204187	0.261681	0.192648	0.395804	0.198306	0.279747
773	-1.676281	29.25291	Forest	Albertine Rift Montane Forests	Settlements	0.208004	0.322565	0.328997	0.319397	0.311394	0.303962	0.361114	0.260167	0.465163	0.239162	0.309848
774	-1.609518	28.866594	Forest	Albertine Rift Montane Forests	Crops	0.189908	0.4245	0.438038	0.417832	0.484066	0.417984	0.448726	0.404477	0.554268	0.345925	0.385353
775	-1.609406	28.94383	Forest	Albertine Rift Montane Forests	Crops	0.229559	0.417929	0.429493	0.412233	0.473909	0.406329	0.44058	0.397227	0.553597	0.337375	0.381187
776	-1.609291	29.021065	Forest	Albertine Rift Montane Forests	Crops	0.042357	0.448954	0.469836	0.438669	0.52186	0.461353	0.479039	0.431456	0.556766	0.377741	0.400858
777	-1.609175	29.0983	Forest	Albertine Rift Montane Forests	Protected	n/a	0.907516	0.948624	0.887267	0.985927	0.983817	0.942833	0.931033	0.910803	0.871894	0.903563
778	-1.609057	29.175535	Forest	Albertine Rift Montane Forests	Settlements	0.04022	0.350302	0.369395	0.340898	0.355181	0.347385	0.404389	0.289552	0.495348	0.256944	0.322948
779	-1.608936	29.25277	Forest	Albertine Rift Montane Forests	Settlements	0.043899	0.349694	0.368509	0.340426	0.354221	0.346432	0.40344	0.288908	0.494686	0.256554	0.322661
780	-1.542173	28.866467	Forest	Albertine Rift Montane Forests	Crops	0.205978	0.421837	0.434574	0.415563	0.479949	0.41326	0.445424	0.401539	0.553996	0.342459	0.383665
781	-1.542061	28.9437	Forest	Albertine Rift Montane Forests	Crops	0.108405	0.438008	0.455602	0.429342	0.504942	0.44194	0.46547	0.419379	0.555648	0.363499	0.393918
782	-1.541947	29.020933	Forest	Albertine Rift Montane Forests	Crops	0.097068	0.439887	0.458045	0.430943	0.507846	0.445272	0.467799	0.421452	0.55584	0.365944	0.395109
783	-1.54183	29.098165	Forest	Albertine Rift Montane Forests	Protected	n/a	0.907516	0.948624	0.887267	0.985927	0.983817	0.942833	0.931033	0.910803	0.871894	0.903563
784	-1.541712	29.175398	Forest	Albertine Rift Montane Forests	Settlements	0.016044	0.354299	0.375216	0.343996	0.36149	0.353641	0.410624	0.293786	0.499698	0.259506	0.324836
785	-1.541591	29.25263	Forest	Albertine Rift Montane Forests	Settlements	0.037726	0.350714	0.369996	0.341217	0.355832	0.34803	0.405032	0.289989	0.495797	0.257208	0.323143
786	-1.474827	28.86634	Forest	Albertine Rift Montane Forests	Crops	0.148021	0.431442	0.447065	0.423747	0.494795	0.430296	0.457331	0.412136	0.554977	0.354957	0.389755
787	-1.474716	28.94357	Forest	Albertine Rift Montane Forests	Crops	0.088543	0.4413	0.459882	0.432147	0.51003	0.447777	0.46955	0.423011	0.555984	0.367782	0.396005
788	-1.474601	29.0208	Forest	Albertine Rift Montane Forests	Crops	0.062901	0.44555	0.465408	0.435768	0.516598	0.455314	0.474818	0.427699	0.556418	0.373311	0.398699
789	-1.474485	29.098031	Forest	Albertine Rift Montane Forests	Protected	n/a	0.907516	0.948624	0.887267	0.985927	0.983817	0.942833	0.931033	0.910803	0.871894	0.903563
790	-1.474366	29.175261	Forest	Albertine Rift Montane Forests	Protected	n/a	0.907516	0.948624	0.887267	0.985927	0.983817	0.942833	0.931033	0.910803	0.871894	0.903563
791	-1.474246	29.252491	Forest	Albertine Rift Montane Forests	Protected	n/a	0.907516	0.948624	0.887267	0.985927	0.983817	0.942833	0.931033	0.910803	0.871894	0.903563
792	-1.474123	29.329721	Forest	Albertine Rift Montane Forests	Protected	n/a	0.907516	0.948624	0.887267	0.985927	0.983817	0.942833	0.931033	0.910803	0.871894	0.903563
793	-1.407482	28.866213	Forest	Albertine Rift Montane Forests	Crops	0.087615	0.441454	0.460083	0.432278	0.510268	0.44805	0.469741	0.423181	0.556	0.367982	0.396102
794	-1.40737	28.943441	Forest	Albertine Rift Montane Forests	Crops	0.129736	0.434473	0.451005	0.426329	0.499478	0.43567	0.461087	0.415479	0.555287	0.358899	0.391676
795	-1.407256	29.020668	Forest	Albertine Rift Montane Forests	Crops	0.029028	0.451163	0.472708	0.440551	0.525274	0.465271	0.481777	0.433893	0.556992	0.380615	0.402259
796	-1.40714	29.097896	Forest	Albertine Rift Montane Forests	Protected	n/a	0.907516	0.948624	0.887267	0.985927	0.983817	0.942833	0.931033	0.910803	0.871894	0.903563
797	-1.407021	29.175123	Forest	Albertine Rift Montane Forests	Protected	n/a	0.907516	0.948624	0.887267	0.985927	0.983817	0.942833	0.931033	0.910803	0.871894	0.903563
798	-1.4069	29.252351	Forest	Albertine Rift Montane Forests	Protected	n/a	0.907516	0.948624	0.887267	0.985927	0.983817	0.942833	0.931033	0.910803	0.871894	0.903563
799	-1.406777	29.329578	Forest	Albertine Rift Montane Forests	Untransformed	0.324689	0.679817	0.670275	0.684517	0.717131	0.698538	0.670787	0.635956	0.795659	0.61204	0.760571
800	-1.406652	29.406806	Forest	Albertine Rift Montane Forests	Crops	0.0893	0.441174	0.459719	0.43204	0.509836	0.447555	0.469395	0.422873	0.555971	0.367619	0.395925
801	-1.406525	29.484034	Forest	Albertine Rift Montane Forests	Protected	n/a	0.907516	0.948624	0.887267	0.985927	0.983817	0.942833	0.931033	0.910803	0.871894	0.903563
802	-1.340136	28.866086	Forest	Albertine Rift Montane Forests	Crops	0.026157	0.451639	0.473327	0.440956	0.52601	0.466115	0.482367	0.434418	0.55704	0.381234	0.40256
803	-1.340025	28.943311	Forest	Albertine Rift Montane Forests	Crops	0.050411	0.44762	0.4681	0.437531	0.519797	0.458986	0.477384	0.429983	0.55663	0.376005	0.400012
804	-1.33991	29.020536	Forest	Albertine Rift Montane Forests	Crops	0.041617	0.449077	0.469995	0.438773	0.52205	0.46157	0.479191	0.431591	0.556779	0.377901	0.400936
805	-1.339794	29.097761	Forest	Albertine Rift Montane Forests	Protected	n/a	0.907516	0.948624	0.887267	0.985927	0.983817	0.942833	0.931033	0.910803	0.871894	0.903563
806	-1.339675	29.174986	Forest	Albertine Rift Montane Forests	Protected	n/a	0.907516	0.948624	0.887267	0.985927	0.983817	0.942833	0.931033	0.910803	0.871894	0.903563
807	-1.339555	29.252211	Forest	Albertine Rift Montane Forests	Protected	n/a	0.907516	0.948624	0.887267	0.985927	0.983817	0.942833	0.931033	0.910803	0.871894	0.903563
808	-1.339432	29.329436	Forest	Albertine Rift Montane Forests	Protected	n/a	0.907516	0.948624	0.887267	0.985927	0.983817	0.942833	0.931033	0.910803	0.871894	0.903563
809	-1.339307	29.406661	Forest	Albertine Rift Montane Forests	Untransformed	0.289555	0.692781	0.685425	0.696404	0.733497	0.715247	0.684687	0.65325	0.802934	0.626267	0.774227
810	-1.339179	29.483886	Forest	Albertine Rift Montane Forests	Crops	0.242942	0.415711	0.426608	0.410343	0.470481	0.402396	0.43783	0.39478	0.553371	0.334489	0.37978
811	-1.33905	29.561111	Forest	Albertine Rift Montane Forests	Crops	0.28622	0.408538	0.417282	0.404232	0.459396	0.389675	0.428939	0.386867	0.552638	0.325157	0.375233
812	-1.27279	28.865959	Forest	Albertine Rift Montane Forests	Crops	0.038163	0.449649	0.47074	0.439261	0.522934	0.462586	0.4799	0.432223	0.556837	0.378645	0.401299
813	-1.272678	28.943181	Forest	Albertine Rift Montane Forests	Crops	0.070349	0.444315	0.463803	0.434716	0.51469	0.453125	0.473288	0.426338	0.556292	0.371705	0.397917
814	-1.272564	29.020404	Forest	Albertine Rift Montane Forests	Crops	0.0423	0.448964	0.469848	0.438677	0.521875	0.46137	0.479051	0.431466	0.556767	0.377754	0.400864
815	-1.272448	29.097626	Forest	Albertine Rift Montane Forests	Crops	0.151022	0.430945	0.446418	0.423324	0.494026	0.429414	0.456714	0.411587	0.554927	0.35431	0.38944
816	-1.272329	29.174849	Forest	Albertine Rift Montane Forests	Crops	0.084204	0.442019	0.460818	0.432759	0.511141	0.449053	0.470442	0.423804	0.556058	0.368718	0.396461
817	-1.272209	29.252071	Forest	Albertine Rift Montane Forests	Protected	n/a	0.907516	0.948624	0.887267	0.985927	0.983817	0.942833	0.931033	0.910803	0.871894	0.903563
818	-1.272086	29.329294	Forest	Albertine Rift Montane Forests	Protected	n/a	0.907516	0.948624	0.887267	0.985927	0.983817	0.942833	0.931033	0.910803	0.871894	0.903563
819	-1.271703	29.560961	Forest	Albertine Rift Montane Forests	Crops	0.178701	0.426358	0.440453	0.419415	0.486936	0.421278	0.451028	0.406526	0.554458	0.348341	0.386531
820	-1.205444	28.865832	Forest	Albertine Rift Montane Forests	Crops	0.033845	0.450365	0.47167	0.439871	0.52404	0.463855	0.480788	0.433012	0.55691	0.379577	0.401753
821	-1.205332	28.943052	Forest	Albertine Rift Montane Forests	Crops	0.058787	0.446231	0.466295	0.436349	0.517652	0.456524	0.475663	0.428452	0.556488	0.374198	0.399132
822	-1.205218	29.020272	Forest	Albertine Rift Montane Forests	Untransformed	0.237951	0.711821	0.707675	0.713863	0.757534	0.739789	0.705103	0.678651	0.81362	0.647162	0.794284
823	-1.205101	29.097492	Forest	Albertine Rift Montane Forests	Untransformed	0.179089	0.733538	0.733055	0.733777	0.784951	0.767782	0.72839	0.707624	0.825808	0.670995	0.817162
824	-1.204983	29.174712	Forest	Albertine Rift Montane Forests	Crops	0.096168	0.440036	0.458239	0.43107	0.508077	0.445536	0.467984	0.421617	0.555855	0.366138	0.395204
825	-1.204862	29.251932	Forest	Albertine Rift Montane Forests	Crops	0.035434	0.450102	0.471328	0.439646	0.523634	0.463388	0.480461	0.432722	0.556883	0.379234	0.401586
826	-1.138097	28.865705	Forest	Albertine Rift Montane Forests	Untransformed	0.527057	0.60515	0.583019	0.616051	0.622869	0.602295	0.590726	0.536344	0.753756	0.5301	0.681914
827	-1.137985	28.942922	Forest	Albertine Rift Montane Forests	Crops	0.008413	0.45458	0.477151	0.443462	0.530555	0.47133	0.486012	0.437662	0.557341	0.38506	0.404425
828	-1.137871	29.02014	Forest	Albertine Rift Montane Forests	Untransformed	0.24127	0.710596	0.706244	0.71274	0.755988	0.73821	0.70379	0.677017	0.812932	0.645817	0.792994
829	-1.137754	29.097357	Forest	Albertine Rift Montane Forests	Untransformed	0.189997	0.729514	0.728352	0.730086	0.779871	0.762595	0.724075	0.702255	0.823549	0.666578	0.812923
830	-1.137636	29.174575	Forest	Albertine Rift Montane Forests	Untransformed	0.214577	0.720445	0.717753	0.72177	0.768421	0.750905	0.71435	0.690156	0.81846	0.656626	0.803369
831	-1.137515	29.251792	Forest	Albertine Rift Montane Forests	Crops	0.115257	0.436872	0.454125	0.428374	0.503187	0.439926	0.464062	0.418127	0.555532	0.362022	0.393198
832	-1.137392	29.329009	Forest	Albertine Rift Montane Forests	Crops	0.062585	0.445602	0.465477	0.435812	0.516679	0.455407	0.474883	0.427757	0.556424	0.373379	0.398733
833	-1.070749	28.865578	Forest	Albertine Rift Montane Forests	Untransformed	0.527027	0.605161	0.583032	0.616062	0.622883	0.602309	0.590738	0.536359	0.753762	0.530112	0.681926
834	-1.070637	28.942793	Forest	Albertine Rift Montane Forests	Untransformed	0.267131	0.701054	0.695093	0.70399	0.743942	0.725911	0.693559	0.664287	0.807578	0.635346	0.782942
835	-1.070523	29.020008	Forest	Albertine Rift Montane Forests	Crops	0.030655	0.450894	0.472358	0.440321	0.524858	0.464792	0.481443	0.433595	0.556964	0.380264	0.402088
836	-1.070406	29.097222	Forest	Albertine Rift Montane Forests	Crops	0.045535	0.448428	0.469151	0.43822	0.521046	0.460419	0.478386	0.430875	0.556712	0.377056	0.400524
837	-1.070288	29.174437	Forest	Albertine Rift Montane Forests	Untransformed	0.351698	0.669852	0.65863	0.675379	0.704551	0.685693	0.660102	0.622661	0.790066	0.601104	0.750073
838	-1.070167	29.251652	Forest	Albertine Rift Montane Forests	Protected	n/a	0.907516	0.948624	0.887267	0.985927	0.983817	0.942833	0.931033	0.910803	0.871894	0.903563
839	-1.070044	29.328867	Forest	Albertine Rift Montane Forests	Crops	0.090008	0.441057	0.459567	0.43194	0.509655	0.447347	0.469249	0.422743	0.555959	0.367466	0.395851
840	-1.0034	28.865451	Forest	Albertine Rift Montane Forests	Untransformed	0.101341	0.762225	0.766578	0.760081	0.821167	0.804758	0.759149	0.745894	0.841907	0.702476	0.847382
841	-1.003288	28.942663	Forest	Albertine Rift Montane Forests	Untransformed	0.175175	0.734983	0.734743	0.735101	0.786775	0.769644	0.729939	0.709551	0.826619	0.67258	0.818684
842	-1.003174	29.019876	Forest	Albertine Rift Montane Forests	Crops	0.068395	0.444639	0.464225	0.434992	0.515191	0.4537	0.47369	0.426695	0.556325	0.372127	0.398122
843	-1.003058	29.097088	Forest	Albertine Rift Montane Forests	Crops	0.025451	0.451756	0.473479	0.441056	0.526191	0.466322	0.482512	0.434547	0.557052	0.381387	0.402635
844	-1.002818	29.251513	Forest	Albertine Rift Montane Forests	Protected	n/a	0.907516	0.948624	0.887267	0.985927	0.983817	0.942833	0.931033	0.910803	0.871894	0.903563
845	-1.002695	29.328725	Forest	Albertine Rift Montane Forests	Crops	0.114053	0.437072	0.454385	0.428544	0.503496	0.44028	0.464309	0.418347	0.555552	0.362281	0.393324
846	-0.936051	28.865324	Forest	Albertine Rift Montane Forests	Untransformed	0.084486	0.768444	0.773846	0.765783	0.829017	0.812774	0.765817	0.754191	0.845397	0.7093	0.853933
847	-0.935939	28.942534	Forest	Albertine Rift Montane Forests	Untransformed	0.133148	0.750489	0.752864	0.74932	0.806351	0.789631	0.746565	0.730238	0.835321	0.689597	0.835019
848	-0.935825	29.019743	Forest	Albertine Rift Montane Forests	Untransformed	0.216139	0.719868	0.71708	0.721242	0.767694	0.750162	0.713732	0.689387	0.818136	0.655993	0.802762
849	-0.935708	29.096953	Forest	Albertine Rift Montane Forests	Crops	0.043255	0.448806	0.469642	0.438542	0.52163	0.461089	0.478854	0.431292	0.556751	0.377548	0.400764
850	-0.935469	29.251373	Forest	Albertine Rift Montane Forests	Protected	n/a	0.907516	0.948624	0.887267	0.985927	0.983817	0.942833	0.931033	0.910803	0.871894	0.903563
851	-0.8687	28.865197	Forest	Albertine Rift Montane Forests	Untransformed	0.085385	0.768112	0.773458	0.765479	0.828599	0.812347	0.765461	0.753748	0.845211	0.708937	0.853583
852	-0.868588	28.942404	Forest	Albertine Rift Montane Forests	Untransformed	0.12001	0.755337	0.758529	0.753765	0.812471	0.79588	0.751763	0.736705	0.838041	0.694917	0.840125
853	-0.868474	29.019611	Forest	Albertine Rift Montane Forests	Untransformed	0.184239	0.731638	0.730834	0.732034	0.782553	0.765333	0.726352	0.705089	0.824742	0.66891	0.815161
854	-0.868358	29.096819	Forest	Albertine Rift Montane Forests	Crops	0.069848	0.444398	0.463911	0.434787	0.514818	0.453273	0.473391	0.426429	0.556301	0.371813	0.397969
855	-0.801671	28.633455	Forest	Albertine Rift Montane Forests	Untransformed	0.10755	0.759934	0.763901	0.75798	0.818274	0.801805	0.756692	0.742838	0.840621	0.699962	0.844968
856	-0.801566	28.71066	Forest	Albertine Rift Montane Forests	Untransformed	0.14434	0.74636	0.748038	0.745533	0.801138	0.784309	0.742138	0.724729	0.833003	0.685065	0.830669
857	-0.801458	28.787865	Forest	Albertine Rift Montane Forests	Untransformed	0.195621	0.727439	0.725927	0.728184	0.777251	0.75992	0.72185	0.699487	0.822385	0.664301	0.810737
858	-0.734318	28.633336	Forest	Albertine Rift Montane Forests	Untransformed	0.120158	0.755282	0.758465	0.753715	0.812402	0.795809	0.751705	0.736632	0.838011	0.694857	0.840068
859	-0.734213	28.710538	Forest	Albertine Rift Montane Forests	Untransformed	0.177054	0.73429	0.733933	0.734465	0.7859	0.768751	0.729195	0.708626	0.826229	0.671819	0.817954
860	-0.734106	28.787741	Forest	Albertine Rift Montane Forests	Untransformed	0.27071	0.699734	0.69355	0.702779	0.742275	0.724209	0.692143	0.662526	0.806836	0.633897	0.781551
861	-0.666965	28.633217	Forest	Albertine Rift Montane Forests	Untransformed	0.096358	0.764064	0.768727	0.761767	0.823488	0.807128	0.76112	0.748347	0.842939	0.704494	0.849319
862	-0.666859	28.710416	Forest	Albertine Rift Montane Forests	Untransformed	0.138729	0.74843	0.750457	0.747431	0.803751	0.786977	0.744357	0.727491	0.834165	0.687337	0.83285
863	-0.666752	28.787616	Forest	Albertine Rift Montane Forests	Untransformed	0.216662	0.719676	0.716855	0.721065	0.76745	0.749914	0.713525	0.68913	0.818028	0.655782	0.802559
864	-0.599609	28.633097	Forest	Albertine Rift Montane Forests	Untransformed	0.106696	0.760249	0.764269	0.758269	0.818672	0.802211	0.75703	0.743258	0.840798	0.700308	0.8453
865	-0.599504	28.710295	Forest	Albertine Rift Montane Forests	Untransformed	0.140754	0.747683	0.749584	0.746746	0.802808	0.786014	0.743556	0.726494	0.833746	0.686517	0.832062
866	-0.599397	28.787492	Forest	Albertine Rift Montane Forests	Untransformed	0.208857	0.722555	0.72022	0.723706	0.771086	0.753626	0.716613	0.692972	0.819644	0.658942	0.805592
867	-0.532253	28.632978	Forest	Albertine Rift Montane Forests	Untransformed	0.119709	0.755448	0.758658	0.753866	0.812611	0.796023	0.751882	0.736853	0.838104	0.695039	0.840242
868	-0.532148	28.710173	Forest	Albertine Rift Montane Forests	Untransformed	0.142911	0.746887	0.748654	0.746016	0.801803	0.784988	0.742703	0.725432	0.833299	0.685644	0.831224
869	-0.53204	28.787367	Forest	Albertine Rift Montane Forests	Untransformed	0.204355	0.724216	0.722161	0.725229	0.773183	0.755766	0.718394	0.695187	0.820576	0.660765	0.807342
870	-0.464895	28.632859	Forest	Albertine Rift Montane Forests	Untransformed	0.128946	0.75204	0.754676	0.750741	0.808308	0.79163	0.748228	0.732306	0.836191	0.691299	0.836652
871	-0.464789	28.710051	Forest	Albertine Rift Montane Forests	Untransformed	0.141262	0.747495	0.749365	0.746574	0.802571	0.785772	0.743355	0.726244	0.833641	0.686311	0.831865
872	-0.464682	28.787243	Forest	Albertine Rift Montane Forests	Untransformed	0.19108	0.729114	0.727885	0.72972	0.779366	0.76208	0.723646	0.701722	0.823325	0.66614	0.812502
873	-0.39743	28.709929	Forest	Albertine Rift Montane Forests	Untransformed	0.14013	0.747913	0.749853	0.746957	0.803099	0.786311	0.743803	0.726801	0.833875	0.68677	0.832305
874	-0.397322	28.787118	Forest	Albertine Rift Montane Forests	Untransformed	0.164837	0.738797	0.7392	0.738598	0.79159	0.77456	0.734028	0.71464	0.828759	0.676766	0.822702
875	-0.329961	28.786994	Forest	Albertine Rift Montane Forests	Untransformed	0.133343	0.750417	0.75278	0.749254	0.80626	0.789539	0.746488	0.730142	0.835281	0.689518	0.834943
876	-0.262598	28.78687	Forest	Albertine Rift Montane Forests	Untransformed	0.123504	0.754048	0.757022	0.752583	0.810843	0.794218	0.750381	0.734985	0.837318	0.693502	0.838768
877	-0.801349	28.86507	Forest	Albertine Rift Montane Forests	Untransformed	0.093403	0.765154	0.770001	0.762766	0.824864	0.808533	0.762289	0.749801	0.843551	0.70569	0.850467
878	-0.801237	28.942275	Forest	Albertine Rift Montane Forests	Untransformed	0.140967	0.747604	0.749492	0.746674	0.802709	0.785912	0.743472	0.726389	0.833702	0.686431	0.83198
879	-0.801123	29.019479	Forest	Albertine Rift Montane Forests	Untransformed	0.348103	0.671178	0.66018	0.676596	0.706225	0.687402	0.661524	0.62443	0.790811	0.60256	0.75147
880	-0.801006	29.096684	Forest	Albertine Rift Montane Forests	Untransformed	0.321634	0.680944	0.671593	0.685551	0.718554	0.699991	0.671996	0.637459	0.796292	0.613277	0.761758
881	-0.800888	29.173889	Forest	Albertine Rift Montane Forests	Crops	0.103563	0.438811	0.456646	0.430026	0.506182	0.443363	0.466464	0.420265	0.55573	0.364543	0.394427
882	-0.733996	28.864943	Forest	Albertine Rift Montane Forests	Untransformed	0.116429	0.756658	0.760073	0.754976	0.814139	0.797583	0.75318	0.738468	0.838783	0.696367	0.841517
883	-0.733884	28.942145	Forest	Albertine Rift Montane Forests	Untransformed	0.22117	0.718012	0.71491	0.71954	0.76535	0.747769	0.711742	0.686911	0.817094	0.653956	0.800806
884	-0.73377	29.019347	Forest	Albertine Rift Montane Forests	Untransformed	0.831334	0.492882	0.451821	0.513108	0.481137	0.457586	0.470347	0.386569	0.69075	0.406896	0.563648
885	-0.733654	29.096549	Forest	Albertine Rift Montane Forests	Untransformed	0.658629	0.556604	0.526287	0.571538	0.561582	0.539722	0.538673	0.47158	0.726511	0.476825	0.630775
886	-0.733535	29.173752	Forest	Albertine Rift Montane Forests	Crops	0.215202	0.420308	0.432587	0.41426	0.477587	0.410549	0.443529	0.399852	0.55384	0.34047	0.382695
887	-0.666642	28.864816	Forest	Albertine Rift Montane Forests	Untransformed	0.101749	0.762075	0.766402	0.759943	0.820977	0.804564	0.758988	0.745694	0.841823	0.702311	0.847223
888	-0.66653	28.942015	Forest	Albertine Rift Montane Forests	Untransformed	0.213335	0.720903	0.718289	0.722191	0.769	0.751496	0.714841	0.690767	0.818717	0.657129	0.803852
889	-0.666416	29.019215	Forest	Albertine Rift Montane Forests	Crops	0.173513	0.427218	0.441571	0.420148	0.488265	0.422803	0.452094	0.407475	0.554546	0.34946	0.387076
890	-0.6663	29.096415	Forest	Albertine Rift Montane Forests	Crops	0.155432	0.430214	0.445468	0.422701	0.492897	0.428117	0.455808	0.410781	0.554852	0.353359	0.388976
891	-0.666181	29.173614	Forest	Albertine Rift Montane Forests	Crops	0.200887	0.422681	0.435672	0.416282	0.481253	0.414757	0.44647	0.40247	0.554082	0.343557	0.3842
892	-0.666061	29.250814	Forest	Albertine Rift Montane Forests	Protected	n/a	0.907516	0.948624	0.887267	0.985927	0.983817	0.942833	0.931033	0.910803	0.871894	0.903563
893	-0.599287	28.864689	Forest	Albertine Rift Montane Forests	Untransformed	0.105599	0.760654	0.764742	0.75864	0.819183	0.802733	0.757464	0.743798	0.841025	0.700752	0.845727
894	-0.599175	28.941886	Forest	Albertine Rift Montane Forests	Untransformed	0.21068	0.721883	0.719434	0.723089	0.770237	0.752758	0.715892	0.692074	0.819267	0.658204	0.804884
895	-0.599061	29.019083	Forest	Albertine Rift Montane Forests	Crops	0.134864	0.433623	0.4499	0.425605	0.498165	0.434163	0.460034	0.414542	0.5552	0.357794	0.391137
896	-0.598945	29.09628	Forest	Albertine Rift Montane Forests	Crops	0.251532	0.414287	0.424757	0.40913	0.468281	0.399871	0.436065	0.39321	0.553225	0.332637	0.378878
897	-0.598826	29.173477	Forest	Albertine Rift Montane Forests	Crops	0.181815	0.425842	0.439782	0.418975	0.486139	0.420362	0.450388	0.405957	0.554405	0.34767	0.386204
898	-0.598705	29.250674	Forest	Albertine Rift Montane Forests	Crops	0.055169	0.446831	0.467075	0.436859	0.518578	0.457587	0.476407	0.429113	0.556549	0.374978	0.399512
899	-0.53193	28.864562	Forest	Albertine Rift Montane Forests	Untransformed	0.10374	0.76134	0.765544	0.759269	0.820049	0.803617	0.7582	0.744714	0.84141	0.701505	0.846449
900	-0.531819	28.941756	Forest	Albertine Rift Montane Forests	Untransformed	0.178583	0.733725	0.733273	0.733948	0.785188	0.768023	0.72859	0.707874	0.825913	0.6712	0.817359
901	-0.531704	29.018951	Forest	Albertine Rift Montane Forests	Untransformed	0.659562	0.55626	0.525885	0.571222	0.561148	0.539278	0.538304	0.471121	0.726318	0.476448	0.630412
902	-0.531588	29.096146	Forest	Albertine Rift Montane Forests	Crops	0.164037	0.428788	0.443613	0.421486	0.490692	0.425588	0.454041	0.409207	0.554706	0.351503	0.388072
903	-0.53147	29.17334	Forest	Albertine Rift Montane Forests	Crops	0.120231	0.436048	0.453054	0.427672	0.501913	0.438464	0.46304	0.417217	0.555448	0.360949	0.392675
904	-0.531349	29.250535	Forest	Albertine Rift Montane Forests	Protected	n/a	0.907516	0.948624	0.887267	0.985927	0.983817	0.942833	0.931033	0.910803	0.871894	0.903563
905	-0.464572	28.864435	Forest	Albertine Rift Montane Forests	Untransformed	0.268868	0.700413	0.694344	0.703402	0.743133	0.725085	0.692871	0.663432	0.807218	0.634643	0.782267
906	-0.46446	28.941627	Forest	Albertine Rift Montane Forests	Untransformed	0.136763	0.749155	0.751305	0.748096	0.804667	0.787912	0.745135	0.728458	0.834572	0.688133	0.833614
907	-0.464346	29.018819	Forest	Albertine Rift Montane Forests	Untransformed	0.386983	0.656833	0.643416	0.663442	0.688115	0.668912	0.646143	0.605293	0.78276	0.586817	0.736358
908	-0.46423	29.096011	Forest	Albertine Rift Montane Forests	Crops	0.094534	0.440307	0.458591	0.431301	0.508495	0.446017	0.468319	0.421916	0.555883	0.36649	0.395375
909	-0.464112	29.173203	Forest	Albertine Rift Montane Forests	Crops	0.073239	0.443836	0.46318	0.434308	0.51395	0.452276	0.472694	0.425809	0.556243	0.371082	0.397613
910	-0.463991	29.250395	Forest	Albertine Rift Montane Forests	Untransformed	0.294053	0.691121	0.683485	0.694882	0.731401	0.713107	0.682907	0.651035	0.802003	0.624445	0.772478
911	-0.397213	28.864308	Forest	Albertine Rift Montane Forests	Untransformed	0.189869	0.729561	0.728407	0.73013	0.77993	0.762656	0.724125	0.702318	0.823576	0.66663	0.812973
912	-0.397101	28.941497	Forest	Albertine Rift Montane Forests	Untransformed	0.139086	0.748298	0.750303	0.747311	0.803585	0.786807	0.744216	0.727315	0.834091	0.687192	0.832711
913	-0.396987	29.018687	Forest	Albertine Rift Montane Forests	Untransformed	0.421023	0.644273	0.628738	0.651925	0.672259	0.652723	0.632675	0.588537	0.775712	0.573034	0.723128
914	-0.39687	29.095876	Forest	Albertine Rift Montane Forests	Untransformed	0.610639	0.574311	0.54698	0.587774	0.583936	0.562545	0.557659	0.495202	0.736448	0.496257	0.649428
915	-0.396752	29.173066	Forest	Albertine Rift Montane Forests	Crops	0.084061	0.442043	0.460848	0.43278	0.511178	0.449095	0.470471	0.423831	0.55606	0.368749	0.396476
916	-0.396631	29.250255	Forest	Albertine Rift Montane Forests	Untransformed	0.284769	0.694546	0.687488	0.698023	0.735726	0.717523	0.686581	0.655606	0.803925	0.628204	0.776087
917	-0.396508	29.327445	Forest	Albertine Rift Montane Forests	Protected	n/a	0.907516	0.948624	0.887267	0.985927	0.983817	0.942833	0.931033	0.910803	0.871894	0.903563
918	-0.329851	28.864181	Forest	Albertine Rift Montane Forests	Untransformed	0.196192	0.727228	0.725681	0.72799	0.776985	0.759649	0.721624	0.699206	0.822267	0.66407	0.810515
919	-0.329739	28.941368	Forest	Albertine Rift Montane Forests	Untransformed	0.354805	0.668705	0.65729	0.674328	0.703103	0.684215	0.658873	0.621132	0.789423	0.599846	0.748865
920	-0.329625	29.018555	Forest	Albertine Rift Montane Forests	Untransformed	0.338532	0.674709	0.664306	0.679834	0.710683	0.691954	0.665311	0.629141	0.792793	0.606435	0.75519
921	-0.329509	29.095742	Forest	Albertine Rift Montane Forests	Untransformed	0.444641	0.635559	0.618555	0.643935	0.661258	0.641491	0.623332	0.576912	0.770821	0.563471	0.713948
922	-0.329391	29.172929	Forest	Albertine Rift Montane Forests	Crops	0.193759	0.423862	0.437208	0.417289	0.483079	0.416852	0.447934	0.403773	0.554203	0.345094	0.384949
923	-0.32927	29.250116	Forest	Albertine Rift Montane Forests	Crops	0.084116	0.442034	0.460837	0.432772	0.511164	0.449079	0.47046	0.423821	0.556059	0.368737	0.39647
924	-0.329147	29.327303	Forest	Albertine Rift Montane Forests	Untransformed	0.287907	0.693388	0.686135	0.696961	0.734264	0.716031	0.685339	0.654061	0.803276	0.626934	0.774867
925	-0.262488	28.864054	Forest	Albertine Rift Montane Forests	Untransformed	0.154325	0.742675	0.743733	0.742155	0.796486	0.77956	0.738187	0.719814	0.830936	0.681022	0.826788
926	-0.262376	28.941239	Forest	Albertine Rift Montane Forests	Untransformed	0.086278	0.767783	0.773073	0.765177	0.828183	0.811922	0.765108	0.753309	0.845026	0.708575	0.853236
927	-0.262262	29.018423	Forest	Albertine Rift Montane Forests	Untransformed	0.207246	0.723149	0.720914	0.72425	0.771836	0.754391	0.71725	0.693764	0.819978	0.659594	0.806218
928	-0.262146	29.095607	Forest	Albertine Rift Montane Forests	Untransformed	0.256527	0.704966	0.699665	0.707578	0.748881	0.730954	0.697754	0.669507	0.809773	0.63964	0.787064
929	-0.262027	29.172792	Forest	Albertine Rift Montane Forests	Crops	0.064556	0.445275	0.465052	0.435534	0.516174	0.454828	0.474478	0.427397	0.55639	0.372954	0.398525
930	-0.261907	29.249976	Forest	Albertine Rift Montane Forests	Crops	0.210361	0.421111	0.43363	0.414944	0.478827	0.411972	0.444524	0.400737	0.553922	0.341514	0.383204
931	-0.261784	29.327161	Forest	Albertine Rift Montane Forests	Untransformed	0.445368	0.635291	0.618241	0.643689	0.660919	0.641145	0.623044	0.576554	0.770671	0.563177	0.713665
932	-0.261659	29.404345	Forest	Albertine Rift Montane Forests	Protected	n/a	0.907516	0.948624	0.887267	0.985927	0.983817	0.942833	0.931033	0.910803	0.871894	0.903563
933	-0.195123	28.863927	Forest	Albertine Rift Montane Forests	Untransformed	0.136888	0.749109	0.751251	0.748054	0.804609	0.787852	0.745085	0.728397	0.834546	0.688082	0.833565
934	-0.195011	28.941109	Forest	Albertine Rift Montane Forests	Untransformed	0.17488	0.735091	0.73487	0.735201	0.786912	0.769784	0.730055	0.709696	0.82668	0.672699	0.818798
935	-0.194897	29.018291	Forest	Albertine Rift Montane Forests	Untransformed	0.130751	0.751374	0.753897	0.750131	0.807467	0.790771	0.747514	0.731418	0.835817	0.690568	0.835951
936	-0.194781	29.095473	Forest	Albertine Rift Montane Forests	Untransformed	0.171445	0.736359	0.736351	0.736363	0.788512	0.771418	0.731414	0.711387	0.827391	0.67409	0.820134
937	-0.194662	29.172655	Forest	Albertine Rift Montane Forests	Untransformed	0.4392	0.637567	0.620901	0.645776	0.663792	0.644078	0.625484	0.57959	0.771948	0.565674	0.716063
938	-0.194542	29.249837	Forest	Albertine Rift Montane Forests	Crops	0.13227	0.434053	0.450459	0.425972	0.498829	0.434925	0.460567	0.415016	0.555244	0.358353	0.39141
939	-0.194419	29.327019	Forest	Albertine Rift Montane Forests	Crops	0.112795	0.43728	0.454656	0.428722	0.503818	0.440649	0.464568	0.418577	0.555574	0.362552	0.393456
940	-0.194294	29.4042	Forest	Albertine Rift Montane Forests	Protected	n/a	0.907516	0.948624	0.887267	0.985927	0.983817	0.942833	0.931033	0.910803	0.871894	0.903563
941	-0.194166	29.481382	Forest	Albertine Rift Montane Forests	Protected	n/a	0.907516	0.948624	0.887267	0.985927	0.983817	0.942833	0.931033	0.910803	0.871894	0.903563
942	-0.194037	29.558564	Forest	Albertine Rift Montane Forests	Protected	n/a	0.907516	0.948624	0.887267	0.985927	0.983817	0.942833	0.931033	0.910803	0.871894	0.903563
943	-0.193905	29.635746	Forest	Albertine Rift Montane Forests	Protected	n/a	0.907516	0.948624	0.887267	0.985927	0.983817	0.942833	0.931033	0.910803	0.871894	0.903563
944	-0.193771	29.712928	Forest	Albertine Rift Montane Forests	Untransformed	0.062099	0.776704	0.783499	0.773357	0.839445	0.823421	0.774674	0.765211	0.850033	0.718365	0.862634
945	-0.127756	28.8638	Forest	Albertine Rift Montane Forests	Untransformed	0.130564	0.751443	0.753978	0.750194	0.807555	0.79086	0.747588	0.73151	0.835856	0.690643	0.836023
946	-0.127644	28.94098	Forest	Albertine Rift Montane Forests	Untransformed	0.150621	0.744042	0.74533	0.743408	0.798212	0.781321	0.739652	0.721637	0.831703	0.682522	0.828227
947	-0.12753	29.018159	Forest	Albertine Rift Montane Forests	Untransformed	0.241844	0.710384	0.705996	0.712545	0.75572	0.737937	0.703562	0.676734	0.812813	0.645585	0.792771
948	-0.127414	29.095338	Forest	Albertine Rift Montane Forests	Untransformed	0.155299	0.742316	0.743313	0.741825	0.796033	0.779096	0.737802	0.719334	0.830734	0.680628	0.826409
949	-0.127296	29.172518	Forest	Albertine Rift Montane Forests	Untransformed	0.395542	0.653675	0.639725	0.660546	0.684128	0.664841	0.642756	0.60108	0.780988	0.583352	0.733032
950	-0.127175	29.249697	Forest	Albertine Rift Montane Forests	Crops	0.0789	0.442898	0.461961	0.433508	0.5125	0.450612	0.471531	0.424774	0.556147	0.369861	0.397018
951	-0.127052	29.326876	Forest	Albertine Rift Montane Forests	Crops	0.236325	0.416808	0.428034	0.411277	0.472176	0.40434	0.439189	0.39599	0.553483	0.335916	0.380476
952	-0.126927	29.404056	Forest	Albertine Rift Montane Forests	Crops	0.085858	0.441745	0.460461	0.432526	0.510718	0.448567	0.470102	0.423502	0.55603	0.368361	0.396287
953	-0.126799	29.481235	Forest	Albertine Rift Montane Forests	Protected	n/a	0.907516	0.948624	0.887267	0.985927	0.983817	0.942833	0.931033	0.910803	0.871894	0.903563
954	-0.12667	29.558414	Forest	Albertine Rift Montane Forests	Protected	n/a	0.907516	0.948624	0.887267	0.985927	0.983817	0.942833	0.931033	0.910803	0.871894	0.903563
955	-0.126538	29.635594	Forest	Albertine Rift Montane Forests	Protected	n/a	0.907516	0.948624	0.887267	0.985927	0.983817	0.942833	0.931033	0.910803	0.871894	0.903563
956	-0.126404	29.712773	Forest	Albertine Rift Montane Forests	Protected	n/a	0.907516	0.948624	0.887267	0.985927	0.983817	0.942833	0.931033	0.910803	0.871894	0.903563
957	-0.060387	28.863673	Forest	Albertine Rift Montane Forests	Untransformed	0.122034	0.75459	0.757656	0.75308	0.811528	0.794917	0.750962	0.735709	0.837622	0.694097	0.839339
958	-0.060275	28.94085	Forest	Albertine Rift Montane Forests	Untransformed	0.149836	0.744332	0.745668	0.743674	0.798577	0.781695	0.739963	0.722023	0.831865	0.68284	0.828532
959	-0.060161	29.018027	Forest	Albertine Rift Montane Forests	Untransformed	0.264281	0.702106	0.696322	0.704954	0.745269	0.727267	0.694686	0.66569	0.808168	0.6365	0.78405
960	-0.060045	29.095204	Forest	Albertine Rift Montane Forests	Untransformed	0.173997	0.735417	0.735251	0.735499	0.787323	0.770204	0.730404	0.710131	0.826862	0.673057	0.819142
961	-0.059927	29.172381	Forest	Albertine Rift Montane Forests	Untransformed	0.234212	0.7132	0.709287	0.715127	0.759275	0.741567	0.706582	0.680491	0.814394	0.648675	0.795737
962	-0.059806	29.249557	Forest	Albertine Rift Montane Forests	Untransformed	0.348356	0.671085	0.660071	0.67651	0.706107	0.687282	0.661424	0.624306	0.790759	0.602458	0.751372
963	-0.059683	29.326734	Forest	Albertine Rift Montane Forests	Crops	0.194342	0.423766	0.437082	0.417206	0.48293	0.416681	0.447815	0.403666	0.554193	0.344969	0.384887
964	-0.059558	29.403911	Forest	Albertine Rift Montane Forests	Crops	0.098409	0.439665	0.457756	0.430753	0.507503	0.444878	0.467523	0.421207	0.555817	0.365655	0.394968
965	-0.05943	29.481088	Forest	Albertine Rift Montane Forests	Crops	0.076556	0.443286	0.462466	0.433839	0.5131	0.451301	0.472013	0.425203	0.556187	0.370367	0.397264
966	-0.059301	29.558265	Forest	Albertine Rift Montane Forests	Protected	n/a	0.907516	0.948624	0.887267	0.985927	0.983817	0.942833	0.931033	0.910803	0.871894	0.903563
967	-0.059169	29.635441	Forest	Albertine Rift Montane Forests	Protected	n/a	0.907516	0.948624	0.887267	0.985927	0.983817	0.942833	0.931033	0.910803	0.871894	0.903563
968	-0.059035	29.712618	Forest	Albertine Rift Montane Forests	Protected	n/a	0.907516	0.948624	0.887267	0.985927	0.983817	0.942833	0.931033	0.910803	0.871894	0.903563
969	0.547529	29.788379	Forest	Albertine Rift Montane Forests	Protected	n/a	0.907516	0.948624	0.887267	0.985927	0.983817	0.942833	0.931033	0.910803	0.871894	0.903563
970	0.614923	29.788222	Forest	Albertine Rift Montane Forests	Untransformed	0.043564	0.783543	0.79149	0.779628	0.848079	0.832236	0.782007	0.774334	0.853871	0.72587	0.869838
971	0.615062	29.865374	Forest	Albertine Rift Montane Forests	Untransformed	0.251727	0.706738	0.701735	0.709202	0.751117	0.733237	0.699653	0.67187	0.810767	0.641583	0.78893
972	0.615202	29.942525	Forest	Albertine Rift Montane Forests	Untransformed	0.502546	0.614194	0.593587	0.624344	0.634286	0.613952	0.600423	0.548409	0.758831	0.540025	0.691441
973	0.6826	29.942363	Forest	Albertine Rift Montane Forests	Untransformed	0.295274	0.69067	0.682958	0.694469	0.730833	0.712527	0.682424	0.650434	0.80175	0.623951	0.772004
974	0.75	29.9422	Forest	Albertine Rift Montane Forests	Protected	n/a	0.907516	0.948624	0.887267	0.985927	0.983817	0.942833	0.931033	0.910803	0.871894	0.903563
975	0.817547	30.019182	Forest	Albertine Rift Montane Forests	Protected	n/a	0.907516	0.948624	0.887267	0.985927	0.983817	0.942833	0.931033	0.910803	0.871894	0.903563
976	0.817692	30.096326	Forest	Albertine Rift Montane Forests	Protected	n/a	0.907516	0.948624	0.887267	0.985927	0.983817	0.942833	0.931033	0.910803	0.871894	0.903563
977	0.007096	28.940721	Forest	Albertine Rift Montane Forests	Untransformed	0.230452	0.714588	0.710909	0.7164	0.761027	0.743355	0.70807	0.682342	0.815173	0.650198	0.797199
978	0.00721	29.017895	Forest	Albertine Rift Montane Forests	Untransformed	0.483685	0.621153	0.60172	0.630725	0.643071	0.622922	0.607885	0.557693	0.762736	0.547662	0.698772
979	0.007326	29.095069	Forest	Albertine Rift Montane Forests	Untransformed	0.255112	0.705489	0.700275	0.708056	0.74954	0.731627	0.698313	0.670203	0.810066	0.640213	0.787614
980	0.007445	29.172244	Forest	Albertine Rift Montane Forests	Untransformed	0.309455	0.685438	0.676844	0.689671	0.724227	0.705783	0.676814	0.643454	0.798814	0.618209	0.766492
981	0.007565	29.249418	Forest	Albertine Rift Montane Forests	Crops	0.016297	0.453273	0.475452	0.442349	0.528535	0.469013	0.484393	0.436221	0.557207	0.383361	0.403597
982	0.007688	29.326592	Forest	Albertine Rift Montane Forests	Crops	0.096205	0.44003	0.458231	0.431065	0.508067	0.445525	0.467976	0.42161	0.555855	0.36613	0.3952
983	0.007813	29.403766	Forest	Albertine Rift Montane Forests	Crops	0.134991	0.433602	0.449873	0.425587	0.498132	0.434125	0.460008	0.414518	0.555198	0.357766	0.391124
984	0.007941	29.480941	Forest	Albertine Rift Montane Forests	Crops	0.137489	0.433188	0.449334	0.425235	0.497493	0.433391	0.459495	0.414062	0.555156	0.357228	0.390862
985	0.00807	29.558115	Forest	Albertine Rift Montane Forests	Protected	n/a	0.907516	0.948624	0.887267	0.985927	0.983817	0.942833	0.931033	0.910803	0.871894	0.903563
986	0.008202	29.635289	Forest	Albertine Rift Montane Forests	Protected	n/a	0.907516	0.948624	0.887267	0.985927	0.983817	0.942833	0.931033	0.910803	0.871894	0.903563
987	0.008336	29.712463	Forest	Albertine Rift Montane Forests	Settlements	0.144107	0.333128	0.344382	0.327585	0.328069	0.320498	0.377594	0.271358	0.476658	0.245934	0.314837
988	0.074469	28.940591	Forest	Albertine Rift Montane Forests	Untransformed	0.193337	0.728282	0.726912	0.728956	0.778315	0.761007	0.722753	0.700611	0.822858	0.665226	0.811625
989	0.074583	29.017763	Forest	Albertine Rift Montane Forests	Untransformed	0.282023	0.695559	0.688672	0.698952	0.737005	0.718829	0.687667	0.656957	0.804494	0.629316	0.777154
990	0.074699	29.094935	Forest	Albertine Rift Montane Forests	Untransformed	0.436119	0.638703	0.622229	0.646818	0.665227	0.645543	0.626703	0.581106	0.772586	0.566921	0.71726
991	0.074818	29.172107	Forest	Albertine Rift Montane Forests	Untransformed	0.220713	0.718181	0.715108	0.719694	0.765563	0.747987	0.711923	0.687136	0.817189	0.654141	0.800984
992	0.074939	29.249278	Forest	Albertine Rift Montane Forests	Settlements	0.281139	0.310475	0.311389	0.310026	0.292307	0.285034	0.342251	0.247358	0.452005	0.231412	0.304138
993	0.075062	29.32645	Forest	Albertine Rift Montane Forests	Crops	0.083543	0.442128	0.46096	0.432853	0.51131	0.449247	0.470577	0.423925	0.556069	0.36886	0.39653
994	0.075187	29.403622	Forest	Albertine Rift Montane Forests	Crops	0.122413	0.435686	0.452583	0.427364	0.501354	0.437822	0.462592	0.416818	0.555411	0.360479	0.392446
995	0.075314	29.480794	Forest	Albertine Rift Montane Forests	Crops	0.060727	0.44591	0.465877	0.436075	0.517155	0.455954	0.475265	0.428097	0.556455	0.37378	0.398928
996	0.075444	29.557965	Forest	Albertine Rift Montane Forests	Protected	n/a	0.907516	0.948624	0.887267	0.985927	0.983817	0.942833	0.931033	0.910803	0.871894	0.903563
997	0.075575	29.635137	Forest	Albertine Rift Montane Forests	Untransformed	0.306776	0.686426	0.677999	0.690577	0.725475	0.707057	0.677874	0.644773	0.799368	0.619293	0.767533
998	0.07571	29.712309	Forest	Albertine Rift Montane Forests	Untransformed	0.33236	0.676987	0.666968	0.681922	0.713558	0.694889	0.667752	0.63218	0.794071	0.608934	0.757589
999	0.141959	29.017631	Forest	Albertine Rift Montane Forests	Untransformed	0.304667	0.687205	0.678909	0.691291	0.726458	0.70806	0.678709	0.645811	0.799805	0.620148	0.768353
1000	0.142075	29.0948	Forest	Albertine Rift Montane Forests	Untransformed	0.330387	0.677715	0.667818	0.682589	0.714477	0.695828	0.668533	0.633151	0.794479	0.609733	0.758356
1001	0.142193	29.17197	Forest	Albertine Rift Montane Forests	Untransformed	0.150412	0.744119	0.74542	0.743479	0.798309	0.781421	0.739735	0.72174	0.831746	0.682607	0.828309
1002	0.142314	29.249139	Forest	Albertine Rift Montane Forests	Settlements	0.159409	0.330599	0.340698	0.325624	0.324075	0.316538	0.373648	0.268678	0.473905	0.244312	0.313642
1003	0.142437	29.326308	Forest	Albertine Rift Montane Forests	Crops	0.020495	0.452578	0.474547	0.441756	0.52746	0.467779	0.48353	0.435453	0.557136	0.382455	0.403155
1004	0.142562	29.403477	Forest	Albertine Rift Montane Forests	Crops	0.11635	0.436691	0.45389	0.42822	0.502907	0.439604	0.463838	0.417927	0.555514	0.361786	0.393083
1005	0.14269	29.480646	Forest	Albertine Rift Montane Forests	Crops	0.067938	0.444715	0.464323	0.435056	0.515308	0.453834	0.473783	0.426778	0.556333	0.372225	0.39817
1006	0.142819	29.557816	Forest	Albertine Rift Montane Forests	Protected	n/a	0.907516	0.948624	0.887267	0.985927	0.983817	0.942833	0.931033	0.910803	0.871894	0.903563
1007	0.142951	29.634985	Forest	Albertine Rift Montane Forests	Protected	n/a	0.907516	0.948624	0.887267	0.985927	0.983817	0.942833	0.931033	0.910803	0.871894	0.903563
1008	0.143085	29.712154	Forest	Albertine Rift Montane Forests	Untransformed	0.23557	0.712699	0.708702	0.714668	0.758643	0.740921	0.706045	0.679823	0.814113	0.648126	0.79521
1009	0.209337	29.017499	Forest	Albertine Rift Montane Forests	Untransformed	0.360035	0.666776	0.655035	0.672559	0.700667	0.681728	0.656804	0.618557	0.78834	0.597729	0.746832
1010	0.209453	29.094666	Forest	Albertine Rift Montane Forests	Untransformed	0.296153	0.690346	0.682579	0.694171	0.730423	0.712109	0.682077	0.650002	0.801568	0.623595	0.771662
1011	0.209572	29.171833	Forest	Albertine Rift Montane Forests	Untransformed	0.112809	0.757994	0.761634	0.756201	0.815825	0.799304	0.754612	0.740249	0.839532	0.697832	0.842924
1012	0.209692	29.248999	Forest	Albertine Rift Montane Forests	Untransformed	0.240999	0.710696	0.706361	0.712831	0.756114	0.738339	0.703897	0.67715	0.812989	0.645927	0.793099
1013	0.209815	29.326166	Forest	Albertine Rift Montane Forests	Untransformed	0.14826	0.744913	0.746348	0.744207	0.799312	0.782444	0.740587	0.722799	0.832192	0.683478	0.829145
1014	0.20994	29.403333	Forest	Albertine Rift Montane Forests	Crops	0.049245	0.447813	0.468351	0.437696	0.520096	0.459328	0.477624	0.430196	0.556649	0.376256	0.400134
1015	0.210068	29.480499	Forest	Albertine Rift Montane Forests	Protected	n/a	0.907516	0.948624	0.887267	0.985927	0.983817	0.942833	0.931033	0.910803	0.871894	0.903563
1016	0.210197	29.557666	Forest	Albertine Rift Montane Forests	Protected	n/a	0.907516	0.948624	0.887267	0.985927	0.983817	0.942833	0.931033	0.910803	0.871894	0.903563
1017	0.210329	29.634832	Forest	Albertine Rift Montane Forests	Protected	n/a	0.907516	0.948624	0.887267	0.985927	0.983817	0.942833	0.931033	0.910803	0.871894	0.903563
1018	0.210463	29.711999	Forest	Albertine Rift Montane Forests	Untransformed	0.176743	0.734404	0.734066	0.73457	0.786044	0.768898	0.729318	0.708779	0.826294	0.671945	0.818074
1019	0.276717	29.017367	Forest	Albertine Rift Montane Forests	Untransformed	0.340894	0.673838	0.663288	0.679034	0.709583	0.690831	0.664376	0.627979	0.792304	0.605479	0.754272
1020	0.276834	29.094531	Forest	Albertine Rift Montane Forests	Untransformed	0.240389	0.710921	0.706624	0.713038	0.756398	0.738629	0.704138	0.677451	0.813115	0.646174	0.793337
1021	0.276952	29.171696	Forest	Albertine Rift Montane Forests	Untransformed	0.092192	0.765601	0.770523	0.763176	0.825428	0.809109	0.762769	0.750398	0.843802	0.706181	0.850938
1022	0.277073	29.24886	Forest	Albertine Rift Montane Forests	Untransformed	0.134968	0.749818	0.752079	0.748704	0.805503	0.788766	0.745845	0.729342	0.834944	0.68886	0.834312
1023	0.277196	29.326024	Forest	Albertine Rift Montane Forests	Untransformed	0.118706	0.755818	0.759091	0.754206	0.813078	0.7965	0.752279	0.737347	0.838311	0.695445	0.840632
1024	0.277321	29.403188	Forest	Albertine Rift Montane Forests	Untransformed	0.183109	0.732055	0.731322	0.732417	0.783079	0.765871	0.726799	0.705645	0.824976	0.669367	0.8156
1025	0.277448	29.480352	Forest	Albertine Rift Montane Forests	Protected	n/a	0.907516	0.948624	0.887267	0.985927	0.983817	0.942833	0.931033	0.910803	0.871894	0.903563
1026	0.277578	29.557516	Forest	Albertine Rift Montane Forests	Protected	n/a	0.907516	0.948624	0.887267	0.985927	0.983817	0.942833	0.931033	0.910803	0.871894	0.903563
1027	0.27771	29.63468	Forest	Albertine Rift Montane Forests	Protected	n/a	0.907516	0.948624	0.887267	0.985927	0.983817	0.942833	0.931033	0.910803	0.871894	0.903563
1028	0.277844	29.711844	Forest	Albertine Rift Montane Forests	Untransformed	0.112509	0.758104	0.761763	0.756302	0.815964	0.799447	0.75473	0.740397	0.839594	0.697954	0.843041
1029	0.344217	29.094397	Forest	Albertine Rift Montane Forests	Untransformed	0.223292	0.717229	0.713995	0.718822	0.764362	0.74676	0.710902	0.685866	0.816655	0.653097	0.799982
1030	0.344335	29.171559	Forest	Albertine Rift Montane Forests	Untransformed	0.084757	0.768344	0.773729	0.765691	0.828891	0.812645	0.76571	0.754057	0.845341	0.709191	0.853828
1031	0.344456	29.24872	Forest	Albertine Rift Montane Forests	Untransformed	0.098447	0.763293	0.767826	0.76106	0.822514	0.806134	0.760294	0.747319	0.842506	0.703648	0.848506
1032	0.344579	29.325882	Forest	Albertine Rift Montane Forests	Untransformed	0.211726	0.721497	0.718983	0.722735	0.76975	0.752261	0.715478	0.69156	0.81905	0.65778	0.804477
1033	0.344704	29.403043	Forest	Albertine Rift Montane Forests	Settlements	0.124878	0.336307	0.349012	0.330049	0.333087	0.325475	0.382554	0.274725	0.480118	0.247972	0.316338
1034	0.344831	29.480205	Forest	Albertine Rift Montane Forests	Settlements	0.004691	0.356176	0.377949	0.34545	0.364453	0.35658	0.413552	0.295775	0.50174	0.260709	0.325722
1035	0.344961	29.557366	Forest	Albertine Rift Montane Forests	Protected	n/a	0.907516	0.948624	0.887267	0.985927	0.983817	0.942833	0.931033	0.910803	0.871894	0.903563
1036	0.345093	29.634528	Forest	Albertine Rift Montane Forests	Untransformed	0.094687	0.76468	0.769447	0.762332	0.824266	0.807923	0.761781	0.74917	0.843285	0.70517	0.849968
1037	0.345227	29.71169	Forest	Albertine Rift Montane Forests	Untransformed	0.087536	0.767319	0.772531	0.764751	0.827597	0.811324	0.764611	0.75269	0.844766	0.708066	0.852748
1038	0.411965	29.32574	Forest	Albertine Rift Montane Forests	Settlements	0.082055	0.343386	0.359322	0.335537	0.344263	0.336558	0.393599	0.282225	0.487822	0.25251	0.319682
1039	0.41209	29.402899	Forest	Albertine Rift Montane Forests	Settlements	0.455866	0.281591	0.269319	0.287636	0.246708	0.239814	0.297186	0.216757	0.42057	0.212895	0.290495
1040	0.412217	29.480058	Forest	Albertine Rift Montane Forests	Settlements	0.32026	0.304008	0.301969	0.305012	0.282097	0.274909	0.332161	0.240507	0.444967	0.227266	0.301083
1041	0.412347	29.557217	Forest	Albertine Rift Montane Forests	Protected	n/a	0.907516	0.948624	0.887267	0.985927	0.983817	0.942833	0.931033	0.910803	0.871894	0.903563
1042	0.412479	29.634376	Forest	Albertine Rift Montane Forests	Untransformed	0.062977	0.77638	0.78312	0.77306	0.839036	0.823003	0.774326	0.764778	0.849851	0.71801	0.862293
1043	0.412613	29.711535	Forest	Albertine Rift Montane Forests	Protected	n/a	0.907516	0.948624	0.887267	0.985927	0.983817	0.942833	0.931033	0.910803	0.871894	0.903563
1044	0.479735	29.557067	Forest	Albertine Rift Montane Forests	Protected	n/a	0.907516	0.948624	0.887267	0.985927	0.983817	0.942833	0.931033	0.910803	0.871894	0.903563
1045	0.479867	29.634224	Forest	Albertine Rift Montane Forests	Protected	n/a	0.907516	0.948624	0.887267	0.985927	0.983817	0.942833	0.931033	0.910803	0.871894	0.903563
1046	0.480001	29.71138	Forest	Albertine Rift Montane Forests	Protected	n/a	0.907516	0.948624	0.887267	0.985927	0.983817	0.942833	0.931033	0.910803	0.871894	0.903563
1047	0.547393	29.711225	Forest	Albertine Rift Montane Forests	Protected	n/a	0.907516	0.948624	0.887267	0.985927	0.983817	0.942833	0.931033	0.910803	0.871894	0.903563
1048	0.884954	30.019017	Forest	Albertine Rift Montane Forests	Untransformed	0.132122	0.750868	0.753306	0.749667	0.806829	0.790119	0.746971	0.730743	0.835533	0.690013	0.835418
1049	0.885099	30.096158	Forest	Albertine Rift Montane Forests	Untransformed	0.202744	0.724811	0.722856	0.725774	0.773933	0.756533	0.719032	0.695981	0.82091	0.661417	0.807968
1050	0.885246	30.1733	Forest	Albertine Rift Montane Forests	Untransformed	0.602098	0.577462	0.550662	0.590663	0.587915	0.566607	0.561038	0.499406	0.738217	0.499715	0.652747
1051	1.627581	30.479885	Forest	Albertine Rift Montane Forests	Crops	0.147957	0.431453	0.447078	0.423756	0.494811	0.430314	0.457344	0.412148	0.554978	0.354971	0.389762
1052	1.627739	30.556999	Forest	Albertine Rift Montane Forests	Crops	0.075156	0.443518	0.462767	0.434037	0.513459	0.451712	0.4723	0.425459	0.556211	0.370669	0.397412
1053	1.830604	30.787769	Forest	Albertine Rift Montane Forests	Untransformed	0.164885	0.738779	0.739179	0.738582	0.791568	0.774538	0.734009	0.714616	0.828749	0.676746	0.822683
1054	1.898071	30.787579	Forest	Albertine Rift Montane Forests	Crops	0.101527	0.439148	0.457084	0.430313	0.506704	0.443961	0.466883	0.420637	0.555764	0.364982	0.394641
1055	1.965544	30.787389	Forest	Albertine Rift Montane Forests	Crops	0.219658	0.41957	0.431626	0.413631	0.476445	0.40924	0.442614	0.399038	0.553765	0.33951	0.382227
1056	1.965711	30.86449	Forest	Albertine Rift Montane Forests	Crops	0.163009	0.428958	0.443835	0.421631	0.490956	0.42589	0.454252	0.409396	0.554724	0.351725	0.38818
1057	2.033021	30.787199	Forest	Albertine Rift Montane Forests	Crops	0.34527	0.398752	0.404556	0.395893	0.44427	0.372319	0.416808	0.37607	0.551638	0.312424	0.369028
1058	2.033189	30.864297	Forest	Albertine Rift Montane Forests	Crops	0.260536	0.412795	0.422817	0.407859	0.465975	0.397224	0.434216	0.391563	0.553073	0.330695	0.377932
1059	2.033358	30.941395	Forest	Albertine Rift Montane Forests	Crops	0.245095	0.415354	0.426144	0.410039	0.46993	0.401763	0.437388	0.394387	0.553334	0.334025	0.379554
1060	2.100504	30.787009	Forest	Albertine Rift Montane Forests	Crops	0.344904	0.398812	0.404635	0.395944	0.444364	0.372426	0.416883	0.376137	0.551644	0.312503	0.369066
1061	2.100671	30.864105	Forest	Albertine Rift Montane Forests	Crops	0.298652	0.406478	0.414603	0.402476	0.456211	0.386021	0.426385	0.384594	0.552427	0.322476	0.373926
1062	2.100841	30.9412	Forest	Albertine Rift Montane Forests	Crops	0.287821	0.408273	0.416937	0.404006	0.458986	0.389204	0.42861	0.386574	0.552611	0.324811	0.375065
1063	2.167991	30.786819	Forest	Albertine Rift Montane Forests	Crops	0.330977	0.401121	0.407636	0.397911	0.447931	0.37652	0.419744	0.378684	0.55188	0.315506	0.37053
1064	2.168159	30.863912	Forest	Albertine Rift Montane Forests	Crops	0.294305	0.407198	0.415539	0.40309	0.457325	0.387299	0.427278	0.385389	0.552501	0.323413	0.374383
1065	2.168328	30.941005	Forest	Albertine Rift Montane Forests	Crops	0.298378	0.406523	0.414662	0.402515	0.456282	0.386102	0.426441	0.384644	0.552432	0.322535	0.373955
1066	2.1685	31.018098	Forest	Albertine Rift Montane Forests	Crops	0.316487	0.403522	0.410759	0.399957	0.451643	0.380779	0.422721	0.381333	0.552126	0.31863	0.372052
1067	2.235484	30.786629	Forest	Albertine Rift Montane Forests	Crops	0.340504	0.399542	0.405583	0.396566	0.445491	0.373719	0.417787	0.376942	0.551719	0.313451	0.369528
1068	2.235651	30.86372	Forest	Albertine Rift Montane Forests	Crops	0.280581	0.409473	0.418497	0.405028	0.46084	0.391333	0.430098	0.387898	0.552733	0.326373	0.375825
1069	2.235821	30.94081	Forest	Albertine Rift Montane Forests	Crops	0.325157	0.402085	0.408891	0.398733	0.449422	0.37823	0.42094	0.379748	0.551979	0.316761	0.371141
1070	2.235993	31.017901	Forest	Albertine Rift Montane Forests	Crops	0.315167	0.403741	0.411044	0.400144	0.451981	0.381167	0.422992	0.381574	0.552148	0.318915	0.372191
1071	2.302982	30.78644	Forest	Albertine Rift Montane Forests	Crops	0.316341	0.403546	0.41079	0.399978	0.45168	0.380822	0.422751	0.38136	0.552128	0.318662	0.372068
1072	2.303149	30.863527	Forest	Albertine Rift Montane Forests	Crops	0.34065	0.399518	0.405552	0.396545	0.445454	0.373677	0.417757	0.376915	0.551717	0.31342	0.369513
1073	2.303319	30.940615	Forest	Albertine Rift Montane Forests	Crops	0.318399	0.403205	0.410347	0.399687	0.451153	0.380217	0.422328	0.380983	0.552093	0.318218	0.371851
1074	2.30349	31.017703	Forest	Albertine Rift Montane Forests	Crops	0.243446	0.415627	0.4265	0.410272	0.470352	0.402247	0.437727	0.394688	0.553362	0.33438	0.379727
1075	2.370485	30.78625	Forest	Albertine Rift Montane Forests	Crops	0.179131	0.426286	0.44036	0.419354	0.486826	0.421151	0.45094	0.406448	0.554451	0.348248	0.386486
1076	2.370652	30.863335	Forest	Albertine Rift Montane Forests	Crops	0.25674	0.413424	0.423635	0.408395	0.466947	0.39834	0.434995	0.392257	0.553137	0.331514	0.378331
1077	2.370822	30.940421	Forest	Albertine Rift Montane Forests	Crops	0.272844	0.410755	0.420164	0.40612	0.462822	0.393607	0.431687	0.389313	0.552864	0.328041	0.376638
1078	2.437993	30.78606	Forest	Albertine Rift Montane Forests	Crops	0.158807	0.429655	0.44474	0.422224	0.492032	0.427125	0.455115	0.410164	0.554795	0.352631	0.388621
1079	1.695035	30.479706	Forest	Albertine Rift Montane Forests	Crops	0.191546	0.424229	0.437685	0.417601	0.483646	0.417502	0.448389	0.404178	0.554241	0.345571	0.385181
1080	1.695193	30.556816	Forest	Albertine Rift Montane Forests	Crops	0.164584	0.428697	0.443495	0.421408	0.490552	0.425427	0.453928	0.409107	0.554697	0.351385	0.388014
1081	1.695354	30.633927	Forest	Albertine Rift Montane Forests	Untransformed	0.280894	0.695976	0.689159	0.699334	0.737531	0.719366	0.688114	0.657513	0.804728	0.629773	0.777593
1082	1.762337	30.402417	Forest	Albertine Rift Montane Forests	Untransformed	0.265512	0.701652	0.695791	0.704538	0.744696	0.726681	0.694199	0.665084	0.807913	0.636002	0.783572
1083	1.762493	30.479526	Forest	Albertine Rift Montane Forests	Crops	0.207686	0.421554	0.434206	0.415322	0.479512	0.412758	0.445073	0.401227	0.553967	0.342091	0.383485
1084	1.762652	30.556634	Forest	Albertine Rift Montane Forests	Crops	0.258059	0.413206	0.423351	0.408208	0.466609	0.397952	0.434725	0.392016	0.553115	0.331229	0.378192
1085	1.762813	30.633742	Forest	Albertine Rift Montane Forests	Crops	0.144206	0.432075	0.447887	0.424286	0.495772	0.431417	0.458115	0.412833	0.555042	0.355779	0.390156
1086	1.762975	30.71085	Forest	Albertine Rift Montane Forests	Crops	0.071161	0.444181	0.463628	0.434601	0.514482	0.452887	0.473121	0.426189	0.556278	0.37153	0.397831
1087	1.829646	30.325134	Forest	Albertine Rift Montane Forests	Untransformed	0.330197	0.677785	0.6679	0.682653	0.714566	0.695918	0.668608	0.633244	0.794519	0.60981	0.75843
1088	1.8298	30.40224	Forest	Albertine Rift Montane Forests	Untransformed	0.348094	0.671181	0.660183	0.676598	0.706229	0.687406	0.661528	0.624435	0.790813	0.602563	0.751473
1089	1.829957	30.479346	Forest	Albertine Rift Montane Forests	Crops	0.193759	0.423862	0.437208	0.417289	0.483079	0.416852	0.447935	0.403773	0.554203	0.345094	0.384949
1090	1.830115	30.556452	Forest	Albertine Rift Montane Forests	Crops	0.257214	0.413346	0.423533	0.408328	0.466826	0.398201	0.434898	0.392171	0.553129	0.331411	0.378281
1091	1.830276	30.633557	Forest	Albertine Rift Montane Forests	Crops	0.220986	0.41935	0.43134	0.413444	0.476105	0.408849	0.442341	0.398795	0.553742	0.339223	0.382088
1092	1.830438	30.710663	Forest	Albertine Rift Montane Forests	Crops	0.087846	0.441415	0.460033	0.432245	0.510208	0.447982	0.469693	0.423138	0.555996	0.367932	0.396078
1093	1.897114	30.32496	Forest	Albertine Rift Montane Forests	Untransformed	0.260493	0.703503	0.697955	0.706236	0.747034	0.729068	0.696185	0.667555	0.808952	0.638034	0.785522
1094	1.897268	30.402063	Forest	Albertine Rift Montane Forests	Untransformed	0.270702	0.699737	0.693554	0.702782	0.742279	0.724213	0.692146	0.66253	0.806838	0.6339	0.781555
1095	1.897424	30.479166	Forest	Albertine Rift Montane Forests	Crops	0.123883	0.435443	0.452266	0.427156	0.500978	0.43739	0.46229	0.416549	0.555386	0.360162	0.392291
1096	1.897583	30.556269	Forest	Albertine Rift Montane Forests	Crops	0.266163	0.411862	0.421604	0.407064	0.464533	0.39557	0.43306	0.390534	0.552977	0.329482	0.37734
1097	1.897743	30.633372	Forest	Albertine Rift Montane Forests	Crops	0.294312	0.407197	0.415538	0.403089	0.457323	0.387297	0.427277	0.385388	0.552501	0.323412	0.374382
1098	1.897906	30.710476	Forest	Albertine Rift Montane Forests	Crops	0.196735	0.423369	0.436566	0.416868	0.482317	0.415977	0.447323	0.403229	0.554153	0.344452	0.384636
1099	1.964587	30.324785	Forest	Albertine Rift Montane Forests	Untransformed	0.151015	0.743897	0.74516	0.743275	0.798028	0.781134	0.739497	0.721443	0.831621	0.682362	0.828074
1100	1.964741	30.401886	Forest	Albertine Rift Montane Forests	Untransformed	0.155813	0.742127	0.743091	0.741652	0.795794	0.778852	0.737599	0.719082	0.830628	0.68042	0.82621
1101	1.964897	30.478986	Forest	Albertine Rift Montane Forests	Untransformed	0.311697	0.684611	0.675877	0.688912	0.723183	0.704716	0.675927	0.64235	0.798349	0.617301	0.76562
1102	1.965055	30.556087	Forest	Albertine Rift Montane Forests	Crops	0.176221	0.426769	0.440987	0.419765	0.487572	0.422007	0.451537	0.40698	0.5545	0.348876	0.386792
1103	1.965216	30.633188	Forest	Albertine Rift Montane Forests	Crops	0.256771	0.413419	0.423628	0.40839	0.466939	0.398331	0.434989	0.392252	0.553136	0.331507	0.378327
1104	1.965379	30.710288	Forest	Albertine Rift Montane Forests	Crops	0.246325	0.41515	0.425879	0.409865	0.469615	0.401401	0.437135	0.394162	0.553313	0.333759	0.379425
1105	2.032064	30.32461	Forest	Albertine Rift Montane Forests	Untransformed	0.040347	0.78473	0.792878	0.780716	0.849578	0.833766	0.78328	0.775918	0.854537	0.727173	0.871089
1106	2.032218	30.401708	Forest	Albertine Rift Montane Forests	Untransformed	0.033726	0.787172	0.795732	0.782956	0.852661	0.836914	0.785899	0.779176	0.855908	0.729854	0.873662
1107	2.032374	30.478807	Forest	Albertine Rift Montane Forests	Untransformed	0.114566	0.757345	0.760876	0.755606	0.815006	0.798469	0.753917	0.739385	0.839169	0.697121	0.842241
1108	2.032533	30.555905	Forest	Albertine Rift Montane Forests	Crops	0.084917	0.441901	0.460664	0.432659	0.510959	0.448843	0.470295	0.423674	0.556046	0.368564	0.396386
1109	2.032693	30.633003	Forest	Albertine Rift Montane Forests	Crops	0.238131	0.416508	0.427645	0.411022	0.471714	0.40381	0.438818	0.39566	0.553452	0.335526	0.380286
1110	2.032856	30.710101	Forest	Albertine Rift Montane Forests	Crops	0.330828	0.401145	0.407668	0.397932	0.44797	0.376563	0.419775	0.378711	0.551883	0.315538	0.370545
1111	2.099546	30.324436	Forest	Albertine Rift Montane Forests	Untransformed	0.037367	0.785829	0.794163	0.781725	0.850966	0.835183	0.784459	0.777384	0.855154	0.72838	0.872247
1112	2.0997	30.401531	Forest	Albertine Rift Montane Forests	Untransformed	0.031721	0.787912	0.796597	0.783635	0.853595	0.837868	0.786692	0.780164	0.856323	0.730666	0.874442
1113	2.099857	30.478627	Forest	Albertine Rift Montane Forests	Untransformed	0.111829	0.758355	0.762056	0.756532	0.816281	0.79977	0.754999	0.740732	0.839735	0.698229	0.843305
1114	2.100015	30.555722	Forest	Albertine Rift Montane Forests	Crops	0.123491	0.435508	0.452351	0.427211	0.501078	0.437505	0.46237	0.416621	0.555393	0.360246	0.392332
1115	2.100176	30.632818	Forest	Albertine Rift Montane Forests	Crops	0.214422	0.420438	0.432755	0.414371	0.477787	0.410779	0.443689	0.399995	0.553853	0.340639	0.382777
1116	2.100339	30.709914	Forest	Albertine Rift Montane Forests	Crops	0.32753	0.401692	0.408379	0.398398	0.448815	0.377533	0.420452	0.379314	0.551939	0.316249	0.370892
1117	2.167034	30.324261	Forest	Albertine Rift Montane Forests	Untransformed	0.092346	0.765544	0.770457	0.763124	0.825356	0.809036	0.762707	0.750322	0.84377	0.706118	0.850878
1118	2.167188	30.401354	Forest	Albertine Rift Montane Forests	Untransformed	0.0471	0.782238	0.789966	0.778432	0.846432	0.830554	0.780608	0.772593	0.853138	0.724438	0.868464
1119	2.167344	30.478447	Forest	Albertine Rift Montane Forests	Untransformed	0.105155	0.760818	0.764934	0.75879	0.81939	0.802944	0.75764	0.744017	0.841117	0.700932	0.845899
1120	2.167503	30.55554	Forest	Albertine Rift Montane Forests	Crops	0.132599	0.433998	0.450388	0.425925	0.498745	0.434828	0.460499	0.414956	0.555238	0.358282	0.391375
1121	2.167663	30.632633	Forest	Albertine Rift Montane Forests	Crops	0.216793	0.420045	0.432244	0.414036	0.477179	0.410081	0.443202	0.399561	0.553813	0.340127	0.382528
1122	2.167826	30.709726	Forest	Albertine Rift Montane Forests	Crops	0.28584	0.408601	0.417364	0.404285	0.459493	0.389787	0.429017	0.386937	0.552644	0.325239	0.375273
1123	2.234837	30.478267	Forest	Albertine Rift Montane Forests	Untransformed	0.154258	0.7427	0.743761	0.742178	0.796518	0.779592	0.738214	0.719847	0.83095	0.681049	0.826814
1124	2.234995	30.555358	Forest	Albertine Rift Montane Forests	Crops	0.033436	0.450433	0.471758	0.439929	0.524145	0.463975	0.480872	0.433087	0.556917	0.379665	0.401796
1125	2.235156	30.632448	Forest	Albertine Rift Montane Forests	Crops	0.198685	0.423046	0.436146	0.416593	0.481817	0.415404	0.446922	0.402872	0.55412	0.344032	0.384431
1126	2.235319	30.709539	Forest	Albertine Rift Montane Forests	Crops	0.290221	0.407875	0.41642	0.403667	0.458371	0.388499	0.428117	0.386136	0.55257	0.324294	0.374812
1127	2.302335	30.478088	Forest	Albertine Rift Montane Forests	Untransformed	0.177783	0.73402	0.733618	0.734219	0.78556	0.768404	0.728907	0.708267	0.826078	0.671524	0.81767
1128	2.302493	30.555176	Forest	Albertine Rift Montane Forests	Crops	0.135683	0.433487	0.449723	0.42549	0.497955	0.433922	0.459866	0.414392	0.555186	0.357617	0.391051
1129	2.302654	30.632264	Forest	Albertine Rift Montane Forests	Crops	0.17584	0.426832	0.441069	0.419819	0.487669	0.422119	0.451616	0.407049	0.554506	0.348958	0.386832
1130	2.302817	30.709352	Forest	Albertine Rift Montane Forests	Crops	0.296735	0.406796	0.415016	0.402747	0.456702	0.386584	0.426779	0.384944	0.55246	0.322889	0.374128
1131	2.369996	30.554993	Forest	Albertine Rift Montane Forests	Crops	0.122653	0.435647	0.452532	0.42733	0.501293	0.437752	0.462543	0.416774	0.555407	0.360427	0.392421
1132	2.370157	30.632079	Forest	Albertine Rift Montane Forests	Crops	0.10661	0.438306	0.455989	0.429595	0.505402	0.442467	0.465839	0.419708	0.555678	0.363886	0.394106
1133	2.37032	30.709164	Forest	Albertine Rift Montane Forests	Crops	0.257879	0.413235	0.423389	0.408234	0.466655	0.398005	0.434762	0.392049	0.553118	0.331268	0.378211
1134	2.437665	30.631894	Forest	Albertine Rift Montane Forests	Untransformed	0.215011	0.720284	0.717566	0.721623	0.768219	0.750698	0.714178	0.689942	0.81837	0.65645	0.8032
1135	2.437828	30.708977	Forest	Albertine Rift Montane Forests	Crops	0.109014	0.437907	0.455471	0.429256	0.504786	0.441761	0.465345	0.419268	0.555638	0.363368	0.393854
1136	2.505179	30.631709	Forest	Albertine Rift Montane Forests	Untransformed	0.126164	0.753066	0.755875	0.751682	0.809604	0.792953	0.749328	0.733676	0.836767	0.692425	0.837733
1137	2.505342	30.70879	Forest	Albertine Rift Montane Forests	Crops	0.028512	0.451249	0.472819	0.440624	0.525406	0.465422	0.481883	0.433987	0.557	0.380727	0.402313
1138	2.573027	30.78568	Forest	Albertine Rift Montane Forests	Crops	0.074411	0.443642	0.462928	0.434142	0.51365	0.451931	0.472453	0.425595	0.556223	0.370829	0.39749
1139	2.640553	30.78549	Forest	Albertine Rift Montane Forests	Crops	0.057623	0.446424	0.466546	0.436513	0.51795	0.456866	0.475903	0.428665	0.556508	0.374449	0.399254
1140	2.572862	30.708602	Forest	Albertine Rift Montane Forests	Crops	0.027132	0.451478	0.473117	0.440819	0.52576	0.465828	0.482167	0.43424	0.557024	0.381024	0.402458
1141	2.640388	30.708415	Forest	Albertine Rift Montane Forests	Crops	0.027182	0.451469	0.473106	0.440812	0.525747	0.465813	0.482156	0.434231	0.557023	0.381013	0.402453
1142	-1.675373	29.793574	Forest	Albertine Rift Montane Forests	Crops	0.428872	0.384896	0.386539	0.384087	0.422856	0.347746	0.399632	0.360784	0.550223	0.294397	0.360243
1143	-1.675235	29.870811	Forest	Albertine Rift Montane Forests	Timber	n/a	0.333579	0.25991	0.369867	0.274685	0.274211	0.257139	0.25406	0.51358	0.285127	0.402001
1144	-1.675094	29.948049	Forest	Albertine Rift Montane Forests	Crops	0.456696	0.380285	0.380543	0.380158	0.415729	0.339568	0.393916	0.355697	0.549752	0.288397	0.357319
1145	-1.674951	30.025287	Forest	Albertine Rift Montane Forests	Crops	0.415262	0.387152	0.389472	0.386009	0.426342	0.351746	0.402428	0.363273	0.550453	0.297331	0.361673
1146	-1.674806	30.102524	Forest	Albertine Rift Montane Forests	Timber	n/a	0.333579	0.25991	0.369867	0.274685	0.274211	0.257139	0.25406	0.51358	0.285127	0.402001
1147	-1.674659	30.179762	Forest	Albertine Rift Montane Forests	Timber	n/a	0.333579	0.25991	0.369867	0.274685	0.274211	0.257139	0.25406	0.51358	0.285127	0.402001
1148	-1.608028	29.793416	Forest	Albertine Rift Montane Forests	Crops	0.451467	0.381152	0.38167	0.380896	0.417069	0.341105	0.39499	0.356653	0.549841	0.289524	0.357868
1149	-1.60789	29.870651	Forest	Albertine Rift Montane Forests	Crops	0.430761	0.384583	0.386132	0.38382	0.422372	0.347191	0.399244	0.360439	0.550191	0.293989	0.360044
1150	-1.607749	29.947886	Forest	Albertine Rift Montane Forests	Crops	0.433191	0.38418	0.385609	0.383477	0.42175	0.346476	0.398745	0.359994	0.55015	0.293465	0.359789
1151	-1.607606	30.025121	Forest	Albertine Rift Montane Forests	Settlements	0.068695	0.345595	0.362539	0.337249	0.34775	0.340015	0.397045	0.284565	0.490226	0.253926	0.320725
1152	-1.607461	30.102356	Forest	Albertine Rift Montane Forests	Timber	n/a	0.333579	0.25991	0.369867	0.274685	0.274211	0.257139	0.25406	0.51358	0.285127	0.402001
1153	-1.607314	30.179591	Forest	Albertine Rift Montane Forests	Timber	n/a	0.333579	0.25991	0.369867	0.274685	0.274211	0.257139	0.25406	0.51358	0.285127	0.402001
1154	-1.540683	29.793259	Forest	Albertine Rift Montane Forests	Crops	0.401999	0.38935	0.392331	0.387882	0.42974	0.355645	0.405153	0.365698	0.550678	0.300191	0.363067
1155	-1.540545	29.870491	Forest	Albertine Rift Montane Forests	Crops	0.316977	0.403441	0.410654	0.399888	0.451518	0.380635	0.42262	0.381243	0.552117	0.318525	0.372001
1156	-1.540404	29.947724	Forest	Albertine Rift Montane Forests	Crops	0.44026	0.383009	0.384085	0.382479	0.419939	0.344399	0.397293	0.358702	0.55003	0.291941	0.359046
1157	-1.540261	30.024956	Forest	Albertine Rift Montane Forests	Crops	0.364648	0.39554	0.40038	0.393156	0.439307	0.366623	0.412827	0.372527	0.55131	0.308245	0.366991
1158	-1.540116	30.102189	Forest	Albertine Rift Montane Forests	Timber	n/a	0.333579	0.25991	0.369867	0.274685	0.274211	0.257139	0.25406	0.51358	0.285127	0.402001
1159	-1.539969	30.179421	Forest	Albertine Rift Montane Forests	Crops	0.254509	0.413794	0.424116	0.40871	0.467518	0.398996	0.435454	0.392665	0.553175	0.331995	0.378565
1160	-1.473338	29.793101	Forest	Albertine Rift Montane Forests	Crops	0.163442	0.428887	0.443741	0.42157	0.490845	0.425763	0.454163	0.409316	0.554716	0.351632	0.388134
1161	-1.4732	29.870331	Forest	Albertine Rift Montane Forests	Crops	0.267316	0.411671	0.421356	0.406901	0.464238	0.395232	0.432823	0.390324	0.552958	0.329233	0.377219
1162	-1.473059	29.947561	Forest	Albertine Rift Montane Forests	Crops	0.289212	0.408042	0.416637	0.403809	0.458629	0.388796	0.428324	0.38632	0.552587	0.324512	0.374918
1163	-1.472916	30.024791	Forest	Albertine Rift Montane Forests	Timber	n/a	0.333579	0.25991	0.369867	0.274685	0.274211	0.257139	0.25406	0.51358	0.285127	0.402001
1164	-1.472771	30.102021	Forest	Albertine Rift Montane Forests	Timber	n/a	0.333579	0.25991	0.369867	0.274685	0.274211	0.257139	0.25406	0.51358	0.285127	0.402001
1165	-1.472624	30.179251	Forest	Albertine Rift Montane Forests	Crops	0.287298	0.40836	0.41705	0.404079	0.45912	0.389358	0.428718	0.38667	0.55262	0.324924	0.375119
1166	-1.405993	29.792943	Forest	Albertine Rift Montane Forests	Crops	0.247875	0.414893	0.425545	0.409646	0.469218	0.400946	0.436817	0.393878	0.553287	0.333425	0.379262
1167	-1.405855	29.870171	Forest	Albertine Rift Montane Forests	Crops	0.215372	0.42028	0.43255	0.414236	0.477543	0.410499	0.443494	0.399821	0.553837	0.340434	0.382678
1168	-1.405571	30.024626	Forest	Albertine Rift Montane Forests	Crops	0.257811	0.413247	0.423404	0.408243	0.466673	0.398025	0.434775	0.392062	0.553119	0.331283	0.378218
1169	-1.405426	30.101853	Forest	Albertine Rift Montane Forests	Timber	n/a	0.333579	0.25991	0.369867	0.274685	0.274211	0.257139	0.25406	0.51358	0.285127	0.402001
1170	-1.405278	30.179081	Forest	Albertine Rift Montane Forests	Crops	0.280119	0.409549	0.418597	0.405093	0.460958	0.391468	0.430192	0.387983	0.552741	0.326472	0.375874
1171	-1.338647	29.792786	Forest	Albertine Rift Montane Forests	Crops	0.15416	0.430425	0.445742	0.422881	0.493222	0.428491	0.45607	0.411013	0.554873	0.353633	0.38911
1172	-1.33808	30.101686	Forest	Albertine Rift Montane Forests	Crops	0.225417	0.418615	0.430385	0.412818	0.47497	0.407547	0.44143	0.397984	0.553667	0.338268	0.381622
1173	-1.337933	30.178911	Forest	Albertine Rift Montane Forests	Crops	0.262878	0.412407	0.422312	0.407528	0.465375	0.396536	0.433734	0.391135	0.553033	0.33019	0.377686
1174	-1.270734	30.101518	Forest	Albertine Rift Montane Forests	Crops	0.206421	0.421764	0.434479	0.4155	0.479836	0.41313	0.445333	0.401458	0.553989	0.342364	0.383618
1175	-1.270587	30.17874	Forest	Albertine Rift Montane Forests	Crops	0.166293	0.428414	0.443127	0.421167	0.490114	0.424925	0.453577	0.408795	0.554668	0.351017	0.387835
1176	-1.203091	30.25579	Forest	Albertine Rift Montane Forests	Untransformed	0.656663	0.55733	0.527135	0.572203	0.562498	0.540656	0.539451	0.472548	0.726918	0.477621	0.631539
1177	-1.135744	30.255617	Forest	Albertine Rift Montane Forests	Untransformed	0.656663	0.55733	0.527135	0.572203	0.562498	0.540656	0.539451	0.472548	0.726918	0.477621	0.631539
1178	-2.552271	28.945645	Forest	Albertine Rift Montane Forests	Timber	n/a	0.333579	0.25991	0.369867	0.274685	0.274211	0.257139	0.25406	0.51358	0.285127	0.402001
1179	-2.552157	29.022916	Forest	Albertine Rift Montane Forests	Untransformed	0.747207	0.523922	0.488095	0.54157	0.520323	0.497596	0.50363	0.427979	0.70817	0.440959	0.596346
1180	-2.552041	29.100187	Forest	Albertine Rift Montane Forests	Untransformed	0.579018	0.585978	0.560614	0.598472	0.598665	0.577583	0.570169	0.510767	0.742996	0.509061	0.661718
1181	-2.551922	29.177458	Forest	Albertine Rift Montane Forests	Untransformed	0.442201	0.636459	0.619607	0.64476	0.662394	0.642651	0.624297	0.578113	0.771326	0.564459	0.714896
1182	-2.551801	29.254728	Forest	Albertine Rift Montane Forests	Untransformed	0.540051	0.600356	0.577416	0.611655	0.616816	0.596115	0.585585	0.529948	0.751065	0.524839	0.676864
1183	-2.551678	29.331999	Forest	Albertine Rift Montane Forests	Untransformed	0.635704	0.565063	0.536172	0.579294	0.572261	0.550624	0.547743	0.482865	0.731258	0.486108	0.639685
1184	-2.551553	29.40927	Forest	Albertine Rift Montane Forests	Timber	n/a	0.333579	0.25991	0.369867	0.274685	0.274211	0.257139	0.25406	0.51358	0.285127	0.402001
1185	-2.551425	29.48654	Forest	Albertine Rift Montane Forests	Timber	n/a	0.333579	0.25991	0.369867	0.274685	0.274211	0.257139	0.25406	0.51358	0.285127	0.402001
1186	-2.551296	29.563811	Forest	Albertine Rift Montane Forests	Timber	n/a	0.333579	0.25991	0.369867	0.274685	0.274211	0.257139	0.25406	0.51358	0.285127	0.402001
1187	-2.551164	29.641082	Forest	Albertine Rift Montane Forests	Crops	0.377508	0.393409	0.397609	0.39134	0.436013	0.362843	0.410185	0.370176	0.551093	0.305472	0.36564
1188	-2.484919	28.945516	Forest	Albertine Rift Montane Forests	Timber	n/a	0.333579	0.25991	0.369867	0.274685	0.274211	0.257139	0.25406	0.51358	0.285127	0.402001
1189	-2.484805	29.022784	Forest	Albertine Rift Montane Forests	Timber	n/a	0.333579	0.25991	0.369867	0.274685	0.274211	0.257139	0.25406	0.51358	0.285127	0.402001
1190	-2.484688	29.100052	Forest	Albertine Rift Montane Forests	Untransformed	0.770831	0.515206	0.477908	0.533577	0.509319	0.48636	0.494283	0.416351	0.703278	0.431394	0.587164
1191	-2.48457	29.17732	Forest	Albertine Rift Montane Forests	Untransformed	0.864066	0.480805	0.437708	0.502034	0.46589	0.442019	0.457397	0.370458	0.683972	0.393642	0.550926
1192	-2.484449	29.254588	Forest	Albertine Rift Montane Forests	Untransformed	0.583842	0.584198	0.558534	0.59684	0.596418	0.575289	0.56826	0.508392	0.741997	0.507107	0.659843
1193	-2.484326	29.331857	Forest	Albertine Rift Montane Forests	Timber	n/a	0.333579	0.25991	0.369867	0.274685	0.274211	0.257139	0.25406	0.51358	0.285127	0.402001
1194	-2.4842	29.409125	Forest	Albertine Rift Montane Forests	Timber	n/a	0.333579	0.25991	0.369867	0.274685	0.274211	0.257139	0.25406	0.51358	0.285127	0.402001
1195	-2.484073	29.486393	Forest	Albertine Rift Montane Forests	Timber	n/a	0.333579	0.25991	0.369867	0.274685	0.274211	0.257139	0.25406	0.51358	0.285127	0.402001
1196	-2.483943	29.563661	Forest	Albertine Rift Montane Forests	Timber	n/a	0.333579	0.25991	0.369867	0.274685	0.274211	0.257139	0.25406	0.51358	0.285127	0.402001
1197	-2.417453	29.022651	Forest	Albertine Rift Montane Forests	Crops	0.24509	0.415355	0.426146	0.41004	0.469931	0.401764	0.437389	0.394387	0.553334	0.334026	0.379555
1198	-2.417337	29.099917	Forest	Albertine Rift Montane Forests	Timber	n/a	0.333579	0.25991	0.369867	0.274685	0.274211	0.257139	0.25406	0.51358	0.285127	0.402001
1199	-2.417218	29.177183	Forest	Albertine Rift Montane Forests	Timber	n/a	0.333579	0.25991	0.369867	0.274685	0.274211	0.257139	0.25406	0.51358	0.285127	0.402001
1200	-2.417097	29.254448	Forest	Albertine Rift Montane Forests	Untransformed	0.643769	0.562087	0.532695	0.576565	0.568505	0.546789	0.544552	0.478895	0.729588	0.482842	0.636551
1201	-2.416974	29.331714	Forest	Albertine Rift Montane Forests	Crops	0.24738	0.414975	0.425652	0.409716	0.469344	0.401091	0.436918	0.393969	0.553295	0.333532	0.379314
1202	-2.416849	29.40898	Forest	Albertine Rift Montane Forests	Timber	n/a	0.333579	0.25991	0.369867	0.274685	0.274211	0.257139	0.25406	0.51358	0.285127	0.402001
1203	-2.416722	29.486245	Forest	Albertine Rift Montane Forests	Timber	n/a	0.333579	0.25991	0.369867	0.274685	0.274211	0.257139	0.25406	0.51358	0.285127	0.402001
1204	-2.416592	29.563511	Forest	Albertine Rift Montane Forests	Timber	n/a	0.333579	0.25991	0.369867	0.274685	0.274211	0.257139	0.25406	0.51358	0.285127	0.402001
1205	-2.349986	29.099782	Forest	Albertine Rift Montane Forests	Untransformed	0.868928	0.479011	0.435611	0.500389	0.463625	0.439707	0.455474	0.368064	0.682965	0.391673	0.549036
1206	-2.349868	29.177045	Forest	Albertine Rift Montane Forests	Timber	n/a	0.333579	0.25991	0.369867	0.274685	0.274211	0.257139	0.25406	0.51358	0.285127	0.402001
1207	-2.349747	29.254309	Forest	Albertine Rift Montane Forests	Untransformed	0.725506	0.531929	0.497452	0.548912	0.530432	0.507916	0.512215	0.438661	0.712663	0.449746	0.604781
1208	-2.349624	29.331572	Forest	Albertine Rift Montane Forests	Timber	n/a	0.333579	0.25991	0.369867	0.274685	0.274211	0.257139	0.25406	0.51358	0.285127	0.402001
1209	-2.349499	29.408835	Forest	Albertine Rift Montane Forests	Timber	n/a	0.333579	0.25991	0.369867	0.274685	0.274211	0.257139	0.25406	0.51358	0.285127	0.402001
1210	-2.349371	29.486098	Forest	Albertine Rift Montane Forests	Timber	n/a	0.333579	0.25991	0.369867	0.274685	0.274211	0.257139	0.25406	0.51358	0.285127	0.402001
1211	-2.349242	29.563361	Forest	Albertine Rift Montane Forests	Crops	0.365935	0.395327	0.400103	0.392975	0.438977	0.366245	0.412562	0.372292	0.551288	0.307968	0.366856
1212	-2.282518	29.176908	Forest	Albertine Rift Montane Forests	Untransformed	0.742653	0.525603	0.490058	0.543111	0.522445	0.499761	0.505431	0.430221	0.709113	0.442803	0.598116
1213	-2.282398	29.254169	Forest	Albertine Rift Montane Forests	Timber	n/a	0.333579	0.25991	0.369867	0.274685	0.274211	0.257139	0.25406	0.51358	0.285127	0.402001
1214	-2.282275	29.331429	Forest	Albertine Rift Montane Forests	Timber	n/a	0.333579	0.25991	0.369867	0.274685	0.274211	0.257139	0.25406	0.51358	0.285127	0.402001
1215	-2.282149	29.40869	Forest	Albertine Rift Montane Forests	Timber	n/a	0.333579	0.25991	0.369867	0.274685	0.274211	0.257139	0.25406	0.51358	0.285127	0.402001
1216	-2.282022	29.48595	Forest	Albertine Rift Montane Forests	Timber	n/a	0.333579	0.25991	0.369867	0.274685	0.274211	0.257139	0.25406	0.51358	0.285127	0.402001
1217	-2.281892	29.563211	Forest	Albertine Rift Montane Forests	Crops	0.388539	0.391581	0.395231	0.389783	0.433187	0.359601	0.407918	0.368159	0.550906	0.303094	0.364481
1218	-2.21517	29.176771	Forest	Albertine Rift Montane Forests	Untransformed	0.00411	0.7981	0.808502	0.792976	0.866457	0.851	0.797616	0.793755	0.86204	0.741846	0.885174
1219	-2.215049	29.254029	Forest	Albertine Rift Montane Forests	Timber	n/a	0.333579	0.25991	0.369867	0.274685	0.274211	0.257139	0.25406	0.51358	0.285127	0.402001
1220	-2.214926	29.331287	Forest	Albertine Rift Montane Forests	Timber	n/a	0.333579	0.25991	0.369867	0.274685	0.274211	0.257139	0.25406	0.51358	0.285127	0.402001
1221	-2.214801	29.408545	Forest	Albertine Rift Montane Forests	Timber	n/a	0.333579	0.25991	0.369867	0.274685	0.274211	0.257139	0.25406	0.51358	0.285127	0.402001
1222	-2.214673	29.485803	Forest	Albertine Rift Montane Forests	Timber	n/a	0.333579	0.25991	0.369867	0.274685	0.274211	0.257139	0.25406	0.51358	0.285127	0.402001
1223	-2.214544	29.563061	Forest	Albertine Rift Montane Forests	Timber	n/a	0.333579	0.25991	0.369867	0.274685	0.274211	0.257139	0.25406	0.51358	0.285127	0.402001
1224	-2.147701	29.253889	Forest	Albertine Rift Montane Forests	Crops	0.180726	0.426022	0.440016	0.419129	0.486418	0.420683	0.450612	0.406156	0.554424	0.347905	0.386318
1225	-2.147578	29.331144	Forest	Albertine Rift Montane Forests	Timber	n/a	0.333579	0.25991	0.369867	0.274685	0.274211	0.257139	0.25406	0.51358	0.285127	0.402001
1226	-2.147453	29.4084	Forest	Albertine Rift Montane Forests	Timber	n/a	0.333579	0.25991	0.369867	0.274685	0.274211	0.257139	0.25406	0.51358	0.285127	0.402001
1227	-2.147326	29.485655	Forest	Albertine Rift Montane Forests	Crops	0.390786	0.391208	0.394747	0.389465	0.432612	0.35894	0.407457	0.367748	0.550868	0.302609	0.364245
1228	-2.147196	29.562911	Forest	Albertine Rift Montane Forests	Crops	0.318683	0.403158	0.410286	0.399647	0.45108	0.380133	0.42227	0.380931	0.552088	0.318157	0.371821
1229	-2.080354	29.253749	Forest	Albertine Rift Montane Forests	Untransformed	0.5	0.615133	0.594685	0.625205	0.635472	0.615163	0.60143	0.549662	0.759358	0.541056	0.692431
1230	-2.080231	29.331002	Forest	Albertine Rift Montane Forests	Untransformed	0.5	0.615133	0.594685	0.625205	0.635472	0.615163	0.60143	0.549662	0.759358	0.541056	0.692431
1231	-2.080106	29.408255	Forest	Albertine Rift Montane Forests	Timber	n/a	0.333579	0.25991	0.369867	0.274685	0.274211	0.257139	0.25406	0.51358	0.285127	0.402001
1232	-2.079978	29.485508	Forest	Albertine Rift Montane Forests	Crops	0.380543	0.392906	0.396955	0.390912	0.435235	0.361951	0.409561	0.369621	0.551041	0.304818	0.365321
1233	-2.079849	29.562761	Forest	Albertine Rift Montane Forests	Timber	n/a	0.333579	0.25991	0.369867	0.274685	0.274211	0.257139	0.25406	0.51358	0.285127	0.402001
1234	-2.013128	29.176359	Forest	Albertine Rift Montane Forests	Untransformed	0.001541	0.799048	0.80961	0.793845	0.867653	0.852221	0.798632	0.795019	0.862572	0.742886	0.886172
1235	-2.013008	29.253609	Forest	Albertine Rift Montane Forests	Untransformed	0.5	0.615133	0.594685	0.625205	0.635472	0.615163	0.60143	0.549662	0.759358	0.541056	0.692431
1236	-2.012885	29.33086	Forest	Albertine Rift Montane Forests	Crops	0.267951	0.411566	0.421219	0.406812	0.464075	0.395045	0.432692	0.390208	0.552947	0.329096	0.377153
1237	-2.012759	29.40811	Forest	Albertine Rift Montane Forests	Crops	0.400426	0.389611	0.39267	0.388104	0.430143	0.356107	0.405476	0.365985	0.550705	0.30053	0.363232
1238	-2.012632	29.48536	Forest	Albertine Rift Montane Forests	Crops	0.372131	0.3943	0.398767	0.3921	0.43739	0.364423	0.411289	0.371159	0.551184	0.306632	0.366205
1239	-2.012502	29.562611	Forest	Albertine Rift Montane Forests	Timber	n/a	0.333579	0.25991	0.369867	0.274685	0.274211	0.257139	0.25406	0.51358	0.285127	0.402001
1240	-1.945782	29.176221	Forest	Albertine Rift Montane Forests	Untransformed	0	0.799616	0.810274	0.794367	0.868371	0.852954	0.799242	0.795777	0.862891	0.74351	0.886771
1241	-1.945662	29.253469	Forest	Albertine Rift Montane Forests	Untransformed	0.5	0.615133	0.594685	0.625205	0.635472	0.615163	0.60143	0.549662	0.759358	0.541056	0.692431
1242	-1.945539	29.330717	Forest	Albertine Rift Montane Forests	Crops	0.345968	0.398636	0.404406	0.395794	0.444092	0.372114	0.416664	0.375943	0.551626	0.312273	0.368954
1243	-1.945413	29.407965	Forest	Albertine Rift Montane Forests	Crops	0.437934	0.383395	0.384587	0.382807	0.420535	0.345082	0.397771	0.359127	0.55007	0.292443	0.359291
1244	-1.945286	29.485213	Forest	Albertine Rift Montane Forests	Crops	0.535169	0.367279	0.363632	0.369076	0.395629	0.316502	0.377794	0.341348	0.548424	0.271476	0.349073
1245	-1.945156	29.562461	Forest	Albertine Rift Montane Forests	Crops	0.472431	0.377677	0.377152	0.377936	0.411699	0.334943	0.390683	0.35282	0.549486	0.285004	0.355665
1246	-1.945024	29.639708	Forest	Albertine Rift Montane Forests	Timber	n/a	0.333579	0.25991	0.369867	0.274685	0.274211	0.257139	0.25406	0.51358	0.285127	0.402001
1247	-1.878437	29.176084	Forest	Albertine Rift Montane Forests	Untransformed	0	0.799616	0.810274	0.794367	0.868371	0.852954	0.799242	0.795777	0.862891	0.74351	0.886771
1248	-1.878316	29.25333	Forest	Albertine Rift Montane Forests	Untransformed	0.5	0.615133	0.594685	0.625205	0.635472	0.615163	0.60143	0.549662	0.759358	0.541056	0.692431
1249	-1.878193	29.330575	Forest	Albertine Rift Montane Forests	Crops	0.335785	0.400324	0.4066	0.397232	0.4467	0.375107	0.418756	0.377804	0.551799	0.314469	0.370024
1250	-1.878068	29.40782	Forest	Albertine Rift Montane Forests	Crops	0.41462	0.387258	0.389611	0.3861	0.426507	0.351935	0.40256	0.36339	0.550464	0.29747	0.36174
1251	-1.87794	29.485065	Forest	Albertine Rift Montane Forests	Crops	0.533189	0.367608	0.364058	0.369356	0.396136	0.317084	0.378201	0.34171	0.548457	0.271902	0.349281
1252	-1.877811	29.562311	Forest	Albertine Rift Montane Forests	Crops	0.472881	0.377603	0.377055	0.377872	0.411583	0.33481	0.390591	0.352737	0.549478	0.284907	0.355618
1253	-1.877679	29.639556	Forest	Albertine Rift Montane Forests	Crops	0.337779	0.399993	0.406171	0.396951	0.446189	0.374521	0.418347	0.37744	0.551765	0.314039	0.369815
1254	-1.877545	29.716801	Forest	Albertine Rift Montane Forests	Timber	n/a	0.333579	0.25991	0.369867	0.274685	0.274211	0.257139	0.25406	0.51358	0.285127	0.402001
1255	-1.877408	29.794046	Forest	Albertine Rift Montane Forests	Timber	n/a	0.333579	0.25991	0.369867	0.274685	0.274211	0.257139	0.25406	0.51358	0.285127	0.402001
1256	-1.810971	29.25319	Forest	Albertine Rift Montane Forests	Crops	0.240232	0.41616	0.427192	0.410726	0.471175	0.403192	0.438387	0.395276	0.553416	0.335073	0.380065
1257	-1.810848	29.330432	Forest	Albertine Rift Montane Forests	Crops	0.36419	0.395616	0.400479	0.393221	0.439424	0.366758	0.412921	0.372611	0.551318	0.308344	0.36704
1258	-1.810722	29.407675	Forest	Albertine Rift Montane Forests	Crops	0.271015	0.411058	0.420559	0.406379	0.463291	0.394144	0.432063	0.389647	0.552895	0.328435	0.376831
1259	-1.810595	29.484918	Forest	Albertine Rift Montane Forests	Crops	0.487604	0.375162	0.373882	0.375793	0.407812	0.330483	0.387566	0.350045	0.549229	0.281732	0.354071
1260	-1.810465	29.562161	Forest	Albertine Rift Montane Forests	Crops	0.485626	0.37549	0.374308	0.376072	0.408319	0.331064	0.387973	0.350407	0.549262	0.282159	0.354279
1261	-1.810334	29.639403	Forest	Albertine Rift Montane Forests	Crops	0.31495	0.403777	0.41109	0.400174	0.452037	0.38123	0.423037	0.381614	0.552152	0.318962	0.372214
1262	-1.810199	29.716646	Forest	Albertine Rift Montane Forests	Timber	n/a	0.333579	0.25991	0.369867	0.274685	0.274211	0.257139	0.25406	0.51358	0.285127	0.402001
1263	-1.810063	29.793889	Forest	Albertine Rift Montane Forests	Timber	n/a	0.333579	0.25991	0.369867	0.274685	0.274211	0.257139	0.25406	0.51358	0.285127	0.402001
1264	-1.743626	29.25305	Forest	Albertine Rift Montane Forests	Settlements	0.288739	0.309219	0.309559	0.309052	0.290323	0.283067	0.340291	0.246027	0.450638	0.230606	0.303544
1265	-1.743503	29.33029	Forest	Albertine Rift Montane Forests	Settlements	0.073272	0.344838	0.361437	0.336662	0.346555	0.338831	0.395864	0.283764	0.489402	0.253441	0.320367
1266	-1.743377	29.40753	Forest	Albertine Rift Montane Forests	Timber	n/a	0.333579	0.25991	0.369867	0.274685	0.274211	0.257139	0.25406	0.51358	0.285127	0.402001
1267	-1.74325	29.484771	Forest	Albertine Rift Montane Forests	Crops	0.368411	0.394917	0.399569	0.392625	0.438343	0.365517	0.412054	0.371839	0.551247	0.307434	0.366596
1268	-1.74312	29.562011	Forest	Albertine Rift Montane Forests	Crops	0.348522	0.398213	0.403855	0.395434	0.443437	0.371363	0.41614	0.375476	0.551583	0.311722	0.368686
1269	-1.742988	29.639251	Forest	Albertine Rift Montane Forests	Crops	0.192409	0.424086	0.437499	0.417479	0.483425	0.417249	0.448212	0.40402	0.554226	0.345385	0.38509
1270	-1.742854	29.716491	Forest	Albertine Rift Montane Forests	Timber	n/a	0.333579	0.25991	0.369867	0.274685	0.274211	0.257139	0.25406	0.51358	0.285127	0.402001
1271	-1.742718	29.793731	Forest	Albertine Rift Montane Forests	Timber	n/a	0.333579	0.25991	0.369867	0.274685	0.274211	0.257139	0.25406	0.51358	0.285127	0.402001
1272	-1.676158	29.330148	Forest	Albertine Rift Montane Forests	Settlements	0.048586	0.348919	0.367381	0.339825	0.352998	0.345219	0.402231	0.288087	0.493843	0.256057	0.322295
1273	-1.676032	29.407385	Forest	Albertine Rift Montane Forests	Crops	0.230608	0.417755	0.429267	0.412085	0.473641	0.406021	0.440364	0.397035	0.553579	0.337148	0.381077
1274	-1.675905	29.484623	Forest	Albertine Rift Montane Forests	Crops	0.311467	0.404354	0.411841	0.400666	0.452929	0.382254	0.423752	0.382251	0.552211	0.319713	0.37258
1275	-1.675775	29.561861	Forest	Albertine Rift Montane Forests	Crops	0.340256	0.399583	0.405637	0.396601	0.445555	0.373793	0.417838	0.376987	0.551723	0.313505	0.369555
1276	-1.675644	29.639098	Forest	Albertine Rift Montane Forests	Crops	0.293548	0.407324	0.415702	0.403197	0.457519	0.387521	0.427433	0.385527	0.552514	0.323576	0.374463
1277	-1.675509	29.716336	Forest	Albertine Rift Montane Forests	Timber	n/a	0.333579	0.25991	0.369867	0.274685	0.274211	0.257139	0.25406	0.51358	0.285127	0.402001
1278	-1.608688	29.407241	Forest	Albertine Rift Montane Forests	Crops	0.218406	0.419777	0.431896	0.413808	0.476766	0.409607	0.442871	0.399266	0.553786	0.33978	0.382359
1279	-1.60856	29.484476	Forest	Albertine Rift Montane Forests	Crops	0.266093	0.411874	0.421619	0.407074	0.464551	0.395591	0.433074	0.390547	0.552979	0.329497	0.377348
1280	-1.608431	29.561711	Forest	Albertine Rift Montane Forests	Crops	0.311938	0.404276	0.411739	0.4006	0.452808	0.382116	0.423655	0.382165	0.552203	0.319611	0.37253
1281	-1.608299	29.638946	Forest	Albertine Rift Montane Forests	Crops	0.336446	0.400214	0.406458	0.397139	0.446531	0.374912	0.418621	0.377684	0.551788	0.314327	0.369955
1282	-1.608165	29.716181	Forest	Albertine Rift Montane Forests	Crops	0.371511	0.394403	0.398901	0.392187	0.437549	0.364606	0.411417	0.371272	0.551194	0.306765	0.36627
1283	-1.541086	29.561561	Forest	Albertine Rift Montane Forests	Settlements	0.104958	0.3396	0.353808	0.332602	0.338286	0.33063	0.387692	0.278214	0.483701	0.250083	0.317893
1284	-1.540954	29.638793	Forest	Albertine Rift Montane Forests	Settlements	0.132557	0.335038	0.347163	0.329065	0.331083	0.323488	0.380573	0.273381	0.478736	0.247158	0.315739
1285	-1.54082	29.716026	Forest	Albertine Rift Montane Forests	Crops	0.200215	0.422792	0.435816	0.416377	0.481426	0.414954	0.446608	0.402593	0.554094	0.343702	0.38427
1286	-1.338784	29.715561	Forest	Albertine Rift Montane Forests	Crops	0.327695	0.401665	0.408344	0.398375	0.448772	0.377485	0.420418	0.379284	0.551936	0.316214	0.370875
1287	-2.753618	29.409705	Forest	Albertine Rift Montane Forests	Timber	n/a	0.333579	0.25991	0.369867	0.274685	0.274211	0.257139	0.25406	0.51358	0.285127	0.402001
1288	-2.753491	29.486983	Forest	Albertine Rift Montane Forests	Timber	n/a	0.333579	0.25991	0.369867	0.274685	0.274211	0.257139	0.25406	0.51358	0.285127	0.402001
1289	-2.686262	29.40956	Forest	Albertine Rift Montane Forests	Timber	n/a	0.333579	0.25991	0.369867	0.274685	0.274211	0.257139	0.25406	0.51358	0.285127	0.402001
1290	-2.686134	29.486835	Forest	Albertine Rift Montane Forests	Timber	n/a	0.333579	0.25991	0.369867	0.274685	0.274211	0.257139	0.25406	0.51358	0.285127	0.402001
1291	-2.619625	28.945775	Forest	Albertine Rift Montane Forests	Crops	0.10768	0.438128	0.455758	0.429444	0.505128	0.442153	0.465619	0.419512	0.55566	0.363656	0.393994
1292	-2.619032	29.332141	Forest	Albertine Rift Montane Forests	Untransformed	0.463596	0.628565	0.610382	0.637522	0.652429	0.632476	0.615833	0.567581	0.766896	0.555796	0.70658
1293	-2.618907	29.409415	Forest	Albertine Rift Montane Forests	Timber	n/a	0.333579	0.25991	0.369867	0.274685	0.274211	0.257139	0.25406	0.51358	0.285127	0.402001
1294	-2.618779	29.486688	Forest	Albertine Rift Montane Forests	Timber	n/a	0.333579	0.25991	0.369867	0.274685	0.274211	0.257139	0.25406	0.51358	0.285127	0.402001
1295	-2.618649	29.563961	Forest	Albertine Rift Montane Forests	Timber	n/a	0.333579	0.25991	0.369867	0.274685	0.274211	0.257139	0.25406	0.51358	0.285127	0.402001
1296	-2.618517	29.641234	Forest	Albertine Rift Montane Forests	Timber	n/a	0.333579	0.25991	0.369867	0.274685	0.274211	0.257139	0.25406	0.51358	0.285127	0.402001
1297	-2.618383	29.718508	Forest	Albertine Rift Montane Forests	Settlements	0.080431	0.343655	0.359713	0.335745	0.344687	0.336978	0.394018	0.28251	0.488114	0.252682	0.319808
1298	-1.809925	29.871132	Forest	Albertine Rift Montane Forests	Timber	n/a	0.333579	0.25991	0.369867	0.274685	0.274211	0.257139	0.25406	0.51358	0.285127	0.402001
1299	-1.809784	29.948374	Forest	Albertine Rift Montane Forests	Timber	n/a	0.333579	0.25991	0.369867	0.274685	0.274211	0.257139	0.25406	0.51358	0.285127	0.402001
1300	-1.809641	30.025617	Forest	Albertine Rift Montane Forests	Timber	n/a	0.333579	0.25991	0.369867	0.274685	0.274211	0.257139	0.25406	0.51358	0.285127	0.402001
1301	-1.809496	30.10286	Forest	Albertine Rift Montane Forests	Crops	0.280161	0.409542	0.418587	0.405087	0.460948	0.391456	0.430184	0.387975	0.55274	0.326463	0.375869
1302	-1.74258	29.870971	Forest	Albertine Rift Montane Forests	Crops	0.443471	0.382477	0.383393	0.382025	0.419117	0.343455	0.396633	0.358115	0.549976	0.291249	0.358709
1303	-1.742439	29.948212	Forest	Albertine Rift Montane Forests	Crops	0.434801	0.383914	0.385262	0.38325	0.421337	0.346003	0.398414	0.3597	0.550123	0.293118	0.35962
1304	-1.742296	30.025452	Forest	Albertine Rift Montane Forests	Crops	0.366193	0.395284	0.400047	0.392938	0.438911	0.366169	0.412509	0.372245	0.551284	0.307912	0.366829
1305	-1.742151	30.102692	Forest	Albertine Rift Montane Forests	Crops	0.377235	0.393454	0.397668	0.391379	0.436083	0.362923	0.410241	0.370226	0.551097	0.305531	0.365669
1306	-1.742003	30.179932	Forest	Albertine Rift Montane Forests	Crops	0.340556	0.399533	0.405572	0.396559	0.445478	0.373704	0.417776	0.376932	0.551718	0.31344	0.369523
1307	-6.19213	29.804154	Forest	Albertine Rift Montane Forests	Protected	n/a	0.907516	0.948624	0.887267	0.985927	0.983817	0.942833	0.931033	0.910803	0.871894	0.903563
1308	-6.124581	29.803996	Forest	Albertine Rift Montane Forests	Protected	n/a	0.907516	0.948624	0.887267	0.985927	0.983817	0.942833	0.931033	0.910803	0.871894	0.903563
1309	-6.394534	29.959461	Forest	Albertine Rift Montane Forests	Protected	n/a	0.907516	0.948624	0.887267	0.985927	0.983817	0.942833	0.931033	0.910803	0.871894	0.903563
1310	-6.394391	30.036877	Forest	Albertine Rift Montane Forests	Protected	n/a	0.907516	0.948624	0.887267	0.985927	0.983817	0.942833	0.931033	0.910803	0.871894	0.903563
1311	-6.393639	30.423955	Forest	Albertine Rift Montane Forests	Untransformed	0.210957	0.72178	0.719314	0.722995	0.770108	0.752627	0.715782	0.691938	0.819209	0.658091	0.804776
1312	-6.327108	29.881884	Forest	Albertine Rift Montane Forests	Protected	n/a	0.907516	0.948624	0.887267	0.985927	0.983817	0.942833	0.931033	0.910803	0.871894	0.903563
1313	-6.326967	29.959297	Forest	Albertine Rift Montane Forests	Protected	n/a	0.907516	0.948624	0.887267	0.985927	0.983817	0.942833	0.931033	0.910803	0.871894	0.903563
1314	-6.326823	30.036711	Forest	Albertine Rift Montane Forests	Protected	n/a	0.907516	0.948624	0.887267	0.985927	0.983817	0.942833	0.931033	0.910803	0.871894	0.903563
1315	-6.326226	30.346363	Forest	Albertine Rift Montane Forests	Untransformed	0.236649	0.712301	0.708236	0.714303	0.75814	0.740408	0.705618	0.679292	0.813889	0.647689	0.79479
1316	-6.326071	30.423776	Forest	Albertine Rift Montane Forests	Untransformed	0.219231	0.718727	0.715747	0.720196	0.766254	0.748692	0.712509	0.687865	0.817496	0.654741	0.80156
1317	-6.259546	29.881723	Forest	Albertine Rift Montane Forests	Protected	n/a	0.907516	0.948624	0.887267	0.985927	0.983817	0.942833	0.931033	0.910803	0.871894	0.903563
1318	-6.259405	29.959134	Forest	Albertine Rift Montane Forests	Protected	n/a	0.907516	0.948624	0.887267	0.985927	0.983817	0.942833	0.931033	0.910803	0.871894	0.903563
1319	-6.258817	30.268777	Forest	Albertine Rift Montane Forests	Untransformed	0.269881	0.700039	0.693907	0.70306	0.742661	0.724603	0.692471	0.662934	0.807008	0.634233	0.781874
1320	-6.258664	30.346187	Forest	Albertine Rift Montane Forests	Untransformed	0.244898	0.709257	0.70468	0.711512	0.754298	0.736485	0.702355	0.675231	0.812181	0.644349	0.791584
1321	-6.191991	29.881563	Forest	Albertine Rift Montane Forests	Protected	n/a	0.907516	0.948624	0.887267	0.985927	0.983817	0.942833	0.931033	0.910803	0.871894	0.903563
1322	-6.19185	29.958971	Forest	Albertine Rift Montane Forests	Protected	n/a	0.907516	0.948624	0.887267	0.985927	0.983817	0.942833	0.931033	0.910803	0.871894	0.903563
1323	-6.191412	30.191195	Forest	Albertine Rift Montane Forests	Untransformed	0.267088	0.70107	0.695112	0.704005	0.743962	0.725932	0.693575	0.664308	0.807586	0.635363	0.782959
1324	-6.191261	30.268603	Forest	Albertine Rift Montane Forests	Untransformed	0.260243	0.703596	0.698063	0.706321	0.74715	0.729187	0.696284	0.667678	0.809004	0.638135	0.78562
1325	-6.190797	30.500827	Forest	Albertine Rift Montane Forests	Untransformed	0.265662	0.701596	0.695726	0.704487	0.744626	0.72661	0.69414	0.66501	0.807882	0.635941	0.783513
1326	-6.190638	30.578235	Forest	Albertine Rift Montane Forests	Untransformed	0.277041	0.697397	0.69082	0.700637	0.739326	0.721198	0.689638	0.659409	0.805525	0.631333	0.77909
1327	-6.124442	29.881402	Forest	Albertine Rift Montane Forests	Protected	n/a	0.907516	0.948624	0.887267	0.985927	0.983817	0.942833	0.931033	0.910803	0.871894	0.903563
1328	-6.124011	30.113618	Forest	Albertine Rift Montane Forests	Untransformed	0.266851	0.701157	0.695214	0.704085	0.744072	0.726044	0.693669	0.664425	0.807635	0.635459	0.783051
1329	-6.123863	30.191024	Forest	Albertine Rift Montane Forests	Untransformed	0.274028	0.698509	0.692119	0.701657	0.740729	0.722631	0.69083	0.660892	0.806149	0.632553	0.780262
1330	-6.123405	30.42324	Forest	Albertine Rift Montane Forests	Untransformed	0.214954	0.720305	0.717591	0.721643	0.768246	0.750726	0.714201	0.68997	0.818382	0.656473	0.803222
1331	-6.123248	30.500646	Forest	Albertine Rift Montane Forests	Untransformed	0.277055	0.697392	0.690814	0.700633	0.739319	0.721191	0.689632	0.659402	0.805522	0.631328	0.779085
1332	-6.123089	30.578051	Forest	Albertine Rift Montane Forests	Untransformed	0.2841	0.694793	0.687777	0.698249	0.736038	0.717841	0.686845	0.655935	0.804064	0.628475	0.776347
1333	-6.056468	30.11345	Forest	Albertine Rift Montane Forests	Untransformed	0.271686	0.699373	0.693129	0.702449	0.74182	0.723745	0.691757	0.662045	0.806634	0.633502	0.781172
1334	-6.056017	30.345659	Forest	Albertine Rift Montane Forests	Untransformed	0.217002	0.71955	0.716708	0.72095	0.767292	0.749752	0.713391	0.688963	0.817958	0.655644	0.802427
1335	-6.055862	30.423062	Forest	Albertine Rift Montane Forests	Untransformed	0.222234	0.717619	0.714452	0.71918	0.764855	0.747263	0.711321	0.686387	0.816874	0.653525	0.800393
1336	-6.055705	30.500465	Forest	Albertine Rift Montane Forests	Untransformed	0.292392	0.691734	0.684201	0.695444	0.732175	0.713898	0.683565	0.651853	0.802347	0.625118	0.773124
1337	-5.98848	30.345483	Forest	Albertine Rift Montane Forests	Untransformed	0.481238	0.622056	0.602775	0.631553	0.644211	0.624086	0.608853	0.558897	0.763243	0.548652	0.699723
1338	-5.988325	30.422883	Forest	Albertine Rift Montane Forests	Untransformed	0.485855	0.620352	0.600784	0.629991	0.64206	0.62189	0.607026	0.556625	0.762287	0.546783	0.697929
1339	-1.338918	29.638336	Forest	Albertine Rift Montane Forests	Crops	0.309524	0.404676	0.41226	0.400941	0.453427	0.382825	0.424151	0.382606	0.552243	0.320132	0.372784
1340	-1.271572	29.638184	Forest	Albertine Rift Montane Forests	Crops	0.148636	0.431341	0.446932	0.423661	0.494637	0.430115	0.457205	0.412024	0.554967	0.354824	0.38969
1341	-1.271438	29.715406	Forest	Albertine Rift Montane Forests	Crops	0.226521	0.418432	0.430147	0.412662	0.474687	0.407222	0.441204	0.397783	0.553649	0.33803	0.381506
1342	-1.271301	29.792628	Forest	Albertine Rift Montane Forests	Crops	0.165777	0.4285	0.443238	0.42124	0.490247	0.425077	0.453683	0.408889	0.554677	0.351128	0.387889
1343	-1.204225	29.638031	Forest	Albertine Rift Montane Forests	Crops	0.103482	0.438824	0.456663	0.430037	0.506203	0.443387	0.466481	0.42028	0.555731	0.364561	0.394435
1344	-1.204091	29.715251	Forest	Albertine Rift Montane Forests	Crops	0.259083	0.413036	0.42313	0.408064	0.466347	0.397651	0.434514	0.391829	0.553097	0.331008	0.378084
1345	-1.203955	29.792471	Forest	Albertine Rift Montane Forests	Crops	0.273386	0.410665	0.420048	0.406044	0.462683	0.393447	0.431576	0.389214	0.552855	0.327924	0.376581
1346	-1.136878	29.637879	Forest	Albertine Rift Montane Forests	Crops	0.041192	0.449147	0.470087	0.438833	0.522158	0.461695	0.479278	0.431669	0.556786	0.377992	0.400981
1347	-1.136744	29.715096	Forest	Albertine Rift Montane Forests	Protected	n/a	0.907516	0.948624	0.887267	0.985927	0.983817	0.942833	0.931033	0.910803	0.871894	0.903563
1348	-1.136608	29.792313	Forest	Albertine Rift Montane Forests	Crops	0.181665	0.425866	0.439814	0.418996	0.486177	0.420407	0.450419	0.405984	0.554408	0.347702	0.386219
1349	-1.06953	29.637726	Forest	Albertine Rift Montane Forests	Protected	n/a	0.907516	0.948624	0.887267	0.985927	0.983817	0.942833	0.931033	0.910803	0.871894	0.903563
1350	-1.069396	29.714941	Forest	Albertine Rift Montane Forests	Protected	n/a	0.907516	0.948624	0.887267	0.985927	0.983817	0.942833	0.931033	0.910803	0.871894	0.903563
1351	-1.06926	29.792156	Forest	Albertine Rift Montane Forests	Crops	0.111364	0.437518	0.454964	0.428924	0.504184	0.44107	0.464862	0.418838	0.555598	0.362861	0.393607
1352	-1.002181	29.637574	Forest	Albertine Rift Montane Forests	Protected	n/a	0.907516	0.948624	0.887267	0.985927	0.983817	0.942833	0.931033	0.910803	0.871894	0.903563
1353	-1.002047	29.714786	Forest	Albertine Rift Montane Forests	Crops	0.062705	0.445582	0.465451	0.435795	0.516648	0.455372	0.474858	0.427735	0.556422	0.373353	0.39872
1354	-1.001911	29.791998	Forest	Albertine Rift Montane Forests	Crops	0.087016	0.441553	0.460212	0.432362	0.510421	0.448226	0.469864	0.42329	0.55601	0.368111	0.396165
1355	-0.934698	29.714631	Forest	Albertine Rift Montane Forests	Protected	n/a	0.907516	0.948624	0.887267	0.985927	0.983817	0.942833	0.931033	0.910803	0.871894	0.903563
1356	-0.934562	29.791841	Forest	Albertine Rift Montane Forests	Crops	0.090035	0.441053	0.459561	0.431936	0.509648	0.447339	0.469244	0.422738	0.555959	0.36746	0.395848
1357	-0.867211	29.791684	Forest	Albertine Rift Montane Forests	Untransformed	0.635131	0.565274	0.536419	0.579488	0.572528	0.550897	0.547969	0.483146	0.731377	0.48634	0.639908
1358	0.008472	29.789638	Forest	Albertine Rift Montane Forests	Untransformed	0.558542	0.593533	0.569443	0.605399	0.608203	0.587321	0.57827	0.520846	0.747236	0.517351	0.669677
1359	0.075846	29.78948	Forest	Albertine Rift Montane Forests	Protected	n/a	0.907516	0.948624	0.887267	0.985927	0.983817	0.942833	0.931033	0.910803	0.871894	0.903563
1360	-1.405714	29.947398	Forest	Albertine Rift Montane Forests	Crops	0.260288	0.412836	0.42287	0.407894	0.466038	0.397297	0.434267	0.391609	0.553077	0.330748	0.377958
1361	-1.338509	29.870011	Forest	Albertine Rift Montane Forests	Crops	0.13927	0.432893	0.448951	0.424983	0.497036	0.432868	0.459129	0.413736	0.555126	0.356844	0.390674
1362	-1.338368	29.947236	Forest	Albertine Rift Montane Forests	Crops	0.212283	0.420792	0.433216	0.414673	0.478334	0.411407	0.444129	0.400386	0.55389	0.3411	0.383002
1363	-1.338225	30.024461	Forest	Albertine Rift Montane Forests	Crops	0.238259	0.416487	0.427618	0.411004	0.471681	0.403772	0.438792	0.395636	0.55345	0.335498	0.380272
1364	-1.271163	29.869851	Forest	Albertine Rift Montane Forests	Crops	0.189412	0.424583	0.438145	0.417902	0.484193	0.41813	0.448827	0.404568	0.554277	0.346032	0.385405
1365	-1.271022	29.947073	Forest	Albertine Rift Montane Forests	Settlements	0.081902	0.343412	0.359359	0.335556	0.344303	0.336597	0.393638	0.282252	0.487849	0.252526	0.319694
1366	-1.270879	30.024296	Forest	Albertine Rift Montane Forests	Crops	0.214797	0.420375	0.432674	0.414318	0.47769	0.410668	0.443612	0.399926	0.553847	0.340558	0.382738
1367	-1.203816	29.869691	Forest	Albertine Rift Montane Forests	Crops	0.274768	0.410436	0.41975	0.405849	0.462329	0.393041	0.431292	0.388961	0.552832	0.327626	0.376436
1368	-1.203676	29.946911	Forest	Albertine Rift Montane Forests	Crops	0.212027	0.420835	0.433271	0.414709	0.4784	0.411483	0.444181	0.400433	0.553894	0.341155	0.383029
1369	-1.203533	30.02413	Forest	Albertine Rift Montane Forests	Crops	0.217595	0.419912	0.432071	0.413922	0.476974	0.409846	0.443037	0.399415	0.5538	0.339954	0.382444
1370	-1.203388	30.10135	Forest	Albertine Rift Montane Forests	Crops	0.234342	0.417136	0.428462	0.411558	0.472684	0.404924	0.439597	0.396353	0.553516	0.336343	0.380684
1371	-1.20324	30.17857	Forest	Albertine Rift Montane Forests	Crops	0.135384	0.433537	0.449788	0.425532	0.498032	0.43401	0.459927	0.414446	0.555191	0.357682	0.391083
1372	-1.136469	29.869531	Forest	Albertine Rift Montane Forests	Crops	0.207618	0.421565	0.434221	0.415331	0.479529	0.412778	0.445087	0.401239	0.553969	0.342106	0.383492
1373	-1.136328	29.946748	Forest	Albertine Rift Montane Forests	Crops	0.180235	0.426104	0.440122	0.419198	0.486543	0.420827	0.450713	0.406246	0.554432	0.34801	0.38637
1374	-1.136186	30.023965	Forest	Albertine Rift Montane Forests	Crops	0.18893	0.424663	0.438249	0.41797	0.484316	0.418271	0.448927	0.404656	0.554285	0.346136	0.385456
1375	-1.13604	30.101183	Forest	Albertine Rift Montane Forests	Crops	0.291878	0.407601	0.416062	0.403433	0.457947	0.388012	0.427777	0.385833	0.552542	0.323937	0.374638
1376	-1.135893	30.1784	Forest	Albertine Rift Montane Forests	Untransformed	0.672771	0.551386	0.52019	0.566753	0.554995	0.532996	0.533078	0.464619	0.723583	0.471099	0.625278
1377	-1.069121	29.869371	Forest	Albertine Rift Montane Forests	Crops	0.054295	0.446976	0.467263	0.436983	0.518802	0.457844	0.476586	0.429273	0.556564	0.375167	0.399604
1378	-1.068981	29.946586	Forest	Albertine Rift Montane Forests	Crops	0.131973	0.434102	0.450523	0.426014	0.498905	0.435012	0.460628	0.41507	0.555249	0.358417	0.391441
1379	-1.068838	30.0238	Forest	Albertine Rift Montane Forests	Crops	0.313373	0.404038	0.41143	0.400397	0.452441	0.381694	0.423361	0.381902	0.552178	0.319302	0.372379
1380	-1.068693	30.101015	Forest	Albertine Rift Montane Forests	Crops	0.169619	0.427863	0.44241	0.420697	0.489263	0.423947	0.452894	0.408187	0.554612	0.350299	0.387485
1381	-1.068545	30.17823	Forest	Albertine Rift Montane Forests	Untransformed	0.672771	0.551386	0.52019	0.566753	0.554995	0.532996	0.533078	0.464619	0.723583	0.471099	0.625278
1382	-1.068396	30.255444	Forest	Albertine Rift Montane Forests	Untransformed	0.656663	0.55733	0.527135	0.572203	0.562498	0.540656	0.539451	0.472548	0.726918	0.477621	0.631539
1383	-1.001773	29.869211	Forest	Albertine Rift Montane Forests	Crops	0.16131	0.42924	0.444201	0.421871	0.491391	0.426389	0.454601	0.409706	0.554752	0.352091	0.388358
1384	-1.001632	29.946423	Forest	Albertine Rift Montane Forests	Crops	0.164578	0.428698	0.443496	0.421409	0.490554	0.425429	0.453929	0.409109	0.554697	0.351386	0.388015
1385	-1.001489	30.023635	Forest	Albertine Rift Montane Forests	Crops	0.224811	0.418716	0.430516	0.412903	0.475125	0.407725	0.441555	0.398095	0.553677	0.338398	0.381686
1386	-1.001344	30.100847	Forest	Albertine Rift Montane Forests	Untransformed	0.732277	0.529431	0.494532	0.546621	0.527277	0.504696	0.509536	0.435328	0.711261	0.447005	0.602149
1387	-1.001197	30.17806	Forest	Albertine Rift Montane Forests	Untransformed	0.732277	0.529431	0.494532	0.546621	0.527277	0.504696	0.509536	0.435328	0.711261	0.447005	0.602149
1388	-1.001047	30.255272	Forest	Albertine Rift Montane Forests	Untransformed	0.708382	0.538247	0.504835	0.554705	0.538408	0.51606	0.518989	0.44709	0.716209	0.45668	0.611437
1389	-0.934423	29.869051	Forest	Albertine Rift Montane Forests	Untransformed	0.635131	0.565274	0.536419	0.579488	0.572528	0.550897	0.547969	0.483146	0.731377	0.48634	0.639908
1390	-0.934283	29.94626	Forest	Albertine Rift Montane Forests	Untransformed	0.648337	0.560402	0.530725	0.57502	0.566377	0.544616	0.542745	0.476646	0.728642	0.480993	0.634775
1391	-0.93414	30.02347	Forest	Albertine Rift Montane Forests	Untransformed	0.740778	0.526294	0.490867	0.543745	0.523318	0.500653	0.506173	0.431144	0.709501	0.443563	0.598845
1392	-0.933995	30.10068	Forest	Albertine Rift Montane Forests	Untransformed	0.740778	0.526294	0.490867	0.543745	0.523318	0.500653	0.506173	0.431144	0.709501	0.443563	0.598845
1393	-0.933847	30.177889	Forest	Albertine Rift Montane Forests	Untransformed	0.740778	0.526294	0.490867	0.543745	0.523318	0.500653	0.506173	0.431144	0.709501	0.443563	0.598845
1394	-0.933698	30.255099	Forest	Albertine Rift Montane Forests	Untransformed	0.715771	0.535521	0.501649	0.552205	0.534966	0.512546	0.516066	0.443453	0.714679	0.453688	0.608565
1395	-0.867073	29.868891	Forest	Albertine Rift Montane Forests	Untransformed	0.635131	0.565274	0.536419	0.579488	0.572528	0.550897	0.547969	0.483146	0.731377	0.48634	0.639908
1396	-0.866932	29.946098	Forest	Albertine Rift Montane Forests	Crops	0.145331	0.431888	0.447644	0.424127	0.495484	0.431086	0.457884	0.412628	0.555023	0.355537	0.390037
1397	-0.866789	30.023305	Forest	Albertine Rift Montane Forests	Untransformed	0.740778	0.526294	0.490867	0.543745	0.523318	0.500653	0.506173	0.431144	0.709501	0.443563	0.598845
1398	-0.866644	30.100512	Forest	Albertine Rift Montane Forests	Untransformed	0.740778	0.526294	0.490867	0.543745	0.523318	0.500653	0.506173	0.431144	0.709501	0.443563	0.598845
1399	-0.866497	30.177719	Forest	Albertine Rift Montane Forests	Untransformed	0.740778	0.526294	0.490867	0.543745	0.523318	0.500653	0.506173	0.431144	0.709501	0.443563	0.598845
1400	-0.866347	30.254926	Forest	Albertine Rift Montane Forests	Untransformed	0.716943	0.535089	0.501144	0.551809	0.53442	0.511988	0.515603	0.442876	0.714436	0.453213	0.608109
1401	0.819098	30.790619	Forest	Albertine Rift Montane Forests	Untransformed	0.518751	0.608215	0.5866	0.618862	0.626738	0.606245	0.594012	0.540433	0.755476	0.533463	0.685143
1402	0.819265	30.867763	Forest	Albertine Rift Montane Forests	Untransformed	0.370864	0.66278	0.650366	0.668895	0.695623	0.676578	0.652519	0.613227	0.786098	0.593344	0.742623
1403	0.886505	30.790429	Forest	Albertine Rift Montane Forests	Untransformed	0.518751	0.608215	0.5866	0.618862	0.626738	0.606245	0.594012	0.540433	0.755476	0.533463	0.685143
1404	0.886672	30.86757	Forest	Albertine Rift Montane Forests	Untransformed	0.448447	0.634154	0.616913	0.642647	0.659485	0.63968	0.621826	0.575038	0.770033	0.56193	0.712468
1405	0.886841	30.944711	Forest	Albertine Rift Montane Forests	Untransformed	0.330787	0.677567	0.667646	0.682454	0.714291	0.695637	0.668375	0.632954	0.794396	0.609571	0.7582
1406	0.953915	30.790239	Forest	Albertine Rift Montane Forests	Untransformed	0.517006	0.608859	0.587353	0.619452	0.627551	0.607075	0.594702	0.541291	0.755837	0.53417	0.685821
1407	0.954082	30.867377	Forest	Albertine Rift Montane Forests	Untransformed	0.517006	0.608859	0.587353	0.619452	0.627551	0.607075	0.594702	0.541291	0.755837	0.53417	0.685821
1408	0.954252	30.944516	Forest	Albertine Rift Montane Forests	Untransformed	0.438316	0.637892	0.621282	0.646074	0.664204	0.644499	0.625834	0.580025	0.772131	0.566032	0.716406
1409	1.021329	30.790049	Forest	Albertine Rift Montane Forests	Untransformed	0.511771	0.61079	0.589609	0.621223	0.629989	0.609565	0.596773	0.543868	0.756921	0.536289	0.687855
1410	1.021496	30.867185	Forest	Albertine Rift Montane Forests	Untransformed	0.511771	0.61079	0.589609	0.621223	0.629989	0.609565	0.596773	0.543868	0.756921	0.536289	0.687855
1411	1.021666	30.944321	Forest	Albertine Rift Montane Forests	Untransformed	0.511771	0.61079	0.589609	0.621223	0.629989	0.609565	0.596773	0.543868	0.756921	0.536289	0.687855
1412	1.021838	31.021457	Forest	Albertine Rift Montane Forests	Crops	0.073052	0.443867	0.463221	0.434334	0.513998	0.452331	0.472733	0.425843	0.556246	0.371122	0.397633
1413	1.088747	30.789859	Forest	Albertine Rift Montane Forests	Untransformed	0.26641	0.70132	0.695404	0.704234	0.744278	0.726254	0.693844	0.664642	0.807727	0.635638	0.783223
1414	1.088914	30.866992	Forest	Albertine Rift Montane Forests	Untransformed	0.174928	0.735074	0.734849	0.735185	0.78689	0.769762	0.730036	0.709673	0.82667	0.67268	0.81878
1415	1.089083	30.944126	Forest	Albertine Rift Montane Forests	Untransformed	0.170351	0.736763	0.736823	0.736733	0.789022	0.771938	0.731847	0.711926	0.827617	0.674533	0.820559
1416	1.089255	31.021259	Forest	Albertine Rift Montane Forests	Untransformed	0.170397	0.736746	0.736803	0.736717	0.789	0.771916	0.731829	0.711903	0.827608	0.674514	0.820541
1417	1.089429	31.098393	Forest	Albertine Rift Montane Forests	Crops	0.099255	0.439524	0.457574	0.430634	0.507286	0.444629	0.467349	0.421052	0.555803	0.365472	0.394879
1418	1.156168	30.789669	Forest	Albertine Rift Montane Forests	Crops	0.019524	0.452739	0.474756	0.441893	0.527709	0.468064	0.48373	0.435631	0.557153	0.382665	0.403257
1419	1.156335	30.8668	Forest	Albertine Rift Montane Forests	Crops	0.076734	0.443257	0.462427	0.433814	0.513055	0.451249	0.471976	0.42517	0.556184	0.370328	0.397246
1420	1.156505	30.943931	Forest	Albertine Rift Montane Forests	Untransformed	0.189861	0.729564	0.72841	0.730132	0.779934	0.76266	0.724128	0.702322	0.823578	0.666634	0.812976
1421	1.156676	31.021062	Forest	Albertine Rift Montane Forests	Crops	0.074854	0.443569	0.462833	0.43408	0.513536	0.451801	0.472363	0.425514	0.556216	0.370734	0.397443
1422	1.15685	31.098193	Forest	Albertine Rift Montane Forests	Crops	0.085682	0.441774	0.460499	0.432551	0.510763	0.448618	0.470138	0.423534	0.556033	0.368399	0.396305
1423	1.157026	31.175323	Forest	Albertine Rift Montane Forests	Crops	0.087138	0.441533	0.460185	0.432345	0.51039	0.448191	0.469839	0.423268	0.556008	0.368085	0.396152
1424	1.223593	30.789479	Forest	Albertine Rift Montane Forests	Crops	0.048454	0.447944	0.468522	0.437808	0.520298	0.459561	0.477786	0.430341	0.556663	0.376426	0.400217
1425	1.22376	30.866607	Forest	Albertine Rift Montane Forests	Crops	0.012036	0.45398	0.47637	0.442951	0.529627	0.470265	0.485268	0.437	0.557279	0.384279	0.404044
1426	1.22393	30.943736	Forest	Albertine Rift Montane Forests	Untransformed	0.196203	0.727224	0.725676	0.727987	0.77698	0.759644	0.721619	0.6992	0.822264	0.664066	0.810511
1427	1.224102	31.020864	Forest	Albertine Rift Montane Forests	Untransformed	0.2892	0.692911	0.685577	0.696524	0.733662	0.715416	0.684828	0.653424	0.803008	0.62641	0.774365
1428	1.224275	31.097992	Forest	Albertine Rift Montane Forests	Crops	0.084499	0.44197	0.460754	0.432718	0.511066	0.448966	0.470381	0.42375	0.556053	0.368654	0.39643
1429	1.224452	31.175121	Forest	Albertine Rift Montane Forests	Crops	0.111354	0.437519	0.454967	0.428925	0.504187	0.441073	0.464864	0.41884	0.555598	0.362863	0.393608
1430	1.22463	31.252249	Forest	Albertine Rift Montane Forests	Crops	0.118358	0.436358	0.453457	0.427936	0.502393	0.439014	0.463425	0.41756	0.55548	0.361353	0.392872
1431	1.291022	30.789289	Forest	Albertine Rift Montane Forests	Crops	0.035888	0.450027	0.47123	0.439582	0.523517	0.463254	0.480368	0.432639	0.556876	0.379136	0.401538
1432	1.291189	30.866414	Forest	Albertine Rift Montane Forests	Crops	0.157913	0.429803	0.444933	0.42235	0.492261	0.427388	0.455299	0.410327	0.55481	0.352824	0.388715
1433	1.291359	30.94354	Forest	Albertine Rift Montane Forests	Untransformed	0.207178	0.723175	0.720944	0.724274	0.771868	0.754424	0.717277	0.693798	0.819992	0.659621	0.806245
1434	1.29153	31.020666	Forest	Albertine Rift Montane Forests	Untransformed	0.358286	0.667421	0.655789	0.673151	0.701482	0.68256	0.657496	0.619418	0.788702	0.598437	0.747512
1435	1.291704	31.097792	Forest	Albertine Rift Montane Forests	Crops	0.076091	0.443364	0.462566	0.433905	0.513219	0.451438	0.472108	0.425288	0.556195	0.370467	0.397313
1436	1.29188	31.174918	Forest	Albertine Rift Montane Forests	Crops	0.135494	0.433518	0.449764	0.425516	0.498003	0.433977	0.459904	0.414426	0.555189	0.357658	0.391071
1437	1.292059	31.252044	Forest	Albertine Rift Montane Forests	Crops	0.099407	0.439499	0.457541	0.430612	0.507247	0.444584	0.467318	0.421025	0.5558	0.365439	0.394863
1438	1.358963	31.020469	Forest	Albertine Rift Montane Forests	Crops	0.065838	0.445063	0.464775	0.435353	0.515846	0.454451	0.474215	0.427162	0.556369	0.372678	0.398391
1439	1.359137	31.097592	Forest	Albertine Rift Montane Forests	Crops	0.098612	0.439631	0.457712	0.430725	0.507451	0.444818	0.467482	0.42117	0.555814	0.365611	0.394947
1440	1.359313	31.174715	Forest	Albertine Rift Montane Forests	Crops	0.163092	0.428945	0.443817	0.421619	0.490934	0.425866	0.454235	0.40938	0.554722	0.351707	0.388171
1441	1.359492	31.251839	Forest	Albertine Rift Montane Forests	Crops	0.076248	0.443338	0.462532	0.433883	0.513179	0.451392	0.472076	0.425259	0.556192	0.370433	0.397297
1442	1.359672	31.328962	Forest	Albertine Rift Montane Forests	Crops	0.057892	0.44638	0.466488	0.436475	0.517881	0.456787	0.475847	0.428615	0.556503	0.374391	0.399226
1443	1.426574	31.097392	Forest	Albertine Rift Montane Forests	Crops	0.070912	0.444222	0.463682	0.434636	0.514546	0.45296	0.473172	0.426235	0.556283	0.371584	0.397858
1444	1.42675	31.174513	Forest	Albertine Rift Montane Forests	Crops	0.140633	0.432667	0.448657	0.424791	0.496687	0.432467	0.458849	0.413487	0.555102	0.35655	0.390531
1445	1.426929	31.251634	Forest	Albertine Rift Montane Forests	Crops	0.085382	0.441824	0.460564	0.432593	0.51084	0.448707	0.4702	0.423589	0.556038	0.368464	0.396337
1446	1.427109	31.328754	Forest	Albertine Rift Montane Forests	Crops	0.060506	0.445946	0.465925	0.436106	0.517211	0.456018	0.47531	0.428137	0.556459	0.373828	0.398951
1447	1.494191	31.17431	Forest	Albertine Rift Montane Forests	Crops	0.11735	0.436526	0.453674	0.428079	0.502651	0.43931	0.463632	0.417744	0.555497	0.36157	0.392978
1448	1.49437	31.251428	Forest	Albertine Rift Montane Forests	Crops	0.077575	0.443118	0.462246	0.433695	0.512839	0.451001	0.471803	0.425016	0.55617	0.370147	0.397157
1449	1.49455	31.328547	Forest	Albertine Rift Montane Forests	Untransformed	0.466257	0.627583	0.609234	0.636621	0.651189	0.63121	0.61478	0.566271	0.766345	0.554718	0.705546
1450	1.561815	31.251223	Forest	Albertine Rift Montane Forests	Crops	0.209347	0.421279	0.433848	0.415087	0.479086	0.41227	0.444732	0.400923	0.553939	0.341733	0.383311
1451	1.561996	31.328339	Forest	Albertine Rift Montane Forests	Crops	0.100917	0.439249	0.457216	0.430399	0.50686	0.444141	0.467008	0.420749	0.555775	0.365114	0.394705
1452	1.629445	31.328131	Forest	Albertine Rift Montane Forests	Crops	0.15528	0.430239	0.4455	0.422722	0.492936	0.428162	0.45584	0.410809	0.554855	0.353392	0.388992
1453	-0.79986	29.791526	Forest	Albertine Rift Montane Forests	Untransformed	0.63419	0.565622	0.536825	0.579806	0.572966	0.551344	0.548342	0.48361	0.731572	0.486721	0.640274
1454	-0.799721	29.868731	Forest	Albertine Rift Montane Forests	Crops	0.093891	0.440413	0.45873	0.431391	0.50866	0.446206	0.468451	0.422033	0.555894	0.366629	0.395443
1455	-0.799581	29.945935	Forest	Albertine Rift Montane Forests	Crops	0.211983	0.420842	0.43328	0.414715	0.478411	0.411495	0.44419	0.400441	0.553895	0.341164	0.383034
1456	-0.799438	30.02314	Forest	Albertine Rift Montane Forests	Untransformed	0.726631	0.531514	0.496967	0.548531	0.529907	0.507381	0.51177	0.438107	0.71243	0.449291	0.604344
1457	-0.799293	30.100345	Forest	Albertine Rift Montane Forests	Untransformed	0.726631	0.531514	0.496967	0.548531	0.529907	0.507381	0.51177	0.438107	0.71243	0.449291	0.604344
1458	-0.799145	30.177549	Forest	Albertine Rift Montane Forests	Crops	0.15216	0.430756	0.446173	0.423163	0.493735	0.429079	0.456481	0.411379	0.554907	0.354064	0.38932
1459	-0.798996	30.254754	Forest	Albertine Rift Montane Forests	Untransformed	0.708971	0.53803	0.504581	0.554506	0.538133	0.51578	0.518756	0.4468	0.716087	0.456441	0.611208
1460	-0.732369	29.868571	Forest	Albertine Rift Montane Forests	Untransformed	0.627602	0.568052	0.539666	0.582035	0.576035	0.554477	0.550948	0.486852	0.732936	0.489388	0.642834
1461	-0.732228	29.945773	Forest	Albertine Rift Montane Forests	Crops	0.14937	0.431219	0.446774	0.423557	0.494449	0.429899	0.457054	0.411889	0.554955	0.354666	0.389613
1462	-0.732085	30.022975	Forest	Albertine Rift Montane Forests	Crops	0.085585	0.44179	0.46052	0.432564	0.510787	0.448647	0.470158	0.423552	0.556034	0.36842	0.396316
1463	-0.73194	30.100177	Forest	Albertine Rift Montane Forests	Untransformed	0.627602	0.568052	0.539666	0.582035	0.576035	0.554477	0.550948	0.486852	0.732936	0.489388	0.642834
1464	-0.731793	30.177379	Forest	Albertine Rift Montane Forests	Crops	0.032822	0.450535	0.471891	0.440015	0.524303	0.464156	0.480998	0.433199	0.556928	0.379797	0.40186
1465	-0.731643	30.254581	Forest	Albertine Rift Montane Forests	Untransformed	0.591026	0.581548	0.555436	0.594409	0.593072	0.571872	0.565418	0.504856	0.74051	0.504198	0.657051
1466	-0.664874	29.94561	Forest	Albertine Rift Montane Forests	Untransformed	0.559567	0.593155	0.569001	0.605052	0.607725	0.586834	0.577864	0.520341	0.747024	0.516936	0.669278
1467	-0.664731	30.02281	Forest	Albertine Rift Montane Forests	Crops	0.141908	0.432456	0.448382	0.424611	0.496361	0.432092	0.458587	0.413254	0.555081	0.356275	0.390397
1468	-0.664586	30.100009	Forest	Albertine Rift Montane Forests	Untransformed	0.616525	0.572139	0.544442	0.585782	0.581195	0.559746	0.55533	0.492305	0.73523	0.493874	0.64714
1469	-0.664439	30.177209	Forest	Albertine Rift Montane Forests	Untransformed	0.627602	0.568052	0.539666	0.582035	0.576035	0.554477	0.550948	0.486852	0.732936	0.489388	0.642834
1470	-0.66429	30.254408	Forest	Albertine Rift Montane Forests	Untransformed	0.639492	0.563665	0.534539	0.578012	0.570497	0.548823	0.546244	0.481	0.730474	0.484574	0.638213
1471	-0.597376	30.022645	Forest	Albertine Rift Montane Forests	Untransformed	0.620318	0.57074	0.542807	0.584499	0.579428	0.557942	0.55383	0.490438	0.734444	0.492338	0.645666
1472	-0.597231	30.099842	Forest	Albertine Rift Montane Forests	Crops	0.094409	0.440328	0.458618	0.431318	0.508527	0.446053	0.468345	0.421938	0.555885	0.366517	0.395388
1473	-0.597084	30.177039	Forest	Albertine Rift Montane Forests	Untransformed	0.627602	0.568052	0.539666	0.582035	0.576035	0.554477	0.550948	0.486852	0.732936	0.489388	0.642834
1474	-0.596934	30.254236	Forest	Albertine Rift Montane Forests	Untransformed	0.639492	0.563665	0.534539	0.578012	0.570497	0.548823	0.546244	0.481	0.730474	0.484574	0.638213
1475	-0.529875	30.099674	Forest	Albertine Rift Montane Forests	Crops	0.046735	0.448229	0.468892	0.43805	0.520739	0.460066	0.478139	0.430655	0.556692	0.376797	0.400398
1476	-0.529727	30.176869	Forest	Albertine Rift Montane Forests	Crops	0.137905	0.433119	0.449245	0.425176	0.497386	0.433269	0.459409	0.413986	0.555149	0.357138	0.390818
1477	-0.529578	30.254063	Forest	Albertine Rift Montane Forests	Untransformed	0.572281	0.588464	0.563519	0.600751	0.601803	0.580787	0.572834	0.514083	0.744391	0.511788	0.664336
1478	-0.261	29.790267	Forest	Albertine Rift Montane Forests	Untransformed	0.302141	0.688136	0.679998	0.692145	0.727634	0.709261	0.679708	0.647054	0.800328	0.62117	0.769335
1479	-0.260861	29.867451	Forest	Albertine Rift Montane Forests	Protected	n/a	0.907516	0.948624	0.887267	0.985927	0.983817	0.942833	0.931033	0.910803	0.871894	0.903563
1480	-0.26072	29.944636	Forest	Albertine Rift Montane Forests	Protected	n/a	0.907516	0.948624	0.887267	0.985927	0.983817	0.942833	0.931033	0.910803	0.871894	0.903563
1481	-0.260578	30.02182	Forest	Albertine Rift Montane Forests	Protected	n/a	0.907516	0.948624	0.887267	0.985927	0.983817	0.942833	0.931033	0.910803	0.871894	0.903563
1482	-0.260432	30.099004	Forest	Albertine Rift Montane Forests	Untransformed	0.589817	0.581994	0.555958	0.594818	0.593635	0.572447	0.565897	0.505451	0.74076	0.504688	0.657521
1483	-0.260285	30.176189	Forest	Albertine Rift Montane Forests	Untransformed	0.184219	0.731646	0.730843	0.732041	0.782562	0.765343	0.726361	0.705099	0.824746	0.668918	0.815169
1484	-0.260136	30.253373	Forest	Albertine Rift Montane Forests	Untransformed	0.185202	0.731283	0.730419	0.731709	0.782104	0.764875	0.725972	0.704615	0.824542	0.66852	0.814787
1485	-0.259984	30.330557	Forest	Albertine Rift Montane Forests	Crops	0.111558	0.437486	0.454923	0.428897	0.504135	0.441013	0.464822	0.418803	0.555595	0.362819	0.393586
1486	-0.193635	29.79011	Forest	Albertine Rift Montane Forests	Protected	n/a	0.907516	0.948624	0.887267	0.985927	0.983817	0.942833	0.931033	0.910803	0.871894	0.903563
1487	-0.193496	29.867291	Forest	Albertine Rift Montane Forests	Protected	n/a	0.907516	0.948624	0.887267	0.985927	0.983817	0.942833	0.931033	0.910803	0.871894	0.903563
1488	-0.193355	29.944473	Forest	Albertine Rift Montane Forests	Protected	n/a	0.907516	0.948624	0.887267	0.985927	0.983817	0.942833	0.931033	0.910803	0.871894	0.903563
1489	-0.193213	30.021655	Forest	Albertine Rift Montane Forests	Protected	n/a	0.907516	0.948624	0.887267	0.985927	0.983817	0.942833	0.931033	0.910803	0.871894	0.903563
1490	-0.193068	30.098837	Forest	Albertine Rift Montane Forests	Protected	n/a	0.907516	0.948624	0.887267	0.985927	0.983817	0.942833	0.931033	0.910803	0.871894	0.903563
1491	-0.19292	30.176019	Forest	Albertine Rift Montane Forests	Protected	n/a	0.907516	0.948624	0.887267	0.985927	0.983817	0.942833	0.931033	0.910803	0.871894	0.903563
1492	-0.192771	30.2532	Forest	Albertine Rift Montane Forests	Untransformed	0.215688	0.720035	0.717274	0.721394	0.767904	0.750376	0.71391	0.689609	0.81823	0.656176	0.802937
1493	-0.192619	30.330382	Forest	Albertine Rift Montane Forests	Crops	0.086373	0.44166	0.46035	0.432453	0.510586	0.448416	0.469996	0.423408	0.556021	0.36825	0.396233
1494	-0.192465	30.407564	Forest	Albertine Rift Montane Forests	Untransformed	0.619066	0.571202	0.543346	0.584923	0.580011	0.558537	0.554325	0.491054	0.734703	0.492845	0.646152
1495	-0.126268	29.789952	Forest	Albertine Rift Montane Forests	Protected	n/a	0.907516	0.948624	0.887267	0.985927	0.983817	0.942833	0.931033	0.910803	0.871894	0.903563
1496	-0.126129	29.867132	Forest	Albertine Rift Montane Forests	Protected	n/a	0.907516	0.948624	0.887267	0.985927	0.983817	0.942833	0.931033	0.910803	0.871894	0.903563
1497	-0.125989	29.944311	Forest	Albertine Rift Montane Forests	Protected	n/a	0.907516	0.948624	0.887267	0.985927	0.983817	0.942833	0.931033	0.910803	0.871894	0.903563
1498	-0.125846	30.02149	Forest	Albertine Rift Montane Forests	Protected	n/a	0.907516	0.948624	0.887267	0.985927	0.983817	0.942833	0.931033	0.910803	0.871894	0.903563
1499	-0.125701	30.098669	Forest	Albertine Rift Montane Forests	Protected	n/a	0.907516	0.948624	0.887267	0.985927	0.983817	0.942833	0.931033	0.910803	0.871894	0.903563
1500	-0.125553	30.175849	Forest	Albertine Rift Montane Forests	Protected	n/a	0.907516	0.948624	0.887267	0.985927	0.983817	0.942833	0.931033	0.910803	0.871894	0.903563
1501	-0.125404	30.253028	Forest	Albertine Rift Montane Forests	Crops	0.056582	0.446597	0.46677	0.43666	0.518216	0.457172	0.476116	0.428855	0.556525	0.374674	0.399363
1502	-0.125252	30.330207	Forest	Albertine Rift Montane Forests	Untransformed	0.619066	0.571202	0.543346	0.584923	0.580011	0.558537	0.554325	0.491054	0.734703	0.492845	0.646152
1503	-0.125098	30.407386	Forest	Albertine Rift Montane Forests	Untransformed	0.619066	0.571202	0.543346	0.584923	0.580011	0.558537	0.554325	0.491054	0.734703	0.492845	0.646152
1504	-0.058899	29.789795	Forest	Albertine Rift Montane Forests	Crops	0.114549	0.43699	0.454278	0.428474	0.503369	0.440134	0.464208	0.418256	0.555544	0.362174	0.393272
1505	-0.05876	29.866972	Forest	Albertine Rift Montane Forests	Protected	n/a	0.907516	0.948624	0.887267	0.985927	0.983817	0.942833	0.931033	0.910803	0.871894	0.903563
1506	-0.05862	29.944148	Forest	Albertine Rift Montane Forests	Protected	n/a	0.907516	0.948624	0.887267	0.985927	0.983817	0.942833	0.931033	0.910803	0.871894	0.903563
1507	-0.058477	30.021325	Forest	Albertine Rift Montane Forests	Protected	n/a	0.907516	0.948624	0.887267	0.985927	0.983817	0.942833	0.931033	0.910803	0.871894	0.903563
1508	-0.058332	30.098502	Forest	Albertine Rift Montane Forests	Protected	n/a	0.907516	0.948624	0.887267	0.985927	0.983817	0.942833	0.931033	0.910803	0.871894	0.903563
1509	-0.058184	30.175679	Forest	Albertine Rift Montane Forests	Untransformed	0.110345	0.758903	0.762696	0.757034	0.816973	0.800476	0.755587	0.741462	0.840043	0.69883	0.843882
1510	-0.058035	30.252855	Forest	Albertine Rift Montane Forests	Crops	0.029669	0.451057	0.47257	0.44046	0.52511	0.465082	0.481645	0.433776	0.556981	0.380477	0.402191
1511	-0.057883	30.330032	Forest	Albertine Rift Montane Forests	Untransformed	0.619066	0.571202	0.543346	0.584923	0.580011	0.558537	0.554325	0.491054	0.734703	0.492845	0.646152
1512	-0.057729	30.407209	Forest	Albertine Rift Montane Forests	Untransformed	0.619066	0.571202	0.543346	0.584923	0.580011	0.558537	0.554325	0.491054	0.734703	0.492845	0.646152
1513	-0.057573	30.484385	Forest	Albertine Rift Montane Forests	Untransformed	0.668794	0.552854	0.521905	0.568099	0.556848	0.534888	0.534652	0.466577	0.724407	0.47271	0.626824
1514	0.751694	30.790809	Forest	Albertine Rift Montane Forests	Untransformed	0.517375	0.608723	0.587194	0.619327	0.627379	0.6069	0.594557	0.54111	0.75576	0.53402	0.685678
1515	0.008611	29.866812	Forest	Albertine Rift Montane Forests	Crops	0.02099	0.452496	0.474441	0.441686	0.527333	0.467633	0.483428	0.435363	0.557128	0.382349	0.403103
1516	0.008752	29.943986	Forest	Albertine Rift Montane Forests	Crops	0.14816	0.431419	0.447035	0.423728	0.494759	0.430255	0.457302	0.41211	0.554975	0.354927	0.38974
1517	0.008894	30.02116	Forest	Albertine Rift Montane Forests	Protected	n/a	0.907516	0.948624	0.887267	0.985927	0.983817	0.942833	0.931033	0.910803	0.871894	0.903563
1518	0.009039	30.098334	Forest	Albertine Rift Montane Forests	Protected	n/a	0.907516	0.948624	0.887267	0.985927	0.983817	0.942833	0.931033	0.910803	0.871894	0.903563
1519	0.009187	30.175509	Forest	Albertine Rift Montane Forests	Untransformed	0.112004	0.758291	0.76198	0.756473	0.8162	0.799687	0.75493	0.740645	0.839699	0.698158	0.843237
1520	0.009336	30.252683	Forest	Albertine Rift Montane Forests	Untransformed	0.61877	0.571311	0.543474	0.585023	0.580149	0.558678	0.554442	0.4912	0.734765	0.492965	0.646267
1521	0.009488	30.329857	Forest	Albertine Rift Montane Forests	Untransformed	0.619736	0.570955	0.543057	0.584696	0.579699	0.558218	0.55406	0.490724	0.734565	0.492573	0.645892
1522	0.009642	30.407031	Forest	Albertine Rift Montane Forests	Untransformed	0.619736	0.570955	0.543057	0.584696	0.579699	0.558218	0.55406	0.490724	0.734565	0.492573	0.645892
1523	0.009798	30.484205	Forest	Albertine Rift Montane Forests	Crops	0.071238	0.444168	0.463612	0.43459	0.514462	0.452864	0.473105	0.426175	0.556277	0.371514	0.397823
1524	0.075984	29.866652	Forest	Albertine Rift Montane Forests	Untransformed	0.284528	0.694635	0.687592	0.698104	0.735838	0.717638	0.686676	0.655724	0.803975	0.628302	0.776181
1525	0.076125	29.943824	Forest	Albertine Rift Montane Forests	Untransformed	0.529432	0.604274	0.581995	0.615248	0.621763	0.601166	0.589786	0.535175	0.753264	0.529138	0.680991
1526	0.076268	30.020995	Forest	Albertine Rift Montane Forests	Crops	0.108926	0.437922	0.45549	0.429268	0.504809	0.441786	0.465363	0.419284	0.555639	0.363387	0.393863
1527	0.076413	30.098167	Forest	Albertine Rift Montane Forests	Protected	n/a	0.907516	0.948624	0.887267	0.985927	0.983817	0.942833	0.931033	0.910803	0.871894	0.903563
1528	0.07656	30.175339	Forest	Albertine Rift Montane Forests	Protected	n/a	0.907516	0.948624	0.887267	0.985927	0.983817	0.942833	0.931033	0.910803	0.871894	0.903563
1529	0.07671	30.25251	Forest	Albertine Rift Montane Forests	Protected	n/a	0.907516	0.948624	0.887267	0.985927	0.983817	0.942833	0.931033	0.910803	0.871894	0.903563
1530	0.076861	30.329682	Forest	Albertine Rift Montane Forests	Crops	0.075773	0.443416	0.462634	0.43395	0.513301	0.451531	0.472174	0.425346	0.5562	0.370536	0.397347
1531	0.077015	30.406853	Forest	Albertine Rift Montane Forests	Crops	0.090014	0.441056	0.459565	0.431939	0.509653	0.447345	0.469248	0.422742	0.555959	0.367465	0.39585
1532	0.077171	30.484025	Forest	Albertine Rift Montane Forests	Crops	0.125915	0.435106	0.451828	0.426869	0.500457	0.436793	0.461872	0.416178	0.555352	0.359723	0.392078
1533	0.07733	30.561196	Forest	Albertine Rift Montane Forests	Untransformed	0.584637	0.583905	0.558191	0.596571	0.596048	0.574911	0.567946	0.508001	0.741833	0.506785	0.659534
1534	0.1435	29.943661	Forest	Albertine Rift Montane Forests	Crops	0.096975	0.439902	0.458065	0.430956	0.50787	0.445299	0.467818	0.421469	0.555841	0.365964	0.395119
1535	0.143643	30.02083	Forest	Albertine Rift Montane Forests	Crops	0.078664	0.442937	0.462012	0.433542	0.51256	0.450681	0.47158	0.424817	0.556151	0.369912	0.397043
1536	0.143788	30.097999	Forest	Albertine Rift Montane Forests	Protected	n/a	0.907516	0.948624	0.887267	0.985927	0.983817	0.942833	0.931033	0.910803	0.871894	0.903563
1537	0.143936	30.175169	Forest	Albertine Rift Montane Forests	Protected	n/a	0.907516	0.948624	0.887267	0.985927	0.983817	0.942833	0.931033	0.910803	0.871894	0.903563
1538	0.144085	30.252338	Forest	Albertine Rift Montane Forests	Protected	n/a	0.907516	0.948624	0.887267	0.985927	0.983817	0.942833	0.931033	0.910803	0.871894	0.903563
1539	0.144237	30.329507	Forest	Albertine Rift Montane Forests	Crops	0.06681	0.444902	0.464566	0.435216	0.515597	0.454166	0.474015	0.426985	0.556352	0.372468	0.398289
1540	0.144391	30.406676	Forest	Albertine Rift Montane Forests	Crops	0.03404	0.450333	0.471628	0.439843	0.523991	0.463798	0.480747	0.432977	0.556907	0.379535	0.401732
1541	0.144547	30.483845	Forest	Albertine Rift Montane Forests	Crops	0.178868	0.42633	0.440417	0.419391	0.486894	0.421229	0.450994	0.406496	0.554455	0.348305	0.386513
1542	0.144705	30.561014	Forest	Albertine Rift Montane Forests	Crops	0.052631	0.447252	0.467622	0.437218	0.519229	0.458333	0.476928	0.429577	0.556592	0.375526	0.399779
1543	0.211166	30.097832	Forest	Albertine Rift Montane Forests	Crops	0.216404	0.420109	0.432328	0.414091	0.477279	0.410196	0.443282	0.399632	0.55382	0.340211	0.382569
1544	0.211314	30.174999	Forest	Albertine Rift Montane Forests	Protected	n/a	0.907516	0.948624	0.887267	0.985927	0.983817	0.942833	0.931033	0.910803	0.871894	0.903563
1545	0.211463	30.252165	Forest	Albertine Rift Montane Forests	Protected	n/a	0.907516	0.948624	0.887267	0.985927	0.983817	0.942833	0.931033	0.910803	0.871894	0.903563
1546	0.211615	30.329332	Forest	Albertine Rift Montane Forests	Protected	n/a	0.907516	0.948624	0.887267	0.985927	0.983817	0.942833	0.931033	0.910803	0.871894	0.903563
1547	0.211769	30.406498	Forest	Albertine Rift Montane Forests	Crops	0.024812	0.451862	0.473617	0.441146	0.526354	0.46651	0.482643	0.434664	0.557063	0.381524	0.402702
1548	0.211925	30.483665	Forest	Albertine Rift Montane Forests	Crops	0.030056	0.450993	0.472487	0.440406	0.525011	0.464969	0.481566	0.433705	0.556974	0.380394	0.402151
1549	0.212083	30.560831	Forest	Albertine Rift Montane Forests	Untransformed	0.560173	0.592931	0.56874	0.604847	0.607443	0.586545	0.577624	0.520043	0.746898	0.516691	0.669043
1550	0.278547	30.097665	Forest	Albertine Rift Montane Forests	Crops	0.204498	0.422082	0.434893	0.415772	0.480329	0.413695	0.445728	0.401809	0.554021	0.342779	0.38382
1551	0.278694	30.174829	Forest	Albertine Rift Montane Forests	Crops	0.238123	0.41651	0.427647	0.411024	0.471716	0.403812	0.43882	0.395661	0.553452	0.335528	0.380287
1552	0.278844	30.251993	Forest	Albertine Rift Montane Forests	Protected	n/a	0.907516	0.948624	0.887267	0.985927	0.983817	0.942833	0.931033	0.910803	0.871894	0.903563
1553	0.278996	30.329157	Forest	Albertine Rift Montane Forests	Protected	n/a	0.907516	0.948624	0.887267	0.985927	0.983817	0.942833	0.931033	0.910803	0.871894	0.903563
1554	0.279149	30.406321	Forest	Albertine Rift Montane Forests	Untransformed	0.522462	0.606845	0.585	0.617606	0.625009	0.60448	0.592544	0.538605	0.754707	0.53196	0.6837
1555	0.279306	30.483485	Forest	Albertine Rift Montane Forests	Untransformed	0.516842	0.608919	0.587423	0.619507	0.627627	0.607153	0.594767	0.541372	0.755871	0.534236	0.685885
1556	0.279464	30.560649	Forest	Albertine Rift Montane Forests	Untransformed	0.513469	0.610163	0.588877	0.620648	0.629198	0.608757	0.596101	0.543032	0.756569	0.535602	0.687195
1557	0.34593	30.097497	Forest	Albertine Rift Montane Forests	Crops	0.096652	0.439956	0.458135	0.431001	0.507953	0.445394	0.467884	0.421528	0.555847	0.366033	0.395153
1558	0.346077	30.174659	Forest	Albertine Rift Montane Forests	Crops	0.252037	0.414204	0.424648	0.409059	0.468152	0.399722	0.435962	0.393117	0.553217	0.332528	0.378825
1559	0.346227	30.25182	Forest	Albertine Rift Montane Forests	Crops	0.050016	0.447685	0.468185	0.437587	0.519898	0.459102	0.477465	0.430055	0.556636	0.37609	0.400053
1560	0.346379	30.328982	Forest	Albertine Rift Montane Forests	Protected	n/a	0.907516	0.948624	0.887267	0.985927	0.983817	0.942833	0.931033	0.910803	0.871894	0.903563
1561	0.346533	30.406143	Forest	Albertine Rift Montane Forests	Untransformed	0.522462	0.606845	0.585	0.617606	0.625009	0.60448	0.592544	0.538605	0.754707	0.53196	0.6837
1562	0.346689	30.483305	Forest	Albertine Rift Montane Forests	Untransformed	0.502939	0.614049	0.593418	0.624211	0.634103	0.613765	0.600268	0.548216	0.75875	0.539866	0.691289
1563	0.346847	30.560466	Forest	Albertine Rift Montane Forests	Untransformed	0.504901	0.613325	0.592572	0.623547	0.633189	0.612832	0.599491	0.547249	0.758343	0.539071	0.690526
1564	0.347008	30.637627	Forest	Albertine Rift Montane Forests	Untransformed	0.507839	0.612241	0.591305	0.622553	0.63182	0.611435	0.598329	0.545804	0.757735	0.537882	0.689384
1565	0.413316	30.09733	Forest	Albertine Rift Montane Forests	Crops	0.133004	0.433931	0.450301	0.425868	0.498641	0.434709	0.460416	0.414882	0.555232	0.358195	0.391333
1566	0.413463	30.174489	Forest	Albertine Rift Montane Forests	Untransformed	0.802055	0.503685	0.464445	0.523013	0.494775	0.471511	0.48193	0.400981	0.696813	0.418751	0.575028
1567	0.413613	30.251648	Forest	Albertine Rift Montane Forests	Untransformed	0.557411	0.59395	0.56993	0.605782	0.60873	0.587859	0.578717	0.521402	0.74747	0.517809	0.670116
1568	0.413764	30.328807	Forest	Albertine Rift Montane Forests	Protected	n/a	0.907516	0.948624	0.887267	0.985927	0.983817	0.942833	0.931033	0.910803	0.871894	0.903563
1569	0.413918	30.405966	Forest	Albertine Rift Montane Forests	Protected	n/a	0.907516	0.948624	0.887267	0.985927	0.983817	0.942833	0.931033	0.910803	0.871894	0.903563
1570	0.414075	30.483124	Forest	Albertine Rift Montane Forests	Protected	n/a	0.907516	0.948624	0.887267	0.985927	0.983817	0.942833	0.931033	0.910803	0.871894	0.903563
1571	0.414233	30.560283	Forest	Albertine Rift Montane Forests	Untransformed	0.513469	0.610163	0.588877	0.620648	0.629198	0.608757	0.596101	0.543032	0.756569	0.535602	0.687195
1572	0.414393	30.637442	Forest	Albertine Rift Montane Forests	Untransformed	0.50465	0.613418	0.59268	0.623632	0.633306	0.612952	0.599591	0.547373	0.758395	0.539173	0.690624
1573	0.480852	30.174319	Forest	Albertine Rift Montane Forests	Untransformed	0.620034	0.570845	0.542929	0.584595	0.57956	0.558077	0.553942	0.490578	0.734503	0.492453	0.645776
1574	0.481001	30.251475	Forest	Albertine Rift Montane Forests	Untransformed	0.578302	0.586242	0.560923	0.598714	0.598999	0.577924	0.570452	0.511119	0.743144	0.50935	0.661996
1575	0.481153	30.328632	Forest	Albertine Rift Montane Forests	Protected	n/a	0.907516	0.948624	0.887267	0.985927	0.983817	0.942833	0.931033	0.910803	0.871894	0.903563
1576	0.481307	30.405788	Forest	Albertine Rift Montane Forests	Protected	n/a	0.907516	0.948624	0.887267	0.985927	0.983817	0.942833	0.931033	0.910803	0.871894	0.903563
1577	0.481463	30.482944	Forest	Albertine Rift Montane Forests	Protected	n/a	0.907516	0.948624	0.887267	0.985927	0.983817	0.942833	0.931033	0.910803	0.871894	0.903563
1578	0.481621	30.560101	Forest	Albertine Rift Montane Forests	Untransformed	0.561404	0.592477	0.568209	0.604431	0.60687	0.58596	0.577137	0.519437	0.746643	0.516192	0.668564
1579	0.481782	30.637257	Forest	Albertine Rift Montane Forests	Untransformed	0.561404	0.592477	0.568209	0.604431	0.60687	0.58596	0.577137	0.519437	0.746643	0.516192	0.668564
1580	0.548243	30.174149	Forest	Albertine Rift Montane Forests	Untransformed	0.510822	0.61114	0.590019	0.621544	0.630431	0.610016	0.597149	0.544335	0.757117	0.536674	0.688225
1581	0.548393	30.251303	Forest	Albertine Rift Montane Forests	Untransformed	0.590836	0.581618	0.555518	0.594473	0.59316	0.571963	0.565493	0.50495	0.740549	0.504275	0.657125
1582	0.548544	30.328457	Forest	Albertine Rift Montane Forests	Protected	n/a	0.907516	0.948624	0.887267	0.985927	0.983817	0.942833	0.931033	0.910803	0.871894	0.903563
1583	0.548698	30.405611	Forest	Albertine Rift Montane Forests	Protected	n/a	0.907516	0.948624	0.887267	0.985927	0.983817	0.942833	0.931033	0.910803	0.871894	0.903563
1584	0.548855	30.482764	Forest	Albertine Rift Montane Forests	Untransformed	0.594703	0.580191	0.553851	0.593165	0.591359	0.570124	0.563963	0.503046	0.739748	0.502709	0.655621
1585	0.549013	30.559918	Forest	Albertine Rift Montane Forests	Untransformed	0.590165	0.581865	0.555808	0.5947	0.593473	0.572282	0.565759	0.50528	0.740688	0.504547	0.657385
1586	0.549173	30.637072	Forest	Albertine Rift Montane Forests	Untransformed	0.590165	0.581865	0.555808	0.5947	0.593473	0.572282	0.565759	0.50528	0.740688	0.504547	0.657385
1587	0.615638	30.173979	Forest	Albertine Rift Montane Forests	Untransformed	0.510822	0.61114	0.590019	0.621544	0.630431	0.610016	0.597149	0.544335	0.757117	0.536674	0.688225
1588	0.615787	30.25113	Forest	Albertine Rift Montane Forests	Settlements	0.080779	0.343597	0.359629	0.3357	0.344596	0.336888	0.393928	0.282449	0.488051	0.252645	0.319781
1589	0.615939	30.328282	Forest	Albertine Rift Montane Forests	Protected	n/a	0.907516	0.948624	0.887267	0.985927	0.983817	0.942833	0.931033	0.910803	0.871894	0.903563
1590	0.616093	30.405433	Forest	Albertine Rift Montane Forests	Protected	n/a	0.907516	0.948624	0.887267	0.985927	0.983817	0.942833	0.931033	0.910803	0.871894	0.903563
1591	0.616249	30.482584	Forest	Albertine Rift Montane Forests	Untransformed	0.594703	0.580191	0.553851	0.593165	0.591359	0.570124	0.563963	0.503046	0.739748	0.502709	0.655621
1592	0.616407	30.559736	Forest	Albertine Rift Montane Forests	Untransformed	0.590165	0.581865	0.555808	0.5947	0.593473	0.572282	0.565759	0.50528	0.740688	0.504547	0.657385
1593	0.616568	30.636887	Forest	Albertine Rift Montane Forests	Untransformed	0.590165	0.581865	0.555808	0.5947	0.593473	0.572282	0.565759	0.50528	0.740688	0.504547	0.657385
1594	0.616731	30.714038	Forest	Albertine Rift Montane Forests	Untransformed	0.559257	0.593269	0.569135	0.605158	0.60787	0.586981	0.577987	0.520494	0.747088	0.517062	0.669399
1595	0.682743	30.019512	Forest	Albertine Rift Montane Forests	Untransformed	0.510822	0.61114	0.590019	0.621544	0.630431	0.610016	0.597149	0.544335	0.757117	0.536674	0.688225
1596	0.682888	30.09666	Forest	Albertine Rift Montane Forests	Protected	n/a	0.907516	0.948624	0.887267	0.985927	0.983817	0.942833	0.931033	0.910803	0.871894	0.903563
1597	0.683185	30.250958	Forest	Albertine Rift Montane Forests	Untransformed	0.590836	0.581618	0.555518	0.594473	0.59316	0.571963	0.565493	0.50495	0.740549	0.504275	0.657125
1598	0.683336	30.328107	Forest	Albertine Rift Montane Forests	Untransformed	0.602267	0.5774	0.55059	0.590606	0.587836	0.566526	0.560971	0.499323	0.738182	0.499647	0.652682
1599	0.68349	30.405256	Forest	Albertine Rift Montane Forests	Untransformed	0.602267	0.5774	0.55059	0.590606	0.587836	0.566526	0.560971	0.499323	0.738182	0.499647	0.652682
1600	0.683646	30.482404	Forest	Albertine Rift Montane Forests	Untransformed	0.594703	0.580191	0.553851	0.593165	0.591359	0.570124	0.563963	0.503046	0.739748	0.502709	0.655621
1601	0.683805	30.559553	Forest	Albertine Rift Montane Forests	Untransformed	0.590165	0.581865	0.555808	0.5947	0.593473	0.572282	0.565759	0.50528	0.740688	0.504547	0.657385
1602	0.683965	30.636702	Forest	Albertine Rift Montane Forests	Untransformed	0.590165	0.581865	0.555808	0.5947	0.593473	0.572282	0.565759	0.50528	0.740688	0.504547	0.657385
1603	0.684128	30.713851	Forest	Albertine Rift Montane Forests	Untransformed	0.540587	0.600158	0.577185	0.611474	0.616566	0.59586	0.585373	0.529684	0.750954	0.524621	0.676655
1604	0.750143	30.019347	Forest	Albertine Rift Montane Forests	Protected	n/a	0.907516	0.948624	0.887267	0.985927	0.983817	0.942833	0.931033	0.910803	0.871894	0.903563
1605	0.750288	30.096493	Forest	Albertine Rift Montane Forests	Untransformed	0.590689	0.581672	0.555582	0.594523	0.593229	0.572033	0.565552	0.505022	0.74058	0.504335	0.657182
1606	0.750436	30.173639	Forest	Albertine Rift Montane Forests	Crops	0.073111	0.443857	0.463208	0.434326	0.513983	0.452314	0.472721	0.425833	0.556245	0.37111	0.397627
1607	0.750585	30.250786	Forest	Albertine Rift Montane Forests	Protected	n/a	0.907516	0.948624	0.887267	0.985927	0.983817	0.942833	0.931033	0.910803	0.871894	0.903563
1608	0.750891	30.405078	Forest	Albertine Rift Montane Forests	Untransformed	0.471632	0.6256	0.606917	0.634803	0.648686	0.628654	0.612653	0.563626	0.765232	0.552542	0.703457
1609	0.751047	30.482224	Forest	Albertine Rift Montane Forests	Untransformed	0.566931	0.590438	0.565826	0.602561	0.604296	0.583332	0.574951	0.516717	0.745499	0.513955	0.666416
1610	0.751205	30.559371	Forest	Albertine Rift Montane Forests	Untransformed	0.564883	0.591194	0.566709	0.603254	0.605249	0.584306	0.575761	0.517725	0.745923	0.514784	0.667212
1611	0.751366	30.636517	Forest	Albertine Rift Montane Forests	Untransformed	0.594239	0.580362	0.554051	0.593322	0.591575	0.570345	0.564147	0.503275	0.739844	0.502897	0.655802
1612	0.751529	30.713663	Forest	Albertine Rift Montane Forests	Untransformed	0.569406	0.589525	0.564758	0.601724	0.603142	0.582154	0.573971	0.515498	0.744986	0.512952	0.665454
1613	0.817839	30.173469	Forest	Albertine Rift Montane Forests	Untransformed	0.602098	0.577462	0.550662	0.590663	0.587915	0.566607	0.561038	0.499406	0.738217	0.499715	0.652747
1614	0.818451	30.482044	Forest	Albertine Rift Montane Forests	Crops	0.058486	0.446281	0.46636	0.436391	0.517729	0.456612	0.475725	0.428507	0.556493	0.374263	0.399163
1615	0.818609	30.559188	Forest	Albertine Rift Montane Forests	Crops	0.078407	0.44298	0.462067	0.433578	0.512626	0.450757	0.471633	0.424864	0.556156	0.369968	0.39707
1616	0.81877	30.636332	Forest	Albertine Rift Montane Forests	Untransformed	0.492619	0.617857	0.597867	0.627703	0.63891	0.618673	0.60435	0.553295	0.760886	0.544044	0.6953
1617	0.818932	30.713475	Forest	Albertine Rift Montane Forests	Untransformed	0.570856	0.58899	0.564133	0.601233	0.602467	0.581465	0.573398	0.514784	0.744686	0.512365	0.66489
1618	0.886016	30.559006	Forest	Albertine Rift Montane Forests	Crops	0.06179	0.445734	0.465648	0.435925	0.516883	0.455641	0.475046	0.427903	0.556437	0.373551	0.398816
1619	0.886177	30.636147	Forest	Albertine Rift Montane Forests	Untransformed	0.487775	0.619644	0.599956	0.629341	0.641166	0.620977	0.606267	0.555679	0.761889	0.546005	0.697182
1620	0.88634	30.713288	Forest	Albertine Rift Montane Forests	Untransformed	0.570856	0.58899	0.564133	0.601233	0.602467	0.581465	0.573398	0.514784	0.744686	0.512365	0.66489
1621	0.95375	30.7131	Forest	Albertine Rift Montane Forests	Crops	0.079551	0.44279	0.46182	0.433416	0.512333	0.450421	0.471397	0.424655	0.556136	0.369721	0.39695
1622	1.021164	30.712913	Forest	Albertine Rift Montane Forests	Crops	0.03752	0.449756	0.470878	0.439352	0.523099	0.462775	0.480033	0.43234	0.556848	0.378784	0.401366
1623	1.088582	30.712725	Forest	Albertine Rift Montane Forests	Crops	0.095937	0.440074	0.458289	0.431102	0.508136	0.445604	0.468031	0.421659	0.555859	0.366188	0.395228
1624	1.223428	30.71235	Forest	Albertine Rift Montane Forests	Untransformed	0.100328	0.762599	0.767015	0.760423	0.821638	0.80524	0.75955	0.746393	0.842117	0.702886	0.847775
1625	2.438161	30.863143	Forest	Albertine Rift Montane Forests	Crops	0.145389	0.431879	0.447632	0.424119	0.495469	0.431069	0.457872	0.412617	0.555022	0.355524	0.390031
1626	2.43833	30.940226	Forest	Albertine Rift Montane Forests	Crops	0.256296	0.413498	0.423731	0.408457	0.467061	0.398471	0.435087	0.392339	0.553144	0.331609	0.378377
1627	2.505508	30.78587	Forest	Albertine Rift Montane Forests	Crops	0.118199	0.436385	0.453491	0.427959	0.502434	0.439061	0.463458	0.417589	0.555482	0.361387	0.392889
1628	2.505675	30.86295	Forest	Albertine Rift Montane Forests	Crops	0.227611	0.418252	0.429912	0.412508	0.474408	0.406902	0.44098	0.397583	0.55363	0.337795	0.381391
1629	-5.087532	12.548759	Forest	Atlantic Equatorial Coastal Forests	Untransformed	0.096148	0.76224	0.764325	0.761837	0.822165	0.805538	0.753818	0.724282	0.842982	0.704578	0.8494
1630	-5.020072	12.549169	Forest	Atlantic Equatorial Coastal Forests	Untransformed	0.217737	0.71902	0.710323	0.720701	0.762551	0.748685	0.704645	0.662501	0.817805	0.655346	0.802141
1631	-5.020428	12.626532	Forest	Atlantic Equatorial Coastal Forests	Untransformed	0.147876	0.743853	0.741351	0.744337	0.796803	0.781351	0.732899	0.697998	0.832271	0.683634	0.829295
1632	-4.952616	12.549579	Forest	Atlantic Equatorial Coastal Forests	Untransformed	0.208577	0.722276	0.714391	0.7238	0.767042	0.752969	0.70835	0.667155	0.819702	0.659055	0.805701
1633	-4.952972	12.62694	Forest	Atlantic Equatorial Coastal Forests	Untransformed	0.180577	0.732229	0.726827	0.733273	0.78077	0.766061	0.719673	0.681382	0.8255	0.670393	0.816584
1634	-4.953326	12.7043	Forest	Atlantic Equatorial Coastal Forests	Untransformed	0.095278	0.76255	0.764712	0.762132	0.822592	0.805945	0.754171	0.724724	0.843163	0.704931	0.849738
1635	-4.885165	12.549989	Forest	Atlantic Equatorial Coastal Forests	Untransformed	0.176243	0.73377	0.728752	0.73474	0.782895	0.768087	0.721426	0.683585	0.826397	0.672148	0.818269
1636	-4.885521	12.627347	Forest	Atlantic Equatorial Coastal Forests	Untransformed	0.167624	0.736833	0.73258	0.737656	0.787121	0.772117	0.724912	0.687964	0.828182	0.675637	0.821619
1637	-4.885875	12.704705	Forest	Atlantic Equatorial Coastal Forests	Untransformed	0.146862	0.744213	0.741801	0.74468	0.7973	0.781825	0.733309	0.698513	0.832481	0.684044	0.829689
1638	-4.886227	12.782063	Forest	Atlantic Equatorial Coastal Forests	Untransformed	0.065119	0.77327	0.778106	0.772335	0.837379	0.820046	0.766367	0.740048	0.849407	0.717142	0.86146
1639	-4.817718	12.550399	Forest	Atlantic Equatorial Coastal Forests	Untransformed	0.236763	0.712257	0.701873	0.714264	0.753222	0.739789	0.69695	0.652833	0.813866	0.647642	0.794746
1640	-4.818074	12.627754	Forest	Atlantic Equatorial Coastal Forests	Untransformed	0.200642	0.725097	0.717916	0.726485	0.770932	0.756679	0.711559	0.671187	0.821345	0.662268	0.808785
1641	-4.818428	12.70511	Forest	Atlantic Equatorial Coastal Forests	Untransformed	0.215389	0.719854	0.711366	0.721496	0.763701	0.749783	0.705594	0.663694	0.818291	0.656297	0.803053
1642	-4.81878	12.782465	Forest	Atlantic Equatorial Coastal Forests	Untransformed	0.183345	0.731245	0.725598	0.732337	0.779413	0.764767	0.718554	0.679976	0.824927	0.669272	0.815509
1643	-4.819129	12.85982	Forest	Atlantic Equatorial Coastal Forests	Untransformed	0.043033	0.781121	0.787916	0.779808	0.848208	0.830374	0.7753	0.75127	0.853981	0.726085	0.870045
1644	-4.749917	12.473456	Forest	Atlantic Equatorial Coastal Forests	Untransformed	0.17572	0.733955	0.728984	0.734917	0.783151	0.768332	0.721638	0.68385	0.826506	0.672359	0.818472
1645	-4.750275	12.550809	Forest	Atlantic Equatorial Coastal Forests	Untransformed	0.207334	0.722718	0.714943	0.724221	0.767651	0.753549	0.708852	0.667786	0.819959	0.659558	0.806184
1646	-4.750631	12.628162	Forest	Atlantic Equatorial Coastal Forests	Untransformed	0.193341	0.727692	0.721158	0.728955	0.774512	0.760093	0.714511	0.674897	0.822857	0.665224	0.811623
1647	-4.750985	12.705515	Forest	Atlantic Equatorial Coastal Forests	Untransformed	0.181005	0.732077	0.726637	0.733129	0.78056	0.765861	0.7195	0.681165	0.825411	0.670219	0.816418
1648	-4.751337	12.782867	Forest	Atlantic Equatorial Coastal Forests	Untransformed	0.18293	0.731393	0.725782	0.732477	0.779616	0.76496	0.718722	0.680187	0.825013	0.66944	0.81567
1649	-4.751687	12.86022	Forest	Atlantic Equatorial Coastal Forests	Untransformed	0.183566	0.731166	0.725499	0.732262	0.779304	0.764663	0.718464	0.679863	0.824881	0.669182	0.815422
1650	-4.752034	12.937573	Forest	Atlantic Equatorial Coastal Forests	Untransformed	0.179167	0.73273	0.727453	0.73375	0.781461	0.76672	0.720243	0.682098	0.825792	0.670963	0.817132
1651	-4.752379	13.014926	Forest	Atlantic Equatorial Coastal Forests	Untransformed	0.040034	0.782187	0.789248	0.780822	0.849678	0.831776	0.776513	0.752794	0.854602	0.7273	0.871211
1652	-4.752722	13.092279	Forest	Atlantic Equatorial Coastal Forests	Untransformed	0.070859	0.77123	0.775557	0.770393	0.834564	0.817363	0.764046	0.737131	0.848219	0.714818	0.859229
1653	-4.682118	12.396518	Forest	Atlantic Equatorial Coastal Forests	Untransformed	0.098583	0.761375	0.763244	0.761014	0.820971	0.804399	0.752834	0.723044	0.842478	0.703593	0.848454
1654	-4.682478	12.473869	Forest	Atlantic Equatorial Coastal Forests	Untransformed	0.148311	0.743698	0.741158	0.74419	0.79659	0.781148	0.732723	0.697777	0.832181	0.683457	0.829125
1655	-4.682837	12.551219	Forest	Atlantic Equatorial Coastal Forests	Untransformed	0.152505	0.742208	0.739295	0.742771	0.794534	0.779187	0.731026	0.695646	0.831313	0.681759	0.827495
1656	-4.683193	12.628569	Forest	Atlantic Equatorial Coastal Forests	Untransformed	0.165102	0.73773	0.7337	0.738509	0.788357	0.773297	0.725932	0.689245	0.828704	0.676659	0.822599
1657	-4.683547	12.705919	Forest	Atlantic Equatorial Coastal Forests	Untransformed	0.190589	0.72867	0.72238	0.729886	0.775861	0.761379	0.715624	0.676295	0.823427	0.666339	0.812693
1658	-4.683898	12.78327	Forest	Atlantic Equatorial Coastal Forests	Untransformed	0.20474	0.72364	0.716095	0.725098	0.768923	0.754762	0.709901	0.669104	0.820496	0.660609	0.807192
1659	-4.684248	12.86062	Forest	Atlantic Equatorial Coastal Forests	Untransformed	0.176954	0.733517	0.728436	0.734499	0.782546	0.767755	0.721138	0.683223	0.82625	0.671859	0.817992
1660	-4.684595	12.93797	Forest	Atlantic Equatorial Coastal Forests	Untransformed	0.153813	0.741743	0.738714	0.742328	0.793892	0.778575	0.730497	0.694981	0.831042	0.681229	0.826987
1661	-4.68494	13.01532	Forest	Atlantic Equatorial Coastal Forests	Untransformed	0.072841	0.770525	0.774677	0.769723	0.833592	0.816436	0.763244	0.736124	0.847808	0.714016	0.858459
1662	-4.685283	13.092671	Forest	Atlantic Equatorial Coastal Forests	Untransformed	0.048681	0.779113	0.785407	0.777896	0.845438	0.827732	0.773015	0.7484	0.852811	0.723798	0.867849
1663	-4.614683	12.396933	Forest	Atlantic Equatorial Coastal Forests	Untransformed	0.047273	0.779614	0.786033	0.778373	0.846129	0.828391	0.773585	0.749116	0.853103	0.724369	0.868397
1664	-4.615044	12.474281	Forest	Atlantic Equatorial Coastal Forests	Untransformed	0.071546	0.770986	0.775252	0.770161	0.834228	0.817042	0.763769	0.736783	0.848077	0.71454	0.858963
1665	-4.615402	12.551629	Forest	Atlantic Equatorial Coastal Forests	Untransformed	0.068076	0.772219	0.776793	0.771335	0.835929	0.818664	0.765171	0.738545	0.848795	0.715945	0.860311
1666	-4.615758	12.628976	Forest	Atlantic Equatorial Coastal Forests	Untransformed	0.112409	0.75646	0.757103	0.756336	0.814193	0.797935	0.747242	0.716019	0.839615	0.697994	0.84308
1667	-4.616112	12.706324	Forest	Atlantic Equatorial Coastal Forests	Untransformed	0.16722	0.736977	0.732759	0.737792	0.787319	0.772306	0.725075	0.688169	0.828266	0.675801	0.821776
1668	-4.616464	12.783672	Forest	Atlantic Equatorial Coastal Forests	Untransformed	0.186175	0.730239	0.724341	0.731379	0.778025	0.763443	0.717409	0.678538	0.824341	0.668126	0.814408
1669	-4.616813	12.861019	Forest	Atlantic Equatorial Coastal Forests	Untransformed	0.177707	0.733249	0.728102	0.734244	0.782177	0.767402	0.720834	0.68284	0.826094	0.671555	0.8177
1670	-4.617161	12.938367	Forest	Atlantic Equatorial Coastal Forests	Untransformed	0.116609	0.754967	0.755238	0.754915	0.812133	0.795971	0.745544	0.713885	0.838745	0.696294	0.841447
1671	-4.617506	13.015715	Forest	Atlantic Equatorial Coastal Forests	Untransformed	0.071344	0.771058	0.775342	0.770229	0.834327	0.817136	0.76385	0.736885	0.848118	0.714622	0.859041
1672	-4.548328	12.629383	Forest	Atlantic Equatorial Coastal Forests	Untransformed	0.051639	0.778062	0.784093	0.776896	0.843988	0.826349	0.771819	0.746897	0.852199	0.7226	0.8667
1673	-4.548682	12.706729	Forest	Atlantic Equatorial Coastal Forests	Untransformed	0.112676	0.756366	0.756985	0.756246	0.814062	0.79781	0.747134	0.715884	0.83956	0.697886	0.842976
1674	-4.549034	12.784074	Forest	Atlantic Equatorial Coastal Forests	Untransformed	0.14833	0.743692	0.741149	0.744183	0.796581	0.781139	0.732715	0.697767	0.832177	0.68345	0.829118
1675	-4.549383	12.861419	Forest	Atlantic Equatorial Coastal Forests	Untransformed	0.177105	0.733463	0.728369	0.734448	0.782472	0.767684	0.721077	0.683146	0.826219	0.671798	0.817934
1676	-4.54973	12.938764	Forest	Atlantic Equatorial Coastal Forests	Untransformed	0.084504	0.76638	0.769497	0.765777	0.827874	0.810983	0.758528	0.730198	0.845393	0.709293	0.853926
1677	-4.480901	12.629791	Forest	Atlantic Equatorial Coastal Forests	Untransformed	0.000061	0.796396	0.807001	0.794346	0.869277	0.850466	0.792679	0.773105	0.862879	0.743485	0.886747
1678	-4.481255	12.707133	Forest	Atlantic Equatorial Coastal Forests	Untransformed	0.044566	0.780576	0.787235	0.779289	0.847456	0.829657	0.77468	0.750491	0.853663	0.725465	0.869449
1679	-4.481607	12.784476	Forest	Atlantic Equatorial Coastal Forests	Untransformed	0.128785	0.750639	0.74983	0.750796	0.806164	0.790278	0.74062	0.707699	0.836224	0.691364	0.836715
1680	-4.413833	12.707538	Forest	Atlantic Equatorial Coastal Forests	Untransformed	0.01041	0.792717	0.802405	0.790845	0.864202	0.845627	0.788493	0.767846	0.860736	0.739295	0.882725
1681	-4.61432	12.319586	Forest	Atlantic Equatorial Coastal Forests	Untransformed	0.002402	0.795564	0.805962	0.793554	0.868129	0.849372	0.791732	0.771915	0.862394	0.742537	0.885837
1682	2.136771	9.894205	Forest	Atlantic Equatorial Coastal Forests	Untransformed	0.009027	0.793209	0.803019	0.791313	0.864881	0.846274	0.789053	0.768549	0.861022	0.739855	0.883262
1683	2.136338	9.971297	Forest	Atlantic Equatorial Coastal Forests	Protected	n/a	0.897472	0.950254	0.887267	0.987895	0.983874	0.940227	0.927009	0.910803	0.871894	0.903563
1684	2.135908	10.04839	Forest	Atlantic Equatorial Coastal Forests	Protected	n/a	0.897472	0.950254	0.887267	0.987895	0.983874	0.940227	0.927009	0.910803	0.871894	0.903563
1685	2.135479	10.125483	Forest	Atlantic Equatorial Coastal Forests	Protected	n/a	0.897472	0.950254	0.887267	0.987895	0.983874	0.940227	0.927009	0.910803	0.871894	0.903563
1686	2.135053	10.202576	Forest	Atlantic Equatorial Coastal Forests	Untransformed	0.041375	0.781711	0.788652	0.780368	0.84902	0.831149	0.77597	0.752113	0.854324	0.726757	0.870689
1687	2.134629	10.279669	Forest	Atlantic Equatorial Coastal Forests	Untransformed	0.044659	0.780543	0.787194	0.779257	0.84741	0.829613	0.774642	0.750444	0.853644	0.725427	0.869413
1688	2.134208	10.356762	Forest	Atlantic Equatorial Coastal Forests	Untransformed	0.03934	0.782434	0.789556	0.781057	0.850018	0.8321	0.776793	0.753146	0.854745	0.72758	0.87148
1689	2.133788	10.433855	Forest	Atlantic Equatorial Coastal Forests	Untransformed	0.156308	0.740856	0.737606	0.741484	0.792669	0.777408	0.729488	0.693713	0.830525	0.680219	0.826017
1690	2.133371	10.510948	Forest	Atlantic Equatorial Coastal Forests	Untransformed	0.113779	0.755974	0.756495	0.755873	0.813521	0.797294	0.746688	0.715323	0.839332	0.69744	0.842547
1691	2.204695	9.81761	Forest	Atlantic Equatorial Coastal Forests	Protected	n/a	0.897472	0.950254	0.887267	0.987895	0.983874	0.940227	0.927009	0.910803	0.871894	0.903563
1692	2.20426	9.8947	Forest	Atlantic Equatorial Coastal Forests	Protected	n/a	0.897472	0.950254	0.887267	0.987895	0.983874	0.940227	0.927009	0.910803	0.871894	0.903563
1693	2.203827	9.971791	Forest	Atlantic Equatorial Coastal Forests	Protected	n/a	0.897472	0.950254	0.887267	0.987895	0.983874	0.940227	0.927009	0.910803	0.871894	0.903563
1694	2.203397	10.048881	Forest	Atlantic Equatorial Coastal Forests	Protected	n/a	0.897472	0.950254	0.887267	0.987895	0.983874	0.940227	0.927009	0.910803	0.871894	0.903563
1695	2.202968	10.125971	Forest	Atlantic Equatorial Coastal Forests	Protected	n/a	0.897472	0.950254	0.887267	0.987895	0.983874	0.940227	0.927009	0.910803	0.871894	0.903563
1696	2.202542	10.203062	Forest	Atlantic Equatorial Coastal Forests	Protected	n/a	0.897472	0.950254	0.887267	0.987895	0.983874	0.940227	0.927009	0.910803	0.871894	0.903563
1697	2.202118	10.280152	Forest	Atlantic Equatorial Coastal Forests	Untransformed	0.099827	0.760933	0.762691	0.760593	0.820362	0.803818	0.752331	0.722412	0.842221	0.703089	0.84797
1698	2.201697	10.357243	Forest	Atlantic Equatorial Coastal Forests	Untransformed	0.091899	0.763751	0.766212	0.763275	0.824248	0.807525	0.755537	0.726441	0.843862	0.706299	0.851052
1699	2.201277	10.434333	Forest	Atlantic Equatorial Coastal Forests	Untransformed	0.290013	0.693328	0.678222	0.696249	0.727114	0.714891	0.675415	0.625777	0.802839	0.626081	0.774049
1700	2.20086	10.511424	Forest	Atlantic Equatorial Coastal Forests	Untransformed	0.257602	0.704849	0.692617	0.707214	0.743005	0.730045	0.688522	0.642245	0.809551	0.639204	0.786646
1701	2.272189	9.818108	Forest	Atlantic Equatorial Coastal Forests	Protected	n/a	0.897472	0.950254	0.887267	0.987895	0.983874	0.940227	0.927009	0.910803	0.871894	0.903563
1702	2.271754	9.895196	Forest	Atlantic Equatorial Coastal Forests	Untransformed	0.084534	0.766369	0.769484	0.765767	0.82786	0.810969	0.758516	0.730183	0.845387	0.709281	0.853914
1703	2.271321	9.972284	Forest	Atlantic Equatorial Coastal Forests	Protected	n/a	0.897472	0.950254	0.887267	0.987895	0.983874	0.940227	0.927009	0.910803	0.871894	0.903563
1704	2.270891	10.049371	Forest	Atlantic Equatorial Coastal Forests	Protected	n/a	0.897472	0.950254	0.887267	0.987895	0.983874	0.940227	0.927009	0.910803	0.871894	0.903563
1705	2.270463	10.126459	Forest	Atlantic Equatorial Coastal Forests	Protected	n/a	0.897472	0.950254	0.887267	0.987895	0.983874	0.940227	0.927009	0.910803	0.871894	0.903563
1706	2.270036	10.203547	Forest	Atlantic Equatorial Coastal Forests	Protected	n/a	0.897472	0.950254	0.887267	0.987895	0.983874	0.940227	0.927009	0.910803	0.871894	0.903563
1707	2.269612	10.280635	Forest	Atlantic Equatorial Coastal Forests	Untransformed	0.176218	0.733778	0.728763	0.734748	0.782907	0.768099	0.721436	0.683597	0.826402	0.672157	0.818278
1708	2.269191	10.357723	Forest	Atlantic Equatorial Coastal Forests	Untransformed	0.188396	0.72945	0.723354	0.730628	0.776936	0.762405	0.716511	0.677409	0.823881	0.667227	0.813545
1709	2.268771	10.434811	Forest	Atlantic Equatorial Coastal Forests	Untransformed	0.399523	0.654401	0.629585	0.659199	0.673421	0.663686	0.631126	0.570133	0.780164	0.58174	0.731484
1710	2.268354	10.511899	Forest	Atlantic Equatorial Coastal Forests	Untransformed	0.495835	0.620165	0.586808	0.626614	0.626199	0.618652	0.592175	0.521195	0.760221	0.542742	0.69405
1711	2.339689	9.818606	Forest	Atlantic Equatorial Coastal Forests	Untransformed	0.259927	0.704023	0.691585	0.706428	0.741865	0.728958	0.687582	0.641064	0.809069	0.638263	0.785743
1712	2.339254	9.895691	Forest	Atlantic Equatorial Coastal Forests	Untransformed	0.152867	0.742079	0.739134	0.742648	0.794356	0.779017	0.73088	0.695462	0.831238	0.681612	0.827354
1713	2.338821	9.972777	Forest	Atlantic Equatorial Coastal Forests	Untransformed	0.140174	0.746591	0.744771	0.746942	0.800579	0.784952	0.736013	0.701911	0.833866	0.686752	0.832288
1714	2.33839	10.049862	Forest	Atlantic Equatorial Coastal Forests	Untransformed	0.112519	0.756421	0.757054	0.756299	0.814139	0.797883	0.747198	0.715963	0.839592	0.69795	0.843037
1715	2.337962	10.126947	Forest	Atlantic Equatorial Coastal Forests	Protected	n/a	0.897472	0.950254	0.887267	0.987895	0.983874	0.940227	0.927009	0.910803	0.871894	0.903563
1716	2.337536	10.204033	Forest	Atlantic Equatorial Coastal Forests	Protected	n/a	0.897472	0.950254	0.887267	0.987895	0.983874	0.940227	0.927009	0.910803	0.871894	0.903563
1717	2.337112	10.281118	Forest	Atlantic Equatorial Coastal Forests	Protected	n/a	0.897472	0.950254	0.887267	0.987895	0.983874	0.940227	0.927009	0.910803	0.871894	0.903563
1718	2.33669	10.358203	Forest	Atlantic Equatorial Coastal Forests	Untransformed	0.17149	0.735459	0.730863	0.736348	0.785225	0.77031	0.723348	0.685999	0.827382	0.674072	0.820116
1719	2.336271	10.435289	Forest	Atlantic Equatorial Coastal Forests	Untransformed	0.181025	0.73207	0.726628	0.733122	0.78055	0.765851	0.719492	0.681154	0.825407	0.670211	0.81641
1720	2.335853	10.512374	Forest	Atlantic Equatorial Coastal Forests	Untransformed	0.372718	0.663929	0.641489	0.668268	0.686563	0.676219	0.641966	0.583753	0.785714	0.592593	0.741903
1721	2.406759	9.896187	Forest	Atlantic Equatorial Coastal Forests	Untransformed	0.140813	0.746364	0.744488	0.746726	0.800266	0.784654	0.735755	0.701587	0.833734	0.686493	0.83204
1722	2.406326	9.97327	Forest	Atlantic Equatorial Coastal Forests	Untransformed	0.133627	0.748918	0.74768	0.749158	0.80379	0.788014	0.738661	0.705238	0.835222	0.689403	0.834833
1723	2.405895	10.050352	Forest	Atlantic Equatorial Coastal Forests	Untransformed	0.125457	0.751822	0.751308	0.751922	0.807795	0.791834	0.741965	0.709389	0.836913	0.692711	0.838008
1724	2.405467	10.127435	Forest	Atlantic Equatorial Coastal Forests	Protected	n/a	0.897472	0.950254	0.887267	0.987895	0.983874	0.940227	0.927009	0.910803	0.871894	0.903563
1725	2.405041	10.204518	Forest	Atlantic Equatorial Coastal Forests	Protected	n/a	0.897472	0.950254	0.887267	0.987895	0.983874	0.940227	0.927009	0.910803	0.871894	0.903563
1726	2.404617	10.281601	Forest	Atlantic Equatorial Coastal Forests	Protected	n/a	0.897472	0.950254	0.887267	0.987895	0.983874	0.940227	0.927009	0.910803	0.871894	0.903563
1727	2.404195	10.358684	Forest	Atlantic Equatorial Coastal Forests	Untransformed	0.15956	0.7397	0.736161	0.740384	0.791074	0.775888	0.728173	0.692061	0.829852	0.678902	0.824753
1728	2.403775	10.435767	Forest	Atlantic Equatorial Coastal Forests	Untransformed	0.172756	0.735009	0.730301	0.735919	0.784604	0.769718	0.722836	0.685356	0.827119	0.673559	0.819624
1729	2.403358	10.51285	Forest	Atlantic Equatorial Coastal Forests	Untransformed	0.309945	0.686243	0.669369	0.689505	0.717341	0.70557	0.667353	0.615648	0.798712	0.61801	0.766301
1730	2.474269	9.896682	Forest	Atlantic Equatorial Coastal Forests	Untransformed	0.099333	0.761109	0.762911	0.76076	0.820604	0.804049	0.752531	0.722664	0.842323	0.703289	0.848162
1731	2.473836	9.973763	Forest	Atlantic Equatorial Coastal Forests	Untransformed	0.091855	0.763767	0.766232	0.76329	0.82427	0.807545	0.755555	0.726463	0.843871	0.706317	0.851069
1732	2.473405	10.050843	Forest	Atlantic Equatorial Coastal Forests	Untransformed	0.087773	0.765217	0.768045	0.764671	0.826271	0.809454	0.757206	0.728537	0.844716	0.70797	0.852655
1733	2.472977	10.127923	Forest	Atlantic Equatorial Coastal Forests	Protected	n/a	0.897472	0.950254	0.887267	0.987895	0.983874	0.940227	0.927009	0.910803	0.871894	0.903563
1734	2.472551	10.205003	Forest	Atlantic Equatorial Coastal Forests	Protected	n/a	0.897472	0.950254	0.887267	0.987895	0.983874	0.940227	0.927009	0.910803	0.871894	0.903563
1735	2.472127	10.282084	Forest	Atlantic Equatorial Coastal Forests	Protected	n/a	0.897472	0.950254	0.887267	0.987895	0.983874	0.940227	0.927009	0.910803	0.871894	0.903563
1736	2.471705	10.359164	Forest	Atlantic Equatorial Coastal Forests	Protected	n/a	0.897472	0.950254	0.887267	0.987895	0.983874	0.940227	0.927009	0.910803	0.871894	0.903563
1737	2.471285	10.436245	Forest	Atlantic Equatorial Coastal Forests	Protected	n/a	0.897472	0.950254	0.887267	0.987895	0.983874	0.940227	0.927009	0.910803	0.871894	0.903563
1738	2.470868	10.513325	Forest	Atlantic Equatorial Coastal Forests	Protected	n/a	0.897472	0.950254	0.887267	0.987895	0.983874	0.940227	0.927009	0.910803	0.871894	0.903563
1739	2.541785	9.897178	Forest	Atlantic Equatorial Coastal Forests	Untransformed	0.062948	0.774042	0.779071	0.77307	0.838443	0.821061	0.767245	0.741151	0.849857	0.718021	0.862304
1740	2.541352	9.974255	Forest	Atlantic Equatorial Coastal Forests	Untransformed	0.06479	0.773387	0.778253	0.772447	0.83754	0.8202	0.766501	0.740215	0.849475	0.717276	0.861588
1741	2.540921	10.051333	Forest	Atlantic Equatorial Coastal Forests	Untransformed	0.058188	0.775734	0.781185	0.77468	0.840777	0.823287	0.769171	0.74357	0.850843	0.719949	0.864154
1742	2.540493	10.128411	Forest	Atlantic Equatorial Coastal Forests	Protected	n/a	0.897472	0.950254	0.887267	0.987895	0.983874	0.940227	0.927009	0.910803	0.871894	0.903563
1743	2.540067	10.205489	Forest	Atlantic Equatorial Coastal Forests	Protected	n/a	0.897472	0.950254	0.887267	0.987895	0.983874	0.940227	0.927009	0.910803	0.871894	0.903563
1744	2.539643	10.282567	Forest	Atlantic Equatorial Coastal Forests	Protected	n/a	0.897472	0.950254	0.887267	0.987895	0.983874	0.940227	0.927009	0.910803	0.871894	0.903563
1745	2.539221	10.359644	Forest	Atlantic Equatorial Coastal Forests	Protected	n/a	0.897472	0.950254	0.887267	0.987895	0.983874	0.940227	0.927009	0.910803	0.871894	0.903563
1746	2.538801	10.436722	Forest	Atlantic Equatorial Coastal Forests	Protected	n/a	0.897472	0.950254	0.887267	0.987895	0.983874	0.940227	0.927009	0.910803	0.871894	0.903563
1747	2.538384	10.5138	Forest	Atlantic Equatorial Coastal Forests	Protected	n/a	0.897472	0.950254	0.887267	0.987895	0.983874	0.940227	0.927009	0.910803	0.871894	0.903563
1748	2.537969	10.590878	Forest	Atlantic Equatorial Coastal Forests	Protected	n/a	0.897472	0.950254	0.887267	0.987895	0.983874	0.940227	0.927009	0.910803	0.871894	0.903563
1749	2.537556	10.667956	Forest	Atlantic Equatorial Coastal Forests	Protected	n/a	0.897472	0.950254	0.887267	0.987895	0.983874	0.940227	0.927009	0.910803	0.871894	0.903563
1750	2.537145	10.745034	Forest	Atlantic Equatorial Coastal Forests	Protected	n/a	0.897472	0.950254	0.887267	0.987895	0.983874	0.940227	0.927009	0.910803	0.871894	0.903563
1751	2.536736	10.822112	Forest	Atlantic Equatorial Coastal Forests	Untransformed	0.192299	0.728062	0.721621	0.729307	0.775023	0.76058	0.714933	0.675426	0.823073	0.665646	0.812028
1752	2.53633	10.89919	Forest	Atlantic Equatorial Coastal Forests	Untransformed	0.250527	0.707364	0.695759	0.709608	0.746473	0.733353	0.691384	0.64584	0.811016	0.642069	0.789396
1753	2.535926	10.976268	Forest	Atlantic Equatorial Coastal Forests	Untransformed	0.31139	0.68573	0.668728	0.689017	0.716633	0.704895	0.666769	0.614915	0.798413	0.617425	0.76574
1754	2.535524	11.053346	Forest	Atlantic Equatorial Coastal Forests	Untransformed	0.264861	0.702269	0.689393	0.704758	0.739445	0.726651	0.685587	0.638556	0.808047	0.636265	0.783825
1755	2.535125	11.130425	Forest	Atlantic Equatorial Coastal Forests	Untransformed	0.06799	0.77225	0.776831	0.771364	0.835971	0.818704	0.765206	0.738589	0.848813	0.71598	0.860345
1756	2.534727	11.207503	Forest	Atlantic Equatorial Coastal Forests	Untransformed	0.076765	0.769131	0.772934	0.768395	0.831669	0.814601	0.761658	0.73413	0.846996	0.712427	0.856934
1757	2.534332	11.284581	Forest	Atlantic Equatorial Coastal Forests	Untransformed	0.079253	0.768246	0.771829	0.767553	0.830449	0.813438	0.760651	0.732866	0.846481	0.711419	0.855967
1758	2.605905	10.514275	Forest	Atlantic Equatorial Coastal Forests	Protected	n/a	0.897472	0.950254	0.887267	0.987895	0.983874	0.940227	0.927009	0.910803	0.871894	0.903563
1759	2.60549	10.591351	Forest	Atlantic Equatorial Coastal Forests	Protected	n/a	0.897472	0.950254	0.887267	0.987895	0.983874	0.940227	0.927009	0.910803	0.871894	0.903563
1760	2.605077	10.668426	Forest	Atlantic Equatorial Coastal Forests	Protected	n/a	0.897472	0.950254	0.887267	0.987895	0.983874	0.940227	0.927009	0.910803	0.871894	0.903563
1761	2.604666	10.745502	Forest	Atlantic Equatorial Coastal Forests	Protected	n/a	0.897472	0.950254	0.887267	0.987895	0.983874	0.940227	0.927009	0.910803	0.871894	0.903563
1762	2.604258	10.822577	Forest	Atlantic Equatorial Coastal Forests	Untransformed	0.173857	0.734618	0.729812	0.735547	0.784065	0.769203	0.722391	0.684797	0.826891	0.673114	0.819196
1763	2.603851	10.899653	Forest	Atlantic Equatorial Coastal Forests	Untransformed	0.131683	0.749609	0.748543	0.749815	0.804743	0.788923	0.739447	0.706226	0.835624	0.69019	0.835588
1764	2.603447	10.976728	Forest	Atlantic Equatorial Coastal Forests	Untransformed	0.188776	0.729315	0.723186	0.730499	0.77675	0.762227	0.716357	0.677216	0.823802	0.667073	0.813397
1765	2.603045	11.053804	Forest	Atlantic Equatorial Coastal Forests	Untransformed	0.1978	0.726107	0.719177	0.727446	0.772325	0.758007	0.712708	0.672631	0.821934	0.663419	0.80989
1766	2.602646	11.13088	Forest	Atlantic Equatorial Coastal Forests	Untransformed	0.0764	0.76926	0.773096	0.768519	0.831848	0.814772	0.761805	0.734316	0.847071	0.712575	0.857076
1767	2.602248	11.207955	Forest	Atlantic Equatorial Coastal Forests	Untransformed	0.102469	0.759994	0.761518	0.759699	0.819066	0.802582	0.751262	0.72107	0.841673	0.702019	0.846943
1768	2.601853	11.285031	Forest	Atlantic Equatorial Coastal Forests	Untransformed	0.101345	0.760393	0.762017	0.760079	0.819617	0.803108	0.751717	0.721641	0.841906	0.702474	0.84738
1769	2.673432	10.514751	Forest	Atlantic Equatorial Coastal Forests	Protected	n/a	0.897472	0.950254	0.887267	0.987895	0.983874	0.940227	0.927009	0.910803	0.871894	0.903563
1770	2.673017	10.591823	Forest	Atlantic Equatorial Coastal Forests	Protected	n/a	0.897472	0.950254	0.887267	0.987895	0.983874	0.940227	0.927009	0.910803	0.871894	0.903563
1771	2.672604	10.668896	Forest	Atlantic Equatorial Coastal Forests	Protected	n/a	0.897472	0.950254	0.887267	0.987895	0.983874	0.940227	0.927009	0.910803	0.871894	0.903563
1772	2.672193	10.745969	Forest	Atlantic Equatorial Coastal Forests	Protected	n/a	0.897472	0.950254	0.887267	0.987895	0.983874	0.940227	0.927009	0.910803	0.871894	0.903563
1773	2.671785	10.823042	Forest	Atlantic Equatorial Coastal Forests	Untransformed	0.200913	0.725	0.717795	0.726393	0.770799	0.756552	0.711449	0.671049	0.821289	0.662158	0.80868
1774	2.671378	10.900115	Forest	Atlantic Equatorial Coastal Forests	Untransformed	0.147902	0.743844	0.74134	0.744328	0.796791	0.781339	0.732888	0.697985	0.832266	0.683623	0.829284
1775	2.670974	10.977188	Forest	Atlantic Equatorial Coastal Forests	Untransformed	0.144314	0.745119	0.742933	0.745542	0.79855	0.783016	0.734339	0.699808	0.833009	0.685076	0.830679
1776	2.670572	11.054261	Forest	Atlantic Equatorial Coastal Forests	Untransformed	0.183668	0.73113	0.725454	0.732227	0.779254	0.764615	0.718423	0.679811	0.82486	0.669141	0.815383
1777	2.670173	11.131334	Forest	Atlantic Equatorial Coastal Forests	Untransformed	0.251129	0.70715	0.695492	0.709404	0.746178	0.733072	0.69114	0.645534	0.810891	0.641825	0.789162
1778	2.669775	11.208408	Forest	Atlantic Equatorial Coastal Forests	Untransformed	0.094342	0.762882	0.765127	0.762448	0.823051	0.806382	0.754549	0.725199	0.843356	0.70531	0.850102
1779	2.66938	11.285481	Forest	Atlantic Equatorial Coastal Forests	Untransformed	0.075621	0.769537	0.773442	0.768782	0.83223	0.815136	0.76212	0.734712	0.847233	0.71289	0.857379
1780	2.740965	10.515226	Forest	Atlantic Equatorial Coastal Forests	Untransformed	0.084102	0.766522	0.769675	0.765913	0.828071	0.81117	0.75869	0.730402	0.845477	0.709456	0.854082
1781	2.74055	10.592296	Forest	Atlantic Equatorial Coastal Forests	Untransformed	0.056694	0.776265	0.781848	0.775186	0.841509	0.823986	0.769775	0.744329	0.851152	0.720554	0.864735
1782	2.740137	10.669366	Forest	Atlantic Equatorial Coastal Forests	Untransformed	0.20822	0.722403	0.71455	0.723921	0.767217	0.753135	0.708494	0.667336	0.819776	0.6592	0.80584
1783	2.739726	10.746437	Forest	Atlantic Equatorial Coastal Forests	Untransformed	0.296102	0.691164	0.675518	0.694189	0.724128	0.712043	0.672952	0.622682	0.801579	0.623615	0.771682
1784	2.739318	10.823507	Forest	Atlantic Equatorial Coastal Forests	Untransformed	0.320943	0.682334	0.664485	0.685784	0.711948	0.700428	0.662906	0.61006	0.796435	0.613557	0.762027
1785	2.738911	10.900578	Forest	Atlantic Equatorial Coastal Forests	Untransformed	0.265365	0.70209	0.689169	0.704588	0.739199	0.726416	0.685383	0.6383	0.807943	0.636061	0.783629
1786	2.738507	10.977648	Forest	Atlantic Equatorial Coastal Forests	Untransformed	0.244273	0.709587	0.698537	0.711724	0.74954	0.736278	0.693913	0.649018	0.812311	0.644602	0.791827
1787	2.738105	11.054719	Forest	Atlantic Equatorial Coastal Forests	Untransformed	0.389275	0.658044	0.634136	0.662666	0.678446	0.668478	0.63527	0.57534	0.782286	0.585889	0.735467
1788	2.737705	11.131789	Forest	Atlantic Equatorial Coastal Forests	Untransformed	0.462072	0.632167	0.601804	0.638037	0.642753	0.634439	0.605829	0.538351	0.767212	0.556413	0.707173
1789	2.737308	11.20886	Forest	Atlantic Equatorial Coastal Forests	Untransformed	0.386854	0.658905	0.635211	0.663485	0.679633	0.66961	0.63625	0.57657	0.782787	0.586869	0.736409
1790	2.736913	11.285931	Forest	Atlantic Equatorial Coastal Forests	Untransformed	0.27501	0.698661	0.684886	0.701325	0.73447	0.721906	0.681482	0.6334	0.805946	0.632156	0.77988
1791	2.808504	10.515701	Forest	Atlantic Equatorial Coastal Forests	Untransformed	0.098714	0.761329	0.763186	0.76097	0.820907	0.804338	0.752781	0.722978	0.842451	0.70354	0.848403
1792	2.808089	10.592769	Forest	Atlantic Equatorial Coastal Forests	Untransformed	0.074356	0.769987	0.774004	0.76921	0.83285	0.815727	0.762632	0.735354	0.847495	0.713402	0.85787
1793	2.807676	10.669836	Forest	Atlantic Equatorial Coastal Forests	Untransformed	0.07973	0.768077	0.771617	0.767392	0.830215	0.813215	0.760459	0.732624	0.846382	0.711226	0.855781
1794	2.807265	10.746904	Forest	Atlantic Equatorial Coastal Forests	Untransformed	0.267485	0.701336	0.688228	0.70387	0.738159	0.725424	0.684526	0.637223	0.807504	0.635203	0.782805
1795	2.806856	10.823972	Forest	Atlantic Equatorial Coastal Forests	Untransformed	0.278593	0.697387	0.683294	0.700112	0.732713	0.72023	0.680033	0.631579	0.805204	0.630705	0.778487
1796	2.80645	10.90104	Forest	Atlantic Equatorial Coastal Forests	Untransformed	0.290709	0.693081	0.677913	0.696013	0.726772	0.714565	0.675133	0.625423	0.802695	0.625799	0.773778
1797	2.806046	10.978108	Forest	Atlantic Equatorial Coastal Forests	Untransformed	0.354985	0.670233	0.649365	0.674267	0.695258	0.684511	0.649138	0.592763	0.789386	0.599773	0.748795
1798	2.805644	11.055176	Forest	Atlantic Equatorial Coastal Forests	Untransformed	0.56212	0.596603	0.557369	0.604189	0.5937	0.587658	0.565367	0.487515	0.746495	0.515903	0.668286
1799	2.805244	11.132244	Forest	Atlantic Equatorial Coastal Forests	Untransformed	0.56212	0.596603	0.557369	0.604189	0.5937	0.587658	0.565367	0.487515	0.746495	0.515903	0.668286
1800	2.804847	11.209312	Forest	Atlantic Equatorial Coastal Forests	Untransformed	0.496138	0.620058	0.586674	0.626512	0.626051	0.61851	0.592052	0.521041	0.760158	0.542619	0.693932
1801	2.804451	11.28638	Forest	Atlantic Equatorial Coastal Forests	Untransformed	0.338316	0.676158	0.656769	0.679907	0.703431	0.692305	0.65588	0.601233	0.792838	0.606523	0.755274
1802	2.876049	10.516176	Forest	Atlantic Equatorial Coastal Forests	Untransformed	0.080152	0.767927	0.77143	0.767249	0.830008	0.813018	0.760288	0.73241	0.846295	0.711056	0.855617
1803	2.875634	10.593241	Forest	Atlantic Equatorial Coastal Forests	Untransformed	0.066214	0.772881	0.77762	0.771965	0.836842	0.819535	0.765925	0.739492	0.849181	0.716699	0.861035
1804	2.875221	10.670306	Forest	Atlantic Equatorial Coastal Forests	Untransformed	0.061441	0.774578	0.77974	0.77358	0.839182	0.821766	0.767855	0.741917	0.850169	0.718632	0.86289
1805	2.87481	10.747372	Forest	Atlantic Equatorial Coastal Forests	Untransformed	0.087995	0.765139	0.767946	0.764596	0.826163	0.80935	0.757116	0.728424	0.844671	0.70788	0.852569
1806	2.874401	10.824437	Forest	Atlantic Equatorial Coastal Forests	Untransformed	0.204431	0.72375	0.716233	0.725203	0.769074	0.754907	0.710026	0.669262	0.820561	0.660734	0.807313
1807	2.873995	10.901503	Forest	Atlantic Equatorial Coastal Forests	Untransformed	0.286542	0.694562	0.679764	0.697423	0.728815	0.716513	0.676818	0.62754	0.803558	0.627486	0.775398
1808	2.873591	10.978568	Forest	Atlantic Equatorial Coastal Forests	Untransformed	0.436848	0.641133	0.613007	0.646571	0.655121	0.646233	0.616031	0.551168	0.772435	0.566626	0.716977
1809	2.873189	11.055634	Forest	Atlantic Equatorial Coastal Forests	Untransformed	0.56212	0.596603	0.557369	0.604189	0.5937	0.587658	0.565367	0.487515	0.746495	0.515903	0.668286
1810	2.872789	11.132699	Forest	Atlantic Equatorial Coastal Forests	Untransformed	0.56212	0.596603	0.557369	0.604189	0.5937	0.587658	0.565367	0.487515	0.746495	0.515903	0.668286
1811	2.872391	11.209765	Forest	Atlantic Equatorial Coastal Forests	Untransformed	0.52338	0.610374	0.574575	0.617295	0.612694	0.605773	0.581035	0.5072	0.754517	0.531589	0.683343
1812	2.871996	11.28683	Forest	Atlantic Equatorial Coastal Forests	Untransformed	0.370186	0.66483	0.642614	0.669124	0.687805	0.677403	0.642991	0.58504	0.786238	0.593618	0.742887
1813	2.9436	10.516651	Forest	Atlantic Equatorial Coastal Forests	Untransformed	0.18234	0.731602	0.726044	0.732677	0.779906	0.765236	0.71896	0.680487	0.825135	0.669679	0.815899
1814	2.943185	10.593714	Forest	Atlantic Equatorial Coastal Forests	Untransformed	0.057525	0.77597	0.781479	0.774905	0.841102	0.823597	0.769439	0.743907	0.85098	0.720217	0.864412
1815	2.942772	10.670776	Forest	Atlantic Equatorial Coastal Forests	Untransformed	0.183905	0.731046	0.725349	0.732147	0.779138	0.764504	0.718327	0.679691	0.824811	0.669045	0.815291
1816	2.942361	10.747839	Forest	Atlantic Equatorial Coastal Forests	Untransformed	0.218115	0.718886	0.710155	0.720573	0.762365	0.748509	0.704492	0.662309	0.817727	0.655193	0.801994
1817	2.941952	10.824902	Forest	Atlantic Equatorial Coastal Forests	Untransformed	0.242154	0.71034	0.699478	0.71244	0.750579	0.737268	0.69477	0.650094	0.812749	0.64546	0.79265
1818	2.941546	10.901965	Forest	Atlantic Equatorial Coastal Forests	Untransformed	0.315437	0.684291	0.666931	0.687647	0.714648	0.703003	0.665133	0.612858	0.797575	0.615787	0.764167
1819	2.941142	10.979028	Forest	Atlantic Equatorial Coastal Forests	Untransformed	0.448134	0.637122	0.607995	0.642753	0.649587	0.640956	0.611466	0.545433	0.770098	0.562057	0.71259
1820	2.94074	11.056091	Forest	Atlantic Equatorial Coastal Forests	Untransformed	0.56212	0.596603	0.557369	0.604189	0.5937	0.587658	0.565367	0.487515	0.746495	0.515903	0.668286
1821	2.94034	11.133154	Forest	Atlantic Equatorial Coastal Forests	Untransformed	0.56212	0.596603	0.557369	0.604189	0.5937	0.587658	0.565367	0.487515	0.746495	0.515903	0.668286
1822	2.939942	11.210217	Forest	Atlantic Equatorial Coastal Forests	Untransformed	0.405472	0.652286	0.626942	0.657186	0.670504	0.660904	0.62872	0.56711	0.778932	0.579331	0.729172
1823	2.939547	11.28728	Forest	Atlantic Equatorial Coastal Forests	Untransformed	0.32802	0.679818	0.661342	0.68339	0.708479	0.697119	0.660044	0.606464	0.794969	0.610692	0.759276
1824	3.011157	10.517126	Forest	Atlantic Equatorial Coastal Forests	Untransformed	0.098866	0.761274	0.763118	0.760918	0.820832	0.804267	0.752719	0.7229	0.842419	0.703478	0.848343
1825	3.010742	10.594186	Forest	Atlantic Equatorial Coastal Forests	Untransformed	0.212143	0.721008	0.712808	0.722594	0.765293	0.751301	0.706907	0.665343	0.818964	0.657611	0.804315
1826	3.010329	10.671246	Forest	Atlantic Equatorial Coastal Forests	Untransformed	0.149004	0.743452	0.74085	0.743955	0.79625	0.780824	0.732442	0.697425	0.832038	0.683177	0.828856
1827	3.009918	10.748307	Forest	Atlantic Equatorial Coastal Forests	Untransformed	0.231729	0.714046	0.704108	0.715967	0.75569	0.742143	0.698986	0.655391	0.814908	0.649681	0.796702
1828	3.009509	10.825367	Forest	Atlantic Equatorial Coastal Forests	Untransformed	0.315539	0.684255	0.666885	0.687613	0.714598	0.702955	0.665091	0.612806	0.797554	0.615746	0.764127
1829	3.009103	10.902427	Forest	Atlantic Equatorial Coastal Forests	Untransformed	0.323078	0.681575	0.663537	0.685062	0.710902	0.69943	0.662042	0.608975	0.795993	0.612693	0.761197
1830	3.008699	10.979488	Forest	Atlantic Equatorial Coastal Forests	Untransformed	0.404518	0.652626	0.627366	0.657509	0.670972	0.66135	0.629106	0.567595	0.779129	0.579717	0.729543
1831	3.008297	11.056548	Forest	Atlantic Equatorial Coastal Forests	Untransformed	0.463717	0.631582	0.601073	0.637481	0.641947	0.63367	0.605164	0.537515	0.766871	0.555747	0.706533
1832	3.007897	11.133609	Forest	Atlantic Equatorial Coastal Forests	Untransformed	0.368999	0.665251	0.643141	0.669526	0.688387	0.677958	0.64347	0.585642	0.786484	0.594099	0.743348
1833	3.007499	11.210669	Forest	Atlantic Equatorial Coastal Forests	Untransformed	0.248064	0.70824	0.696853	0.710441	0.747681	0.734505	0.69238	0.647091	0.811526	0.643066	0.790353
1834	3.007104	11.28773	Forest	Atlantic Equatorial Coastal Forests	Untransformed	0.221765	0.717588	0.708534	0.719339	0.760575	0.746802	0.703016	0.660454	0.816971	0.653715	0.800575
1835	3.078721	10.517601	Forest	Atlantic Equatorial Coastal Forests	Untransformed	0.08294	0.766936	0.770191	0.766306	0.828641	0.811714	0.75916	0.730993	0.845717	0.709927	0.854534
1836	3.078305	10.594659	Forest	Atlantic Equatorial Coastal Forests	Untransformed	0.271404	0.699943	0.686487	0.702544	0.736237	0.723592	0.68294	0.635232	0.806693	0.633616	0.781281
1837	3.077892	10.671716	Forest	Atlantic Equatorial Coastal Forests	Untransformed	0.142245	0.745855	0.743852	0.746242	0.799564	0.783984	0.735176	0.700859	0.833437	0.685914	0.831483
1838	3.077481	10.748774	Forest	Atlantic Equatorial Coastal Forests	Untransformed	0.200301	0.725218	0.718067	0.7266	0.771099	0.756838	0.711697	0.67136	0.821416	0.662406	0.808918
1839	3.077073	10.825832	Forest	Atlantic Equatorial Coastal Forests	Untransformed	0.366934	0.665985	0.644059	0.670225	0.689399	0.678924	0.644306	0.586692	0.786912	0.594935	0.744151
1840	3.076666	10.90289	Forest	Atlantic Equatorial Coastal Forests	Untransformed	0.384609	0.659702	0.636208	0.664245	0.680733	0.670659	0.637157	0.577711	0.783252	0.587778	0.737281
1841	3.076262	10.979948	Forest	Atlantic Equatorial Coastal Forests	Untransformed	0.36869	0.665361	0.643279	0.669631	0.688539	0.678103	0.643596	0.5858	0.786548	0.594224	0.743469
1842	3.07586	11.057006	Forest	Atlantic Equatorial Coastal Forests	Untransformed	0.429481	0.643752	0.616279	0.649064	0.658733	0.649678	0.61901	0.554911	0.77396	0.569609	0.71984
1843	3.07546	11.134063	Forest	Atlantic Equatorial Coastal Forests	Untransformed	0.442193	0.639234	0.610633	0.644763	0.6525	0.643734	0.613869	0.548452	0.771328	0.564462	0.714899
1844	3.075062	11.211121	Forest	Atlantic Equatorial Coastal Forests	Untransformed	0.356349	0.669748	0.64876	0.673806	0.694589	0.683873	0.648587	0.59207	0.789103	0.599221	0.748265
1845	3.074667	11.288179	Forest	Atlantic Equatorial Coastal Forests	Untransformed	0.283536	0.69563	0.681099	0.69844	0.730289	0.717919	0.678034	0.629067	0.804181	0.628704	0.776566
1846	3.146291	10.518076	Forest	Atlantic Equatorial Coastal Forests	Untransformed	0.092627	0.763492	0.765889	0.763029	0.823891	0.807184	0.755242	0.726071	0.843711	0.706004	0.850768
1847	3.145875	10.595131	Forest	Atlantic Equatorial Coastal Forests	Untransformed	0.336821	0.67669	0.657433	0.680413	0.704164	0.693004	0.656484	0.601993	0.793147	0.607128	0.755855
1848	3.145462	10.672186	Forest	Atlantic Equatorial Coastal Forests	Untransformed	0.280517	0.696704	0.68244	0.699461	0.731769	0.719331	0.679255	0.630601	0.804806	0.629926	0.777739
1849	3.145051	10.749241	Forest	Atlantic Equatorial Coastal Forests	Untransformed	0.300175	0.689716	0.673709	0.692811	0.722131	0.710139	0.671305	0.620613	0.800735	0.621967	0.770099
1850	3.144642	10.826297	Forest	Atlantic Equatorial Coastal Forests	Untransformed	0.371538	0.664349	0.642014	0.668667	0.687142	0.676771	0.642444	0.584352	0.785958	0.593071	0.742361
1851	3.144236	10.903352	Forest	Atlantic Equatorial Coastal Forests	Untransformed	0.377097	0.662373	0.639545	0.666786	0.684416	0.674171	0.640195	0.581528	0.784807	0.59082	0.740201
1852	3.143832	10.980407	Forest	Atlantic Equatorial Coastal Forests	Untransformed	0.367616	0.665743	0.643756	0.669994	0.689065	0.678605	0.64403	0.586345	0.78677	0.594659	0.743886
1853	3.14343	11.057463	Forest	Atlantic Equatorial Coastal Forests	Untransformed	0.396079	0.655625	0.631114	0.660364	0.67511	0.665296	0.632519	0.571883	0.780877	0.583134	0.732823
1854	3.14303	11.134518	Forest	Atlantic Equatorial Coastal Forests	Untransformed	0.453665	0.635155	0.605538	0.640881	0.646875	0.63837	0.609229	0.542622	0.768952	0.559817	0.71044
1855	3.142632	11.211574	Forest	Atlantic Equatorial Coastal Forests	Untransformed	0.465831	0.630831	0.600135	0.636766	0.64091	0.632681	0.604309	0.536441	0.766433	0.554891	0.705712
1856	3.142237	11.288629	Forest	Atlantic Equatorial Coastal Forests	Untransformed	0.447969	0.63718	0.608068	0.642809	0.649668	0.641033	0.611533	0.545517	0.770132	0.562123	0.712654
1857	3.213867	10.518551	Forest	Atlantic Equatorial Coastal Forests	Untransformed	0.100745	0.760606	0.762284	0.760282	0.819911	0.803388	0.751959	0.721946	0.84203	0.702717	0.847613
1858	3.213452	10.595603	Forest	Atlantic Equatorial Coastal Forests	Untransformed	0.123843	0.752396	0.752025	0.752468	0.808586	0.792588	0.742618	0.710209	0.837248	0.693365	0.838635
1859	3.213038	10.672656	Forest	Atlantic Equatorial Coastal Forests	Untransformed	0.357892	0.6692	0.648075	0.673284	0.693833	0.683152	0.647963	0.591286	0.788784	0.598596	0.747665
1860	3.212628	10.749709	Forest	Atlantic Equatorial Coastal Forests	Untransformed	0.356617	0.669653	0.64864	0.673715	0.694457	0.683747	0.648478	0.591934	0.789048	0.599112	0.748161
1861	3.212219	10.826762	Forest	Atlantic Equatorial Coastal Forests	Untransformed	0.370395	0.664755	0.642521	0.669054	0.687702	0.677305	0.642906	0.584933	0.786195	0.593534	0.742806
1862	3.211812	10.903814	Forest	Atlantic Equatorial Coastal Forests	Untransformed	0.379399	0.661555	0.638523	0.666008	0.683288	0.673095	0.639265	0.580358	0.784331	0.589888	0.739306
1863	3.211408	10.980867	Forest	Atlantic Equatorial Coastal Forests	Untransformed	0.379287	0.661594	0.638572	0.666045	0.683342	0.673147	0.63931	0.580415	0.784354	0.589933	0.739349
1864	3.211006	11.05792	Forest	Atlantic Equatorial Coastal Forests	Untransformed	0.393359	0.656592	0.632322	0.661284	0.676443	0.666568	0.633619	0.573265	0.78144	0.584235	0.73388
1865	3.210606	11.134973	Forest	Atlantic Equatorial Coastal Forests	Untransformed	0.454563	0.634836	0.605139	0.640578	0.646435	0.63795	0.608866	0.542166	0.768767	0.559453	0.710091
1866	3.210208	11.212026	Forest	Atlantic Equatorial Coastal Forests	Untransformed	0.509642	0.615258	0.580676	0.621943	0.61943	0.612196	0.586591	0.51418	0.757362	0.537151	0.688683
1867	3.209813	11.289079	Forest	Atlantic Equatorial Coastal Forests	Untransformed	0.508456	0.615679	0.581203	0.622345	0.620011	0.612751	0.587071	0.514783	0.757607	0.537632	0.689144
1868	3.28145	10.519026	Forest	Atlantic Equatorial Coastal Forests	Untransformed	0.106618	0.758519	0.759675	0.758295	0.817032	0.800642	0.749584	0.718962	0.840814	0.700339	0.845331
1869	3.281035	10.596076	Forest	Atlantic Equatorial Coastal Forests	Untransformed	0.102076	0.760134	0.761693	0.759832	0.819259	0.802766	0.751421	0.72127	0.841755	0.702178	0.847096
1870	3.280621	10.673126	Forest	Atlantic Equatorial Coastal Forests	Untransformed	0.131416	0.749704	0.748661	0.749905	0.804873	0.789047	0.739555	0.706361	0.835679	0.690298	0.835692
1871	3.28021	10.750176	Forest	Atlantic Equatorial Coastal Forests	Untransformed	0.34058	0.675354	0.655764	0.679141	0.702321	0.691246	0.654964	0.600083	0.792369	0.605606	0.754394
1872	3.279802	10.827226	Forest	Atlantic Equatorial Coastal Forests	Untransformed	0.349771	0.672086	0.651681	0.676031	0.697814	0.686949	0.651247	0.595413	0.790466	0.601885	0.750822
1873	3.279395	10.904277	Forest	Atlantic Equatorial Coastal Forests	Untransformed	0.379532	0.661507	0.638463	0.665963	0.683223	0.673033	0.639211	0.580291	0.784303	0.589834	0.739254
1874	3.278991	10.981327	Forest	Atlantic Equatorial Coastal Forests	Untransformed	0.382809	0.660342	0.637008	0.664854	0.681616	0.671501	0.637885	0.578625	0.783624	0.588507	0.73798
1875	3.278589	11.058377	Forest	Atlantic Equatorial Coastal Forests	Untransformed	0.416464	0.648379	0.62206	0.653467	0.665115	0.655764	0.624274	0.561525	0.776656	0.57488	0.724899
1876	3.278189	11.135428	Forest	Atlantic Equatorial Coastal Forests	Untransformed	0.45776	0.6337	0.603719	0.639496	0.644867	0.636455	0.607573	0.540542	0.768105	0.558159	0.708849
1877	3.277791	11.212478	Forest	Atlantic Equatorial Coastal Forests	Untransformed	0.487081	0.623277	0.590697	0.629576	0.630492	0.622745	0.595715	0.525644	0.762033	0.546287	0.697452
1878	3.277395	11.289528	Forest	Atlantic Equatorial Coastal Forests	Untransformed	0.475544	0.627378	0.595821	0.63348	0.636148	0.62814	0.600381	0.531506	0.764422	0.550958	0.701937
1879	3.34904	10.5195	Forest	Atlantic Equatorial Coastal Forests	Untransformed	0.136759	0.747805	0.746288	0.748098	0.802254	0.786549	0.737394	0.703647	0.834573	0.688135	0.833615
1880	3.348624	10.596548	Forest	Atlantic Equatorial Coastal Forests	Untransformed	0.115932	0.755208	0.755538	0.755144	0.812465	0.796287	0.745817	0.714229	0.838886	0.696568	0.84171
1881	3.348211	10.673596	Forest	Atlantic Equatorial Coastal Forests	Untransformed	0.08974	0.764518	0.767171	0.764005	0.825307	0.808534	0.75641	0.727537	0.844309	0.707173	0.851891
1882	3.3478	10.750643	Forest	Atlantic Equatorial Coastal Forests	Untransformed	0.300359	0.689651	0.673627	0.692748	0.722041	0.710053	0.67123	0.620519	0.800697	0.621892	0.770027
1883	3.347391	10.827691	Forest	Atlantic Equatorial Coastal Forests	Untransformed	0.203439	0.724102	0.716673	0.725538	0.76956	0.755371	0.710427	0.669766	0.820766	0.661135	0.807698
1884	3.346984	10.904739	Forest	Atlantic Equatorial Coastal Forests	Untransformed	0.249824	0.707614	0.696072	0.709846	0.746818	0.733682	0.691668	0.646197	0.811161	0.642354	0.789669
1885	3.34658	10.981787	Forest	Atlantic Equatorial Coastal Forests	Untransformed	0.305445	0.687843	0.671368	0.691028	0.719547	0.707675	0.669174	0.617935	0.799644	0.619833	0.768051
1886	3.346178	11.058834	Forest	Atlantic Equatorial Coastal Forests	Untransformed	0.395878	0.655697	0.631203	0.660432	0.675208	0.66539	0.6326	0.571985	0.780918	0.583215	0.732901
1887	3.345778	11.135882	Forest	Atlantic Equatorial Coastal Forests	Untransformed	0.4623	0.632086	0.601703	0.63796	0.642641	0.634332	0.605737	0.538235	0.767164	0.55632	0.707084
1888	3.34538	11.21293	Forest	Atlantic Equatorial Coastal Forests	Untransformed	0.478177	0.626442	0.594651	0.632589	0.634857	0.626909	0.599316	0.530168	0.763877	0.549892	0.700913
1889	3.344985	11.289978	Forest	Atlantic Equatorial Coastal Forests	Untransformed	0.465081	0.631098	0.600468	0.637019	0.641278	0.633032	0.604613	0.536822	0.766589	0.555195	0.706003
1890	3.416636	10.519975	Forest	Atlantic Equatorial Coastal Forests	Untransformed	0.115119	0.755497	0.755899	0.755419	0.812864	0.796667	0.746146	0.714642	0.839054	0.696897	0.842026
1891	3.416221	10.59702	Forest	Atlantic Equatorial Coastal Forests	Untransformed	0.152915	0.742062	0.739113	0.742632	0.794333	0.778995	0.730861	0.695438	0.831228	0.681593	0.827336
1892	3.415807	10.674065	Forest	Atlantic Equatorial Coastal Forests	Untransformed	0.090781	0.764149	0.766709	0.763653	0.824797	0.808048	0.755989	0.727009	0.844094	0.706752	0.851486
1893	3.415396	10.751111	Forest	Atlantic Equatorial Coastal Forests	Untransformed	0.128703	0.750668	0.749866	0.750823	0.806203	0.790316	0.740652	0.70774	0.836241	0.691397	0.836746
1894	3.414987	10.828156	Forest	Atlantic Equatorial Coastal Forests	Untransformed	0.220663	0.71798	0.709023	0.719711	0.761116	0.747317	0.703462	0.661014	0.8172	0.654162	0.801004
1895	3.414581	10.905201	Forest	Atlantic Equatorial Coastal Forests	Untransformed	0.23981	0.711174	0.700519	0.713233	0.751728	0.738364	0.695718	0.651285	0.813235	0.646409	0.793562
1896	3.414176	10.982246	Forest	Atlantic Equatorial Coastal Forests	Untransformed	0.256904	0.705097	0.692927	0.70745	0.743347	0.730371	0.688805	0.642599	0.809695	0.639487	0.786917
1897	3.413774	11.059292	Forest	Atlantic Equatorial Coastal Forests	Untransformed	0.315657	0.684213	0.666833	0.687573	0.71454	0.7029	0.665044	0.612746	0.797529	0.615698	0.764081
1898	3.413374	11.136337	Forest	Atlantic Equatorial Coastal Forests	Untransformed	0.41509	0.648868	0.622671	0.653932	0.665789	0.656407	0.62483	0.562223	0.77694	0.575436	0.725434
1899	3.412976	11.213382	Forest	Atlantic Equatorial Coastal Forests	Untransformed	0.509482	0.615315	0.580747	0.621998	0.619508	0.612271	0.586656	0.514261	0.757395	0.537216	0.688745
1900	3.412581	11.290428	Forest	Atlantic Equatorial Coastal Forests	Untransformed	0.517628	0.612419	0.57713	0.619242	0.615514	0.608462	0.583361	0.510122	0.755708	0.533918	0.685579
1901	3.484239	10.52045	Forest	Atlantic Equatorial Coastal Forests	Untransformed	0.155784	0.741042	0.737839	0.741661	0.792926	0.777653	0.7297	0.69398	0.830634	0.680431	0.826221
1902	3.483824	10.597493	Forest	Atlantic Equatorial Coastal Forests	Untransformed	0.157572	0.740407	0.737045	0.741056	0.792049	0.776817	0.728977	0.693071	0.830264	0.679708	0.825526
1903	3.48341	10.674535	Forest	Atlantic Equatorial Coastal Forests	Untransformed	0.137174	0.747657	0.746104	0.747958	0.80205	0.786355	0.737227	0.703436	0.834487	0.687967	0.833454
1904	3.482999	10.751578	Forest	Atlantic Equatorial Coastal Forests	Untransformed	0.294871	0.691601	0.676065	0.694605	0.724732	0.712619	0.67345	0.623308	0.801833	0.624114	0.77216
1905	3.48259	10.82862	Forest	Atlantic Equatorial Coastal Forests	Untransformed	0.262876	0.702975	0.690275	0.70543	0.740419	0.727579	0.68639	0.639565	0.808459	0.637069	0.784596
1906	3.482184	10.905663	Forest	Atlantic Equatorial Coastal Forests	Untransformed	0.303755	0.688443	0.672119	0.691599	0.720376	0.708465	0.669857	0.618794	0.799994	0.620517	0.768707
1907	3.481779	10.982706	Forest	Atlantic Equatorial Coastal Forests	Untransformed	0.387261	0.65876	0.63503	0.663348	0.679433	0.669419	0.636085	0.576363	0.782703	0.586705	0.73625
1908	3.481377	11.059749	Forest	Atlantic Equatorial Coastal Forests	Untransformed	0.429001	0.643923	0.616492	0.649226	0.658968	0.649902	0.619204	0.555155	0.77406	0.569804	0.720027
1909	3.480977	11.136791	Forest	Atlantic Equatorial Coastal Forests	Untransformed	0.422429	0.646259	0.619411	0.651449	0.66219	0.652975	0.621862	0.558494	0.77542	0.572465	0.722581
1910	3.480579	11.213834	Forest	Atlantic Equatorial Coastal Forests	Untransformed	0.474459	0.627764	0.596302	0.633846	0.63668	0.628647	0.60082	0.532057	0.764647	0.551397	0.702358
1911	3.480184	11.290877	Forest	Atlantic Equatorial Coastal Forests	Untransformed	0.518184	0.612221	0.576883	0.619053	0.615242	0.608202	0.583136	0.50984	0.755593	0.533693	0.685363
1912	3.551849	10.520925	Forest	Atlantic Equatorial Coastal Forests	Untransformed	0.19286	0.727863	0.721372	0.729118	0.774748	0.760317	0.714706	0.675141	0.822957	0.665419	0.81181
1913	3.551434	10.597965	Forest	Atlantic Equatorial Coastal Forests	Untransformed	0.192454	0.728007	0.721552	0.729255	0.774947	0.760507	0.71487	0.675347	0.823041	0.665584	0.811968
1914	3.551021	10.675005	Forest	Atlantic Equatorial Coastal Forests	Untransformed	0.475548	0.627377	0.595819	0.633478	0.636146	0.628138	0.600379	0.531504	0.764421	0.550956	0.701935
1915	3.550609	10.752045	Forest	Atlantic Equatorial Coastal Forests	Untransformed	0.370956	0.664556	0.642272	0.668864	0.687427	0.677043	0.642679	0.584648	0.786079	0.593306	0.742588
1916	3.5502	10.829085	Forest	Atlantic Equatorial Coastal Forests	Untransformed	0.306156	0.68759	0.671053	0.690787	0.719199	0.707342	0.668886	0.617574	0.799497	0.619545	0.767774
1917	3.549794	10.906125	Forest	Atlantic Equatorial Coastal Forests	Untransformed	0.322228	0.681877	0.663914	0.68535	0.711319	0.699827	0.662386	0.609408	0.796169	0.613037	0.761527
1918	3.549389	10.983165	Forest	Atlantic Equatorial Coastal Forests	Untransformed	0.426734	0.644729	0.617499	0.649993	0.66008	0.650962	0.620121	0.556307	0.774529	0.570722	0.720908
1919	3.548987	11.060206	Forest	Atlantic Equatorial Coastal Forests	Untransformed	0.476594	0.627005	0.595354	0.633124	0.635633	0.627649	0.599956	0.530972	0.764205	0.550533	0.701528
1920	3.548587	11.137246	Forest	Atlantic Equatorial Coastal Forests	Untransformed	0.448819	0.636878	0.60769	0.642521	0.649251	0.640636	0.611189	0.545085	0.769956	0.561779	0.712324
1921	3.548189	11.214286	Forest	Atlantic Equatorial Coastal Forests	Untransformed	0.479685	0.625906	0.593982	0.632079	0.634118	0.626204	0.598706	0.529402	0.763565	0.549281	0.700327
1922	3.547794	11.291327	Forest	Atlantic Equatorial Coastal Forests	Untransformed	0.508191	0.615774	0.581321	0.622434	0.620141	0.612875	0.587178	0.514917	0.757662	0.537739	0.689247
1923	3.619467	10.5214	Forest	Atlantic Equatorial Coastal Forests	Untransformed	0.193558	0.727615	0.721062	0.728882	0.774405	0.759991	0.714424	0.674787	0.822812	0.665137	0.811539
1924	3.619051	10.598437	Forest	Atlantic Equatorial Coastal Forests	Untransformed	0.232462	0.713786	0.703783	0.71572	0.755331	0.7418	0.69869	0.655019	0.814756	0.649384	0.796418
1925	3.618638	10.675475	Forest	Atlantic Equatorial Coastal Forests	Untransformed	0.530515	0.607838	0.571406	0.614881	0.609196	0.602436	0.578149	0.503574	0.753039	0.5287	0.68057
1926	3.618227	10.752512	Forest	Atlantic Equatorial Coastal Forests	Untransformed	0.494853	0.620515	0.587245	0.626947	0.626681	0.619111	0.592572	0.521695	0.760424	0.54314	0.694431
1927	3.617818	10.82955	Forest	Atlantic Equatorial Coastal Forests	Untransformed	0.355667	0.66999	0.649063	0.674036	0.694923	0.684192	0.648862	0.592417	0.789245	0.599497	0.74853
1928	3.617411	10.906587	Forest	Atlantic Equatorial Coastal Forests	Untransformed	0.312726	0.685255	0.668134	0.688564	0.715977	0.70427	0.666229	0.614236	0.798136	0.616884	0.765221
1929	3.617006	10.983625	Forest	Atlantic Equatorial Coastal Forests	Untransformed	0.346224	0.673347	0.653257	0.677231	0.699553	0.688607	0.652681	0.597215	0.7912	0.603321	0.7522
1930	3.616604	11.060663	Forest	Atlantic Equatorial Coastal Forests	Untransformed	0.42092	0.646795	0.620081	0.65196	0.66293	0.653681	0.622472	0.559261	0.775733	0.573076	0.723167
1931	3.616204	11.1377	Forest	Atlantic Equatorial Coastal Forests	Untransformed	0.470627	0.629126	0.598004	0.635143	0.638559	0.630439	0.602369	0.534004	0.76544	0.552949	0.703847
1932	3.615806	11.214738	Forest	Atlantic Equatorial Coastal Forests	Untransformed	0.508354	0.615715	0.581248	0.622379	0.620061	0.612798	0.587112	0.514834	0.757628	0.537673	0.689184
1933	3.615411	11.291776	Forest	Atlantic Equatorial Coastal Forests	Untransformed	0.508191	0.615774	0.581321	0.622434	0.620141	0.612875	0.587178	0.514917	0.757662	0.537739	0.689247
1934	3.687091	10.521874	Forest	Atlantic Equatorial Coastal Forests	Untransformed	0.137082	0.74769	0.746145	0.747989	0.802095	0.786398	0.737264	0.703483	0.834506	0.688004	0.83349
1935	3.686675	10.598909	Forest	Atlantic Equatorial Coastal Forests	Untransformed	0.255191	0.705706	0.693688	0.70803	0.744187	0.731173	0.689498	0.64347	0.81005	0.640181	0.787583
1936	3.686262	10.675944	Forest	Atlantic Equatorial Coastal Forests	Untransformed	0.530515	0.607838	0.571406	0.614881	0.609196	0.602436	0.578149	0.503574	0.753039	0.5287	0.68057
1937	3.685851	10.752979	Forest	Atlantic Equatorial Coastal Forests	Untransformed	0.533179	0.606891	0.570222	0.61398	0.60789	0.601191	0.577072	0.50222	0.752488	0.527621	0.679535
1938	3.685442	10.830014	Forest	Atlantic Equatorial Coastal Forests	Untransformed	0.445916	0.63791	0.60898	0.643503	0.650675	0.641993	0.612363	0.54656	0.770557	0.562955	0.713452
1939	3.685035	10.907049	Forest	Atlantic Equatorial Coastal Forests	Untransformed	0.348442	0.672559	0.652272	0.676481	0.698466	0.68757	0.651784	0.596088	0.790741	0.602423	0.751338
1940	3.684631	10.984085	Forest	Atlantic Equatorial Coastal Forests	Untransformed	0.319205	0.682951	0.665257	0.686372	0.712801	0.701241	0.663609	0.610944	0.796795	0.614261	0.762702
1941	3.684228	11.06112	Forest	Atlantic Equatorial Coastal Forests	Untransformed	0.390349	0.657662	0.633659	0.662303	0.677919	0.667975	0.634836	0.574794	0.782063	0.585454	0.73505
1942	3.683828	11.138155	Forest	Atlantic Equatorial Coastal Forests	Untransformed	0.432762	0.642586	0.614822	0.647954	0.657124	0.648144	0.617683	0.553244	0.773281	0.568281	0.718565
1943	3.68343	11.21519	Forest	Atlantic Equatorial Coastal Forests	Untransformed	0.496593	0.619896	0.586472	0.626358	0.625828	0.618298	0.591868	0.52081	0.760064	0.542435	0.693755
1944	3.683035	11.292225	Forest	Atlantic Equatorial Coastal Forests	Untransformed	0.508191	0.615774	0.581321	0.622434	0.620141	0.612875	0.587178	0.514917	0.757662	0.537739	0.689247
1945	3.754722	10.522349	Forest	Atlantic Equatorial Coastal Forests	Untransformed	0.173923	0.734594	0.729782	0.735525	0.784032	0.769172	0.722364	0.684763	0.826878	0.673087	0.81917
1946	3.754307	10.599381	Forest	Atlantic Equatorial Coastal Forests	Untransformed	0.190521	0.728694	0.722411	0.729909	0.775895	0.761411	0.715652	0.67633	0.823441	0.666366	0.812719
1947	3.753893	10.676414	Forest	Atlantic Equatorial Coastal Forests	Untransformed	0.228458	0.715209	0.705561	0.717074	0.757294	0.743672	0.700309	0.657053	0.815585	0.651005	0.797974
1948	3.753482	10.753446	Forest	Atlantic Equatorial Coastal Forests	Untransformed	0.220575	0.718011	0.709062	0.719741	0.761159	0.747358	0.703497	0.661059	0.817218	0.654197	0.801038
1949	3.753073	10.830479	Forest	Atlantic Equatorial Coastal Forests	Untransformed	0.362711	0.667487	0.645934	0.671653	0.69147	0.680898	0.646014	0.588838	0.787786	0.596645	0.745792
1950	3.752666	10.907511	Forest	Atlantic Equatorial Coastal Forests	Untransformed	0.268356	0.701026	0.687841	0.703576	0.737732	0.725017	0.684173	0.63678	0.807324	0.63485	0.782466
1951	3.752262	10.984544	Forest	Atlantic Equatorial Coastal Forests	Untransformed	0.44367	0.638708	0.609977	0.644263	0.651776	0.643043	0.613272	0.547701	0.771022	0.563864	0.714325
1952	3.75186	11.061577	Forest	Atlantic Equatorial Coastal Forests	Untransformed	0.478962	0.626163	0.594302	0.632323	0.634472	0.626541	0.598998	0.529769	0.763714	0.549574	0.700608
1953	3.751459	11.138609	Forest	Atlantic Equatorial Coastal Forests	Untransformed	0.508143	0.615791	0.581342	0.622451	0.620165	0.612897	0.587197	0.514942	0.757672	0.537758	0.689266
1954	3.751062	11.215642	Forest	Atlantic Equatorial Coastal Forests	Untransformed	0.522895	0.610547	0.57479	0.617459	0.612932	0.605999	0.581231	0.507446	0.754617	0.531785	0.683532
1955	3.750666	11.292675	Forest	Atlantic Equatorial Coastal Forests	Untransformed	0.547482	0.601807	0.56387	0.609141	0.600877	0.594503	0.571287	0.494953	0.749526	0.52183	0.673975
1956	3.822361	10.522824	Forest	Atlantic Equatorial Coastal Forests	Untransformed	0.251207	0.707122	0.695457	0.709378	0.74614	0.733035	0.691109	0.645494	0.810875	0.641794	0.789132
1957	3.821946	10.599853	Forest	Atlantic Equatorial Coastal Forests	Untransformed	0.224785	0.716514	0.707192	0.718317	0.759095	0.74539	0.701794	0.658919	0.816346	0.652492	0.799401
1958	3.821532	10.676883	Forest	Atlantic Equatorial Coastal Forests	Untransformed	0.232665	0.713713	0.703693	0.715651	0.755231	0.741705	0.698608	0.654916	0.814714	0.649302	0.796339
1959	3.821121	10.753913	Forest	Atlantic Equatorial Coastal Forests	Untransformed	0.229245	0.714929	0.705212	0.716808	0.756908	0.743304	0.699991	0.656653	0.815422	0.650686	0.797668
1960	3.820712	10.830943	Forest	Atlantic Equatorial Coastal Forests	Untransformed	0.467419	0.630266	0.599429	0.636228	0.640132	0.631939	0.603667	0.535634	0.766105	0.554248	0.705094
1961	3.820305	10.907974	Forest	Atlantic Equatorial Coastal Forests	Untransformed	0.42148	0.646596	0.619832	0.65177	0.662655	0.653419	0.622246	0.558976	0.775617	0.572849	0.72295
1962	3.819901	10.985004	Forest	Atlantic Equatorial Coastal Forests	Untransformed	0.383449	0.660115	0.636724	0.664637	0.681302	0.671202	0.637627	0.5783	0.783492	0.588248	0.737732
1963	3.819498	11.062034	Forest	Atlantic Equatorial Coastal Forests	Untransformed	0.347631	0.672847	0.652632	0.676755	0.698864	0.68795	0.652112	0.5965	0.790909	0.602751	0.751654
1964	3.819098	11.139064	Forest	Atlantic Equatorial Coastal Forests	Untransformed	0.508099	0.615806	0.581362	0.622466	0.620187	0.612918	0.587215	0.514964	0.757681	0.537776	0.689283
1965	3.8187	11.216094	Forest	Atlantic Equatorial Coastal Forests	Untransformed	0.527082	0.609058	0.572931	0.616043	0.610879	0.604042	0.579538	0.505319	0.75375	0.53009	0.681905
1966	3.890008	10.523298	Forest	Atlantic Equatorial Coastal Forests	Untransformed	0.239806	0.711175	0.700521	0.713235	0.75173	0.738366	0.695719	0.651287	0.813235	0.64641	0.793563
1967	3.889592	10.600326	Forest	Atlantic Equatorial Coastal Forests	Untransformed	0.232869	0.713641	0.703602	0.715582	0.755131	0.74161	0.698525	0.654812	0.814672	0.649219	0.796259
1968	3.889178	10.677353	Forest	Atlantic Equatorial Coastal Forests	Untransformed	0.242312	0.710284	0.699408	0.712387	0.750501	0.737195	0.694706	0.650014	0.812717	0.645396	0.792589
1969	3.888767	10.75438	Forest	Atlantic Equatorial Coastal Forests	Untransformed	0.220619	0.717995	0.709043	0.719726	0.761137	0.747338	0.703479	0.661036	0.817209	0.654179	0.801021
1970	3.888358	10.831408	Forest	Atlantic Equatorial Coastal Forests	Untransformed	0.506935	0.61622	0.581879	0.622859	0.620757	0.613462	0.587686	0.515556	0.757922	0.538248	0.689735
1971	3.887951	10.908435	Forest	Atlantic Equatorial Coastal Forests	Untransformed	0.506935	0.61622	0.581879	0.622859	0.620757	0.613462	0.587686	0.515556	0.757922	0.538248	0.689735
1972	3.887547	10.985463	Forest	Atlantic Equatorial Coastal Forests	Untransformed	0.470159	0.629293	0.598212	0.635301	0.638788	0.630658	0.602559	0.534242	0.765537	0.553139	0.70403
1973	3.887144	11.062491	Forest	Atlantic Equatorial Coastal Forests	Untransformed	0.427515	0.644451	0.617152	0.649729	0.659696	0.650597	0.619805	0.55591	0.774367	0.570405	0.720604
1974	3.886744	11.139518	Forest	Atlantic Equatorial Coastal Forests	Untransformed	0.508099	0.615806	0.581362	0.622466	0.620187	0.612918	0.587215	0.514964	0.757681	0.537776	0.689283
1975	3.886346	11.216546	Forest	Atlantic Equatorial Coastal Forests	Untransformed	0.530597	0.607809	0.571369	0.614854	0.609156	0.602398	0.578116	0.503532	0.753022	0.528667	0.680538
1976	3.957661	10.523773	Forest	Atlantic Equatorial Coastal Forests	Untransformed	0.194174	0.727396	0.720788	0.728673	0.774103	0.759703	0.714174	0.674473	0.822684	0.664887	0.811299
1977	3.957246	10.600798	Forest	Atlantic Equatorial Coastal Forests	Untransformed	0.210664	0.721534	0.713464	0.723094	0.766018	0.751992	0.707505	0.666095	0.81927	0.65821	0.80489
1978	3.956832	10.677823	Forest	Atlantic Equatorial Coastal Forests	Untransformed	0.24303	0.710029	0.699089	0.712144	0.750149	0.736859	0.694416	0.649649	0.812568	0.645105	0.79231
1979	3.956421	10.754847	Forest	Atlantic Equatorial Coastal Forests	Untransformed	0.22175	0.717593	0.70854	0.719343	0.760583	0.746809	0.703022	0.660461	0.816974	0.653721	0.800581
1980	3.956012	10.831872	Forest	Atlantic Equatorial Coastal Forests	Untransformed	0.506065	0.616529	0.582265	0.623153	0.621184	0.613869	0.588037	0.515997	0.758102	0.5386	0.690073
1981	3.955605	10.908897	Forest	Atlantic Equatorial Coastal Forests	Untransformed	0.506065	0.616529	0.582265	0.623153	0.621184	0.613869	0.588037	0.515997	0.758102	0.5386	0.690073
1982	3.9552	10.985922	Forest	Atlantic Equatorial Coastal Forests	Untransformed	0.508733	0.615581	0.58108	0.622251	0.619875	0.612621	0.586958	0.514642	0.75755	0.537519	0.689036
1983	3.954798	11.062948	Forest	Atlantic Equatorial Coastal Forests	Untransformed	0.509622	0.615265	0.580685	0.62195	0.619439	0.612205	0.586599	0.51419	0.757366	0.537159	0.688691
1984	3.954398	11.139973	Forest	Atlantic Equatorial Coastal Forests	Untransformed	0.509622	0.615265	0.580685	0.62195	0.619439	0.612205	0.586599	0.51419	0.757366	0.537159	0.688691
1985	3.954	11.216998	Forest	Atlantic Equatorial Coastal Forests	Untransformed	0.524722	0.609897	0.573979	0.616841	0.612036	0.605145	0.580492	0.506518	0.754239	0.531045	0.682822
1986	4.025323	10.524247	Forest	Atlantic Equatorial Coastal Forests	Untransformed	0.171698	0.735385	0.73077	0.736277	0.785123	0.770212	0.723264	0.685894	0.827338	0.673988	0.820035
1987	4.024907	10.60127	Forest	Atlantic Equatorial Coastal Forests	Untransformed	0.157997	0.740255	0.736856	0.740913	0.791841	0.776619	0.728805	0.692855	0.830176	0.679535	0.825361
1988	4.024493	10.678292	Forest	Atlantic Equatorial Coastal Forests	Untransformed	0.21805	0.718909	0.710184	0.720595	0.762397	0.748539	0.704518	0.662342	0.817741	0.65522	0.802019
1989	4.024082	10.755314	Forest	Atlantic Equatorial Coastal Forests	Untransformed	0.269461	0.700634	0.68735	0.703202	0.73719	0.7245	0.683726	0.636219	0.807095	0.634403	0.782037
1990	4.023673	10.832337	Forest	Atlantic Equatorial Coastal Forests	Untransformed	0.274828	0.698726	0.684966	0.701386	0.734559	0.721991	0.681556	0.633492	0.805984	0.63223	0.779951
1991	4.023266	10.909359	Forest	Atlantic Equatorial Coastal Forests	Untransformed	0.503456	0.617456	0.583424	0.624036	0.622463	0.615089	0.589093	0.517323	0.758642	0.539656	0.691087
1992	4.022861	10.986382	Forest	Atlantic Equatorial Coastal Forests	Untransformed	0.511509	0.614594	0.579847	0.621312	0.618514	0.611323	0.585836	0.513231	0.756975	0.536395	0.687957
1993	4.022459	11.063404	Forest	Atlantic Equatorial Coastal Forests	Untransformed	0.514194	0.61364	0.578655	0.620403	0.617198	0.610068	0.58475	0.511867	0.756419	0.535308	0.686914
1994	4.022059	11.140427	Forest	Atlantic Equatorial Coastal Forests	Untransformed	0.514194	0.61364	0.578655	0.620403	0.617198	0.610068	0.58475	0.511867	0.756419	0.535308	0.686914
1995	4.021661	11.21745	Forest	Atlantic Equatorial Coastal Forests	Untransformed	0.507097	0.616162	0.581807	0.622804	0.620678	0.613386	0.58762	0.515473	0.757889	0.538182	0.689672
1996	4.091342	10.832801	Forest	Atlantic Equatorial Coastal Forests	Untransformed	0.503456	0.617456	0.583424	0.624036	0.622463	0.615089	0.589093	0.517323	0.758642	0.539656	0.691087
1997	4.090935	10.909821	Forest	Atlantic Equatorial Coastal Forests	Untransformed	0.503456	0.617456	0.583424	0.624036	0.622463	0.615089	0.589093	0.517323	0.758642	0.539656	0.691087
1998	4.09053	10.986841	Forest	Atlantic Equatorial Coastal Forests	Untransformed	0.511509	0.614594	0.579847	0.621312	0.618514	0.611323	0.585836	0.513231	0.756975	0.536395	0.687957
[truncated: 315,720 more rows]
