# Supplementary material for: A place-based assessment of biodiversity intactness in sub-Saharan Africa
Source: Nature. 2025 Dec 3;649(8095):113–21. doi: 10.1038/s41586-025-09781-7 (PMC12727506; doi:10.1038/s41586-025-09781-7)
Supplement: Supplementary file 5 — Source Data Fig. 2 [file 41586_2025_9781_MOESM5_ESM.xlsx]

## Sheet: a_country
Region	Country & code	Country	Country code	bii_all	bii_all_ci
Southern	Angola (AO)	Angola	AO	0.839855	0.11932
West	Benin (BJ)	Benin	BJ	0.653781	0.158773
Southern	Botswana (BW)	Botswana	BW	0.874763	0.0854968
West	Burkina Faso (BF)	Burkina Faso	BF	0.599242	0.176261
Central	Burundi (BI)	Burundi	BI	0.563161	0.18323
Central	Cameroon (CM)	Cameroon	CM	0.670319	0.165658
Central	Central African Republic (CF)	Central African Republic	CF	0.804522	0.127043
Central	Chad (TD)	Chad	TD	0.817372	0.100909
West	Côte d'Ivoire (CI)	Côte d'Ivoire	CI	0.77885	0.142501
Central	DR Congo (CD)	DR Congo	CD	0.80809	0.139601
Central	Equatorial Guinea (GQ)	Equatorial Guinea	GQ	0.804104	0.154123
East	Eritrea (ER)	Eritrea	ER	0.805069	0.131891
Southern	Eswatini (SZ)	Eswatini	SZ	0.748581	0.148495
East	Ethiopia (ET)	Ethiopia	ET	0.726698	0.159781
Central	Gabon (GA)	Gabon	GA	0.775356	0.156278
West	Gambia (GM)	Gambia	GM	0.594091	0.163492
West	Ghana (GH)	Ghana	GH	0.608716	0.175667
West	Guinea (GN)	Guinea	GN	0.693999	0.159774
West	Guinea-Bissau (GW)	Guinea-Bissau	GW	0.699163	0.142581
East	Kenya (KE)	Kenya	KE	0.655943	0.168772
Southern	Lesotho (LS)	Lesotho	LS	0.710989	0.149599
West	Liberia (LR)	Liberia	LR	0.766584	0.155455
Southern	Malawi (MW)	Malawi	MW	0.604246	0.166484
West	Mali (ML)	Mali	ML	0.722845	0.13539
West	Mauritania (MR)	Mauritania	MR	0.831113	0.0983819
Southern	Mozambique (MZ)	Mozambique	MZ	0.837134	0.12062
Southern	Namibia (NA)	Namibia	NA	0.87161	0.113298
West	Niger (NE)	Niger	NE	0.757902	0.11421
West	Nigeria (NG)	Nigeria	NG	0.52748	0.179559
Central	Republic of Congo (CG)	Republic of Congo	CG	0.801023	0.145131
East	Rwanda (RW)	Rwanda	RW	0.480175	0.165091
West	Senegal (SN)	Senegal	SN	0.680916	0.146042
West	Sierra Leone (SL)	Sierra Leone	SL	0.724285	0.156479
East	Somalia (SO)	Somalia	SO	0.853807	0.165244
Southern	South Africa (ZA)	South Africa	ZA	0.722559	0.143117
East	South Sudan (SS)	South Sudan	SS	0.794299	0.121761
East	Sudan (SD)	Sudan	SD	0.736188	0.108738
East	Tanzania (TZ)	Tanzania	TZ	0.693182	0.142058
West	Togo (TG)	Togo	TG	0.628	0.167232
East	Uganda (UG)	Uganda	UG	0.614828	0.147352
Southern	Zambia (ZM)	Zambia	ZM	0.748401	0.140291
Southern	Zimbabwe (ZW)	Zimbabwe	ZW	0.716561	0.141919

## Sheet: b_ecoregion
Ecoregion	Biome	bii_all	bii_all_ci
Albany Thickets	Thicket	75.6225	8.18471
Albertine Rift Montane Forests	Forest	61.3462	17.017
Angolan Miombo Woodlands	Caesalpinioid-miombo humid savanna	84.1277	12.2396
Angolan Montane Forest-Grassland Mosaic	Mosaic	68.3136	15.6541
Angolan Mopane Woodlands	Caesalpinioid-miombo humid savanna	81.3246	12.0562
Angolan Scarp Savanna And Woodlands	Mixed-acacia savanna	84.2105	8.89153
Atlantic Equatorial Coastal Forests	Forest	76.1629	16.6743
Cameroonian Highlands Forests	Forest	54.1672	20.1554
Central African Mangroves	Forest	59.3009	10.8643
Central Congolian Lowland Forests	Forest	79.8619	15.492
Central Zambezian Miombo Woodlands	Caesalpinioid-miombo humid savanna	78.0568	13.928
Cross-Niger Transition Forests	Forest	40.7915	20.726
Cross-Sanaga-Bioko Coastal Forests	Forest	67.9102	17.8355
Drakensberg Alti-Montane Grasslands & Woodlands	Grassland	79.488	11.9863
Drakensberg Montane Grasslands, Woodlands & Forests	Mosaic	65.4746	16.9631
East African Halophytics	Desert	70.2487	10.8521
East African Mangroves	Forest	76.9254	9.40537
East African Montane Forests	Forest	51.0951	19.0881
East African Montane Moorlands	Grassland	81.9378	7.93984
East Sudanian Savanna	Caesalpinioid-miombo humid savanna	78.1953	12.6137
Eastern Arc Forests	Forest	65.94	17.4109
Eastern Congolian Swamp Forests	Forest	78.9243	14.5979
Eastern Guinean Forests	Forest	66.5116	17.6415
Eastern Miombo Woodlands	Caesalpinioid-miombo humid savanna	80.1025	13.4326
Eastern Zimbabwe Montane Forest-Grassland Mosaic	Mosaic	73.5022	14.5352
Eritrean Coastal Desert	Desert	80.8797	12.3261
Ethiopian Montane Forests	Forest	64.1439	16.8274
Ethiopian Montane Grasslands & Woodlands	Grassland	54.7553	15.1595
Ethiopian Montane Moorlands	Grassland	54.5463	13.2511
Ethiopian Xeric Grasslands And Shrublands	Shrubland	84.9362	15.0742
Etosha Pan Halophytics	Desert	92.3421	7.54978
Guinean Forest-Savanna Mosaic	Mosaic	60.552	16.6401
Guinean Mangroves	Forest	72.4347	10.1322
Guinean Montane Forests	Forest	66.9934	17.5171
Highveld Grasslands	Grassland	55.3151	15.3395
Hobyo Grasslands And Shrublands	Shrubland	80.4769	16.5162
Inner Niger Delta Flooded Savanna	Grassland	69.8122	13.9978
Itigi-Sumbu Thicket	Thicket	75.5008	8.52112
Jos Plateau Forest-Grassland Mosaic	Caesalpinioid-miombo humid savanna	56.5466	18.9008
Kalahari Acacia-Baikiaea Woodlands	Mixed-acacia savanna	87.8373	8.72495
Kalahari Xeric Savanna	Mixed-acacia savanna	85.6578	8.5622
Kaokoveld Desert	Desert	84.1499	15.2244
Knysna-Amatole Montane Forests	Forest	61.5608	16.3314
Kwazulu-Cape Coastal Forest Mosaic	Mosaic	60.4651	15.907
Lake Chad Flooded Savanna	Grassland	75.9511	11.3455
Lowland Fynbos And Renosterveld	Fynbos	37.1794	1.96504
Mandara Plateau Mosaic	Caesalpinioid-miombo humid savanna	57.8798	16.6552
Maputaland Coastal Forest Mosaic	Mosaic	76.9355	13.3013
Maputaland-Pondoland Bushland & Thickets	Thicket	62.0924	9.23753
Masai Xeric Grasslands And Shrublands	Shrubland	77.1513	17.8156
Montane Fynbos And Renosterveld	Fynbos	69.4335	0.902222
Mount Cameroon And Bioko Montane Forests	Forest	75.8455	16.5729
Nama Karoo	Shrubland	82.4088	17.2058
Namib Desert	Desert	87.0786	18.798
Namibian Savanna Woodlands	Mixed-acacia savanna	88.126	11.4104
Niger Delta Swamp Forests	Forest	50.9282	20.6623
Nigerian Lowland Forests	Forest	44.2417	22.4838
Northeastern Congolian Lowland Forests	Forest	78.4512	14.8176
Northern Acacia-Commiphora Bushlands & Thickets	Mixed-acacia savanna	68.6904	11.8173
Northern Congolian Forest-Savanna Mosaic	Mosaic	74.0967	14.166
Northern Zanzibar-Inhambane Coastal Forest Mosaic	Mosaic	71.5665	16.053
Northwestern Congolian Lowland Forests	Forest	77.4129	15.6087
Ruwenzori-Virunga Montane Moorlands	Grassland	77.5209	8.33169
Saharan Flooded Grasslands	Grassland	83.4674	10.9836
Sahelian Acacia Savanna	Mixed-acacia savanna	78.6202	10.1953
Serengeti Volcanic Grasslands	Grassland	80.8155	10.6008
Somali Acacia-Commiphora Bushlands & Thickets	Shrubland	83.2062	17.9763
Somali Montane Xeric Woodlands	Mosaic	90.4708	16.9771
South Malawi Montane Forest-Grassland Mosaic	Mosaic	48.0416	17.7334
Southern Acacia-Commiphora Bushlands & Thickets	Mixed-acacia savanna	60.9634	11.7701
Southern Africa Bushveld	Mixed-acacia savanna	76.7138	11.0958
Southern Africa Mangroves	Forest	62.5149	10.7513
Southern Congolian Forest-Savanna Mosaic	Mosaic	80.3146	13.9186
Southern Miombo Woodlands	Caesalpinioid-miombo humid savanna	71.4943	14.9183
Southern Rift Montane Forest-Grassland Mosaic	Mosaic	65.6479	15.2396
Southern Zanzibar-Inhambane Coastal Forest Mosaic	Mosaic	81.3544	12.4925
Succulent Karoo	Shrubland	85.8341	23.135
Victoria Basin Forest-Savanna Mosaic	Mosaic	57.6603	14.6571
West Sudanian Savanna	Caesalpinioid-miombo humid savanna	62.1607	16.6783
Western Congolian Forest-Savanna Mosaic	Mosaic	80.7379	13.9047
Western Congolian Swamp Forests	Forest	78.1929	14.5477
Western Guinean Lowland Forests	Forest	74.7225	16.0926
Western Zambezian Grasslands	Grassland	86.6263	8.56587
Zambezian And Mopane Woodlands	Caesalpinioid-miombo humid savanna	80.0005	12.7416
Zambezian Baikiaea Woodlands	Mixed-acacia savanna	88.2183	8.25367
Zambezian Coastal Flooded Savanna	Grassland	86.727	8.71336
Zambezian Cryptosepalum Dry Forests	Forest	74.2429	14.8262
Zambezian Flooded Grasslands	Grassland	77.6242	10.4456
Zambezian Halophytics	Desert	84.0473	8.73498
