# Supplementary material for: A place-based assessment of biodiversity intactness in sub-Saharan Africa
Source: Nature. 2025 Dec 3;649(8095):113–21. doi: 10.1038/s41586-025-09781-7 (PMC12727506; doi:10.1038/s41586-025-09781-7)
Supplement: Supplementary file 6 — Source Data Fig. 3 [file 41586_2025_9781_MOESM6_ESM.csv]

Land_Use	All	Amphibians	Reptiles	Birds	Mammals	Forbs	Trees&shrubs	Graminoids
Crops	0.436519042	0.502640929	0.43929886	0.463623933	0.417736657	0.555495921	0.361561807	0.392973648
Untransformed	0.565407082	0.572695418	0.551067859	0.548111571	0.483323399	0.731451462	0.486485455	0.640047768
Crops	0.434926616	0.50017978	0.436474691	0.46164996	0.415979821	0.555333268	0.359489935	0.391963984
Untransformed	0.534396252	0.533546053	0.511096154	0.514860316	0.441952449	0.714047966	0.452453776	0.607380023
Crops	0.436757097	0.503008852	0.439721051	0.463919026	0.41799929	0.555520237	0.361871536	0.393124585
Crops	0.42131388	0.47914082	0.412332482	0.444775595	0.400961637	0.553942833	0.341778682	0.383332949
Crops	0.430087828	0.492701263	0.427893092	0.455651792	0.410641452	0.554839023	0.353194286	0.388895993
Crops	0.442327959	0.511618813	0.449600983	0.470824673	0.424145315	0.556089257	0.36911967	0.39665674
Crops	0.423055433	0.48183245	0.415421127	0.446934425	0.402882996	0.554120719	0.34404458	0.384437165
Crops	0.422148329	0.48043049	0.413812378	0.445809979	0.401882239	0.554028065	0.342864367	0.383862024
Crops	0.4351285	0.500491797	0.436832731	0.461900214	0.416202547	0.555353888	0.359752601	0.392091987
Crops	0.442941376	0.512566871	0.450688879	0.471585066	0.424822065	0.556151913	0.369917775	0.397045672
Crops	0.42805742	0.489563197	0.42429216	0.453134896	0.408401414	0.554631633	0.350552564	0.387608631
Crops	0.41156436	0.464072596	0.395041693	0.432690078	0.390205528	0.552946995	0.329093781	0.377151352
Crops	0.41793024	0.473911286	0.40633159	0.440581231	0.397228653	0.55359722	0.337376297	0.381187582
Untransformed	0.438725492	0.412767299	0.38778042	0.412277678	0.314319936	0.660356864	0.347463471	0.50659756
Crops	0.442446772	0.511802444	0.449811699	0.470971955	0.424276395	0.556101393	0.369274256	0.396732073
Untransformed	0.430650095	0.402572581	0.37737156	0.403618861	0.303546703	0.655824895	0.338601427	0.498090692
Crops	0.405526105	0.454740261	0.384332837	0.425205049	0.383543852	0.552330234	0.32123753	0.373322849
Crops	0.403480645	0.451578931	0.380705211	0.422669494	0.381287209	0.552121307	0.318576224	0.372025943
Crops	0.411241854	0.463574151	0.394469727	0.432290299	0.389849724	0.552914054	0.328674175	0.376946869
Untransformed	0.430650095	0.402572581	0.37737156	0.403618861	0.303546703	0.655824895	0.338601427	0.498090692
Crops	0.429410076	0.491653774	0.426691098	0.45481165	0.409893725	0.554769796	0.352312477	0.388466271
Untransformed	0.430650095	0.402572581	0.37737156	0.403618861	0.303546703	0.655824895	0.338601427	0.498090692
Crops	0.416254152	0.471320834	0.403359046	0.43850355	0.395379517	0.553426021	0.335195574	0.380124873
Crops	0.400319778	0.446693701	0.375099408	0.41875128	0.377799998	0.551798449	0.314463685	0.370021823
Crops	0.409420925	0.460759841	0.391240306	0.430033073	0.387840793	0.55272806	0.326305001	0.375792325
Untransformed	0.430650095	0.402572581	0.37737156	0.403618861	0.303546703	0.655824895	0.338601427	0.498090692
Untransformed	0.430650095	0.402572581	0.37737156	0.403618861	0.303546703	0.655824895	0.338601427	0.498090692
Crops	0.393966428	0.436874376	0.363831732	0.410875659	0.370790696	0.551149503	0.306197471	0.365993538
Crops	0.413350057	0.466832452	0.398208628	0.434903629	0.392175588	0.55312939	0.331417114	0.378283557
Crops	0.414895528	0.469221033	0.400949524	0.436819398	0.393880622	0.553287248	0.333427896	0.379263449
Crops	0.417454721	0.473176354	0.405488256	0.439991776	0.396704038	0.55354865	0.336757608	0.380886083
Crops	0.400282192	0.44663561	0.375032749	0.418704688	0.377758531	0.551794609	0.314414782	0.369997992
Crops	0.40791601	0.458433944	0.388571338	0.428167579	0.386180504	0.552574345	0.324346988	0.374838147
Crops	0.411465735	0.463920168	0.394866781	0.432567822	0.39009672	0.552936921	0.328965462	0.377088819
Crops	0.390363744	0.431306302	0.357442366	0.406409767	0.366816053	0.550781517	0.301510092	0.363709287
Crops	0.388796948	0.428884764	0.354663651	0.404467565	0.365087493	0.550621481	0.299471566	0.362715874
Crops	0.407052768	0.457099773	0.387040377	0.427097503	0.385228136	0.552486171	0.323223841	0.374290816
Crops	0.386890415	0.425938151	0.351282412	0.402104225	0.36298412	0.550426744	0.296991016	0.361507054
Crops	0.381046399	0.41690602	0.34091804	0.394859975	0.356536738	0.549829823	0.289387485	0.357801707
Untransformed	0.555779819	0.560541559	0.538658706	0.537788771	0.470479852	0.726048574	0.475920373	0.629906118
Crops	0.436821588	0.503108525	0.439835426	0.463998969	0.418070439	0.555526824	0.361955444	0.393165474
Crops	0.439299553	0.506938306	0.4442301	0.467070657	0.420804241	0.555779929	0.365179473	0.394736606
Crops	0.419078681	0.475686241	0.408368352	0.442004839	0.398495665	0.553714524	0.33887051	0.38191574
Settlements	0.345557071	0.347690008	0.339955942	0.396985591	0.284525044	0.49018438	0.253901619	0.320706913
Crops	0.410306931	0.462129195	0.39281164	0.431131367	0.388818275	0.552818559	0.327457766	0.37635409
Crops	0.383516888	0.420724247	0.345299457	0.397922397	0.359262293	0.550082164	0.292601789	0.359368099
Crops	0.374105134	0.406178052	0.328607696	0.386255575	0.348878822	0.549120827	0.280356348	0.353400659
Untransformed	0.732253981	0.783329896	0.766126753	0.727012576	0.705910626	0.825087112	0.669585357	0.815809323
Crops	0.430780218	0.493771376	0.429121046	0.456510079	0.411405327	0.554909745	0.354095141	0.389334997
Crops	0.406910638	0.456880106	0.386788309	0.426921319	0.385071332	0.552471654	0.323038919	0.3742007
Untransformed	0.506752299	0.498647175	0.475464218	0.485219184	0.405073185	0.698533985	0.422116951	0.578259049
Crops	0.412625946	0.465713313	0.396924416	0.43400602	0.391376716	0.553055428	0.330474988	0.37782444
Crops	0.379949748	0.415211108	0.338973129	0.393500566	0.355326864	0.549717809	0.287960656	0.357106385
Crops	0.384184766	0.421756476	0.34648394	0.398750299	0.359999127	0.550150383	0.293470751	0.359791561
Crops	0.439692478	0.507545586	0.444926954	0.467557728	0.421237734	0.555820063	0.365690701	0.394985737
Crops	0.398666786	0.444138943	0.372167824	0.416702228	0.375976342	0.551629608	0.31231301	0.368973758
Crops	0.393201193	0.43569168	0.362474587	0.409927073	0.369946455	0.551071341	0.30520184	0.365508347
Untransformed	0.48559915	0.471942558	0.448198666	0.462537794	0.376853177	0.68666269	0.398903217	0.555975684
Protected	0.90751588	0.985927419	0.983816514	0.942833006	0.931032967	0.910802743	0.871893986	0.903563246
Crops	0.394454653	0.437628945	0.3646976	0.411480864	0.371329328	0.551199372	0.306832691	0.366303092
Crops	0.386234339	0.424924163	0.350118861	0.401290952	0.362260308	0.550359731	0.296137409	0.361091075
Crops	0.424341957	0.483820819	0.417702781	0.448529203	0.404302348	0.554252127	0.345718451	0.385252874
Crops	0.392442471	0.434519048	0.361128992	0.408986561	0.369109398	0.550993843	0.304214682	0.365027286
Crops	0.404436173	0.453055734	0.382399842	0.423853968	0.382341391	0.552218906	0.319819443	0.372631787
Untransformed	0.509265119	0.501819463	0.478703141	0.487913546	0.408425489	0.699944198	0.424874552	0.58090613
Protected	0.90751588	0.985927419	0.983816514	0.942833006	0.931032967	0.910802743	0.871893986	0.903563246
Crops	0.392689248	0.434900449	0.361566651	0.409292465	0.369381653	0.551019049	0.304535758	0.365183752
Crops	0.395211067	0.43879801	0.366039101	0.412418515	0.372163838	0.551276634	0.307816846	0.36678269
Crops	0.414202581	0.468150058	0.399720581	0.43596042	0.393116131	0.553216469	0.332526316	0.378824092
Crops	0.412496782	0.465513687	0.396695345	0.43384591	0.391234218	0.553042235	0.330306936	0.377742546
Untransformed	0.430650095	0.402572581	0.37737156	0.403618861	0.303546703	0.655824895	0.338601427	0.498090692
Untransformed	0.473839252	0.457096373	0.433040635	0.449928284	0.361164525	0.680062953	0.385997756	0.543587454
Protected	0.90751588	0.985927419	0.983816514	0.942833006	0.931032967	0.910802743	0.871893986	0.903563246
Crops	0.393432142	0.436048619	0.362884176	0.410213358	0.370201248	0.55109493	0.305502323	0.365654778
Crops	0.407609899	0.457960839	0.38802845	0.427788123	0.385842788	0.552543078	0.323948713	0.37464406
Crops	0.40652467	0.456283578	0.386103794	0.426442871	0.384645514	0.55243223	0.322536743	0.37395598
Untransformed	0.430650095	0.402572581	0.37737156	0.403618861	0.303546703	0.655824895	0.338601427	0.498090692
Untransformed	0.430650095	0.402572581	0.37737156	0.403618861	0.303546703	0.655824895	0.338601427	0.498090692
Untransformed	0.517921816	0.512748039	0.489861274	0.49719566	0.419974223	0.704802397	0.434374521	0.590025356
Protected	0.90751588	0.985927419	0.983816514	0.942833006	0.931032967	0.910802743	0.871893986	0.903563246
Crops	0.3853057	0.423488919	0.348471918	0.40013981	0.361235791	0.550264877	0.294929175	0.360502279
Crops	0.393740657	0.43652544	0.363431328	0.410595794	0.370541616	0.551126443	0.305903726	0.36585039
Crops	0.391886817	0.433660264	0.360143538	0.40829777	0.368496375	0.550937087	0.303491731	0.364674978
Crops	0.409938638	0.461559986	0.392158472	0.430674831	0.388411958	0.55278094	0.326978588	0.376120577
Untransformed	0.430650095	0.402572581	0.37737156	0.403618861	0.303546703	0.655824895	0.338601427	0.498090692
Untransformed	0.454363495	0.432509365	0.407937172	0.429045471	0.335182293	0.669133021	0.364624813	0.523071103
Protected	0.90751588	0.985927419	0.983816514	0.942833006	0.931032967	0.910802743	0.871893986	0.903563246
Crops	0.408320679	0.459059373	0.389289019	0.428669207	0.386626952	0.552615678	0.324873494	0.375094724
Crops	0.389341017	0.429725641	0.355628558	0.405141994	0.365687734	0.550677054	0.300179443	0.363060836
Crops	0.388518973	0.428455144	0.354170661	0.404122987	0.364780818	0.550593088	0.299109898	0.362539626
Crops	0.40903934	0.460170089	0.390563566	0.42956006	0.387419812	0.552689084	0.325808529	0.375550385
Untransformed	0.430650095	0.402572581	0.37737156	0.403618861	0.303546703	0.655824895	0.338601427	0.498090692
Untransformed	0.540821455	0.541657498	0.519377981	0.521749718	0.450524189	0.717653835	0.459504876	0.614148527
Untransformed	0.582765553	0.594609475	0.573442224	0.566724131	0.506481	0.741193157	0.505534861	0.658333704
Protected	0.90751588	0.985927419	0.983816514	0.942833006	0.931032967	0.910802743	0.871893986	0.903563246
Crops	0.406183223	0.45575586	0.385498237	0.426019613	0.384268814	0.552397354	0.322092493	0.373739489
Crops	0.388758152	0.428824804	0.354594847	0.404419474	0.365044692	0.550617519	0.29942109	0.362691276
Crops	0.427098387	0.488080977	0.422591313	0.451946077	0.407343365	0.554533675	0.349304785	0.387000564
Crops	0.399501623	0.445429214	0.373648409	0.417737094	0.376897373	0.55171488	0.3133992	0.369503079
Crops	0.409426559	0.460768549	0.391250298	0.430040057	0.387847009	0.552728635	0.326312331	0.375795897
Untransformed	0.430650095	0.402572581	0.37737156	0.403618861	0.303546703	0.655824895	0.338601427	0.498090692
Crops	0.429283623	0.491458335	0.426466832	0.454654898	0.409754216	0.55475688	0.352147951	0.388386094
Untransformed	0.430650095	0.402572581	0.37737156	0.403618861	0.303546703	0.655824895	0.338601427	0.498090692
Crops	0.423117765	0.481928786	0.415531673	0.447011692	0.402951763	0.554127085	0.344125679	0.384476686
Timber	0.333579356	0.274685484	0.274211009	0.257139489	0.25406044	0.513580169	0.285127421	0.402001193
Crops	0.396042001	0.440082247	0.367512764	0.413448542	0.373080562	0.551361507	0.308897957	0.367309536
Untransformed	0.430650095	0.402572581	0.37737156	0.403618861	0.303546703	0.655824895	0.338601427	0.498090692
Untransformed	0.463878596	0.444521626	0.420201752	0.439248006	0.347876206	0.674472963	0.375066806	0.533094598
Untransformed	0.466997606	0.448459194	0.42422203	0.442592353	0.352037217	0.676223373	0.378489647	0.536380257
Protected	0.90751588	0.985927419	0.983816514	0.942833006	0.931032967	0.910802743	0.871893986	0.903563246
Protected	0.90751588	0.985927419	0.983816514	0.942833006	0.931032967	0.910802743	0.871893986	0.903563246
Untransformed	0.430650095	0.402572581	0.37737156	0.403618861	0.303546703	0.655824895	0.338601427	0.498090692
Untransformed	0.455405547	0.433824895	0.409280335	0.430162808	0.336572474	0.669717828	0.365768374	0.524168832
Crops	0.39656618	0.440892383	0.368442396	0.414098315	0.373658859	0.551415048	0.309579955	0.367641887
Protected	0.90751588	0.985927419	0.983816514	0.942833006	0.931032967	0.910802743	0.871893986	0.903563246
Untransformed	0.64009687	0.666986919	0.64733997	0.628197436	0.582965603	0.773367894	0.568450975	0.718728243
Untransformed	0.430650095	0.402572581	0.37737156	0.403618861	0.303546703	0.655824895	0.338601427	0.498090692
Untransformed	0.464474583	0.445274024	0.420969955	0.43988705	0.3486713	0.674807435	0.375720849	0.533722428
Untransformed	0.540439818	0.541175702	0.518886066	0.521340508	0.450015053	0.717439657	0.459086062	0.613746498
Untransformed	0.588774696	0.602195667	0.581187766	0.573167413	0.514497681	0.74456553	0.51212937	0.664663916
Untransformed	0.787908369	0.853590315	0.837863005	0.7866878	0.780158071	0.856320745	0.730661189	0.874437335
Untransformed	0.79112288	0.857648448	0.84200638	0.790134549	0.784446488	0.858124751	0.734188834	0.877823598
Untransformed	0.790307487	0.856619061	0.840955371	0.789260246	0.783358687	0.857667146	0.733294011	0.876964637
Untransformed	0.784936943	0.849839063	0.834032957	0.783501699	0.776193949	0.85465316	0.727400308	0.871307145
Untransformed	0.783066824	0.847478146	0.83162245	0.78149647	0.773699059	0.853603636	0.725348016	0.869337105
Untransformed	0.787247865	0.852756467	0.837011642	0.785979577	0.779276905	0.855950065	0.729936343	0.87374154
Untransformed	0.785441386	0.850475893	0.834683164	0.784042586	0.776866917	0.854936257	0.72795389	0.87183854
Untransformed	0.784249242	0.848970881	0.833146539	0.782764314	0.7752765	0.854267217	0.726645617	0.8705827
Untransformed	0.782414585	0.846654733	0.83078174	0.780797109	0.772828919	0.853237595	0.72463224	0.868650017
Untransformed	0.784438152	0.849209368	0.833390035	0.782966872	0.775528521	0.854373234	0.726852928	0.870781703
Untransformed	0.785703178	0.85080639	0.835020603	0.784323292	0.777216168	0.855083176	0.728241184	0.87211432
Untransformed	0.782765128	0.847097273	0.831233576	0.781172978	0.773296572	0.853434322	0.725016931	0.869019289
Untransformed	0.783651993	0.848216888	0.832376708	0.782123915	0.774479721	0.853932036	0.725990187	0.869953539
Untransformed	0.759964608	0.818312946	0.801844629	0.7567252	0.742878838	0.84063851	0.699995351	0.845000534
Untransformed	0.763376145	0.822619812	0.806241961	0.760383208	0.747430103	0.842553088	0.703739214	0.848594349
Untransformed	0.772899036	0.834641907	0.818516582	0.770594095	0.760134409	0.847897402	0.714189756	0.85862605
Untransformed	0.78577454	0.85089648	0.835112585	0.784399809	0.77731137	0.855123225	0.728319497	0.872189494
Untransformed	0.781512343	0.845515704	0.829618786	0.779829683	0.771625255	0.85273125	0.723642108	0.867699567
Untransformed	0.774697439	0.836912286	0.820834651	0.772522427	0.762533624	0.848906678	0.716163347	0.860520542
Untransformed	0.761659092	0.820452134	0.80402875	0.758542104	0.745139417	0.841589466	0.701854899	0.846785554
Untransformed	0.763011926	0.822160008	0.805772498	0.759992676	0.746944207	0.842348686	0.703339516	0.84821067
Untransformed	0.776965018	0.839774972	0.823757468	0.77495383	0.765558757	0.850179259	0.718651816	0.862909278
Untransformed	0.784111308	0.848796747	0.832968747	0.782616415	0.775092485	0.854189808	0.726494246	0.870437396
Untransformed	0.78340131	0.847900415	0.832053588	0.781855122	0.77414529	0.853791351	0.725715085	0.869689462
Untransformed	0.777210904	0.840085389	0.824074406	0.775217481	0.765886789	0.850317252	0.718921655	0.863168302
Untransformed	0.763361137	0.822600866	0.806222617	0.760367116	0.747410082	0.842544666	0.703722745	0.84857854
Untransformed	0.763781265	0.823131253	0.806764145	0.760817597	0.747970567	0.842780445	0.704183798	0.849021115
Untransformed	0.7658384	0.825728266	0.809415709	0.763023353	0.750714951	0.843934923	0.706441325	0.851188163
Untransformed	0.773835282	0.835823864	0.819723366	0.771597982	0.761383437	0.84842283	0.715217205	0.85961232
Untransformed	0.78703488	0.852487585	0.836737112	0.785751204	0.778992765	0.855830536	0.72970261	0.873517174
Untransformed	0.774651461	0.836854241	0.820775387	0.772473126	0.762472285	0.848880875	0.716112889	0.860472107
Untransformed	0.787609122	0.853212533	0.837477288	0.786366934	0.779758851	0.856152805	0.730332791	0.874122099
Untransformed	0.78938029	0.855448529	0.839760251	0.788266062	0.782121731	0.857146797	0.732276493	0.8759879
Untransformed	0.785295642	0.850291899	0.834495305	0.783886312	0.776672481	0.854854464	0.727793948	0.871685008
Untransformed	0.785883623	0.851034191	0.83525319	0.784516773	0.777456896	0.855184443	0.728439207	0.872304406
Untransformed	0.777641437	0.840628912	0.824629346	0.775679118	0.766461155	0.850558871	0.719394127	0.863621839
Untransformed	0.78261643	0.84690955	0.831041909	0.781013536	0.773098196	0.853350871	0.724853747	0.868862646
Untransformed	0.792943693	0.859947117	0.844353333	0.792086908	0.786875599	0.859146604	0.736187017	0.879741696
Untransformed	0.79260964	0.859525395	0.843922753	0.791728722	0.786429946	0.858959131	0.735820423	0.879389795
Untransformed	0.79277431	0.859733281	0.844135005	0.791905288	0.786649628	0.859051545	0.736001133	0.879563263
Untransformed	0.786984024	0.852423383	0.836671562	0.785696674	0.77892492	0.855801996	0.729646801	0.873463602
Untransformed	0.782363007	0.846589619	0.830715258	0.780741805	0.77276011	0.853208649	0.724575638	0.868595683
Untransformed	0.774528735	0.836699307	0.820617198	0.772341534	0.762308559	0.848812	0.715978208	0.860342824
Untransformed	0.782738904	0.847064167	0.831199774	0.781144859	0.773261587	0.853419605	0.724988152	0.868991664
Untransformed	0.795943703	0.863734455	0.848220225	0.795303659	0.790877855	0.860830231	0.739479266	0.882901998
Untransformed	0.794958353	0.862490508	0.846950149	0.794247121	0.789563318	0.860277245	0.73839793	0.881864
Untransformed	0.791383188	0.857977071	0.842341906	0.790413662	0.784793759	0.858270837	0.734474499	0.878097813
Untransformed	0.786773936	0.85215816	0.836400767	0.785471409	0.778644646	0.855684093	0.729416248	0.873242289
Untransformed	0.783944522	0.848586189	0.832753767	0.782437579	0.774869979	0.854096206	0.726311213	0.870261698
Untransformed	0.776881791	0.839669903	0.823650193	0.77486459	0.765447726	0.850132552	0.718560482	0.862821605
Untransformed	0.777120739	0.83997156	0.823958186	0.775120801	0.765766501	0.850266651	0.718822706	0.863073319
Untransformed	0.796334909	0.864228329	0.848724473	0.795723128	0.791399754	0.861049778	0.73990858	0.883314105
Untransformed	0.796780842	0.864791294	0.849299263	0.796201278	0.791994665	0.861300039	0.740397953	0.883783865
Untransformed	0.795757836	0.863499809	0.84798065	0.795104364	0.790629893	0.860725921	0.739275293	0.8827062
Untransformed	0.794003265	0.861284766	0.845719079	0.793223031	0.788289154	0.859741243	0.737349805	0.880857882
Untransformed	0.789348071	0.855407855	0.839718723	0.788231516	0.782078749	0.857128716	0.732241136	0.87595396
Untransformed	0.786581844	0.851915654	0.836153167	0.785265438	0.778388378	0.855576289	0.729205443	0.873039932
Untransformed	0.78201783	0.846153852	0.830270338	0.78037169	0.772299616	0.853014933	0.724196836	0.868232063
Untransformed	0.769435383	0.830269248	0.814052074	0.766880205	0.755513617	0.845953575	0.7103887	0.854977334
Untransformed	0.797703106	0.865955599	0.850488024	0.797190173	0.79322504	0.86181762	0.741410057	0.884755406
Untransformed	0.798109946	0.866469211	0.851012424	0.797626405	0.793767797	0.862045941	0.741856528	0.885183983
Untransformed	0.797328871	0.865483149	0.850005651	0.796788901	0.792725781	0.861607597	0.740999367	0.884361176
Untransformed	0.796444474	0.864366649	0.848865698	0.795840608	0.791545923	0.861111267	0.740028818	0.883429524
Untransformed	0.790162984	0.856436635	0.840769113	0.789105303	0.783165909	0.857586051	0.733135432	0.876812414
Untransformed	0.787172158	0.852660891	0.836914059	0.7858984	0.779175905	0.855907578	0.729853261	0.873661787
Untransformed	0.784403589	0.849165734	0.833345486	0.782929812	0.775482411	0.854353838	0.726814999	0.870745294
Untransformed	0.771319721	0.832648114	0.81648091	0.76890068	0.758027476	0.847011079	0.712456596	0.856962352
Untransformed	0.764758623	0.824365111	0.80802392	0.761865566	0.749274442	0.843328945	0.705256364	0.850050694
Untransformed	0.764711044	0.824305044	0.807962592	0.761814549	0.749210966	0.843302243	0.705204149	0.850000572
Untransformed	0.766366279	0.826394682	0.810096123	0.763589369	0.751419184	0.844231172	0.707020625	0.851744247
Untransformed	0.774134331	0.836201394	0.820108827	0.771918635	0.761782392	0.848590658	0.715545384	0.859927347
Untransformed	0.78722631	0.852729255	0.836983858	0.785956464	0.779248149	0.855937968	0.729912688	0.873718833
Untransformed	0.773102972	0.834899364	0.818779448	0.770812764	0.760406476	0.848011852	0.714413558	0.858840882
Untransformed	0.767007163	0.827203761	0.810922197	0.764276554	0.752274175	0.844590841	0.70772394	0.852419373
Untransformed	0.766295877	0.826305803	0.810005377	0.76351388	0.751325261	0.844191662	0.706943365	0.851670083
Untransformed	0.771688245	0.833113354	0.816955922	0.769295829	0.758519116	0.847217897	0.712861019	0.857350567
Untransformed	0.77903389	0.842386802	0.826424161	0.777172171	0.768318799	0.851340325	0.720922223	0.86508869
Untransformed	0.791147353	0.857679342	0.842037924	0.790160789	0.784479136	0.858138485	0.73421569	0.877849377
Untransformed	0.779779609	0.84332823	0.827385363	0.777971766	0.769313649	0.851758828	0.721740585	0.865874254
Untransformed	0.780704057	0.84449529	0.828576938	0.778963001	0.770546936	0.852277634	0.722755085	0.866848094
Untransformed	0.767226668	0.827480874	0.81120513	0.764511918	0.752567013	0.844714029	0.707964828	0.852650607
Untransformed	0.775287162	0.837656776	0.82159478	0.773154754	0.763320361	0.849237635	0.716810515	0.861141774
Untransformed	0.792103007	0.8588858	0.843269723	0.791185486	0.785754056	0.858674805	0.735264437	0.878856092
Untransformed	0.79400774	0.861290415	0.845724848	0.79322783	0.788295124	0.859743755	0.737354716	0.880862596
Untransformed	0.778983737	0.842323487	0.826359515	0.777118394	0.768251891	0.851312178	0.720867184	0.865035857
Untransformed	0.776439619	0.839111686	0.82308025	0.774390472	0.764857832	0.849884402	0.718075236	0.862355807
Untransformed	0.778543626	0.841767873	0.82579223	0.776646487	0.767664748	0.851065185	0.720384201	0.864572232
Untransformed	0.78038829	0.844096654	0.828169928	0.778624422	0.770125679	0.852100424	0.722408559	0.866515457
Untransformed	0.796075166	0.863900419	0.848389675	0.795444619	0.791053236	0.860904008	0.739623535	0.883040484
Untransformed	0.796277035	0.864155267	0.848649876	0.795661072	0.791322546	0.861017299	0.739845068	0.883253139
Untransformed	0.795305122	0.862928283	0.847397119	0.794618942	0.790025935	0.860471854	0.738778478	0.882229297
Untransformed	0.793696165	0.860897069	0.845323239	0.792893744	0.787879457	0.859568896	0.737012789	0.880534373
Untransformed	0.793084772	0.860125221	0.844535178	0.79223818	0.78706381	0.859225778	0.736341839	0.879890313
Untransformed	0.791541667	0.858177141	0.842546178	0.790583591	0.785005183	0.858359777	0.734648415	0.87826476
Untransformed	0.784503843	0.8492923	0.833474709	0.783037309	0.775616159	0.854410101	0.726925019	0.870850904
Untransformed	0.772632697	0.83430567	0.818173283	0.770308514	0.759779092	0.84774793	0.713897472	0.858345481
Untransformed	0.79109052	0.857607594	0.841964668	0.79009985	0.784403316	0.85810659	0.734153321	0.877789508
Untransformed	0.790786429	0.857223697	0.841572707	0.789773789	0.783997634	0.857935932	0.733819607	0.877469169
Untransformed	0.789870226	0.856067044	0.840391759	0.788791394	0.782775346	0.857421753	0.732814155	0.876504014
Untransformed	0.786840056	0.852241632	0.836485993	0.785542305	0.778732855	0.8557212	0.729488808	0.873311941
Untransformed	0.790757877	0.857187653	0.841535906	0.789743175	0.783959544	0.857919909	0.733788275	0.877439092
Untransformed	0.79020514	0.856489854	0.84082345	0.789150505	0.783222149	0.857609709	0.733181694	0.876856822
Untransformed	0.788536253	0.854382981	0.838672321	0.787361046	0.780995718	0.856673117	0.731350236	0.875098766
Untransformed	0.791531617	0.858164454	0.842533225	0.790572815	0.784991776	0.858354137	0.734637387	0.878254173
Untransformed	0.790855979	0.8573115	0.841662354	0.789848364	0.78409042	0.857974964	0.733895933	0.877542435
Untransformed	0.789514332	0.85561775	0.839933027	0.788409789	0.782300555	0.857222023	0.732423593	0.876129105
Untransformed	0.790124253	0.856387739	0.84071919	0.789063774	0.783114239	0.857564315	0.733092928	0.876771614
Untransformed	0.788285429	0.854066331	0.83834902	0.787092102	0.780661099	0.856532354	0.731074979	0.874834541
Untransformed	0.790639707	0.857038469	0.841383589	0.789616467	0.783801895	0.857853591	0.733658593	0.877314608
Untransformed	0.791470845	0.858087733	0.842454892	0.790507653	0.784910701	0.858320031	0.734570695	0.878190154
Untransformed	0.790470031	0.856824263	0.841164883	0.789434533	0.783575534	0.857758367	0.733472388	0.877135866
Untransformed	0.791066571	0.85757736	0.841933799	0.790074171	0.784371366	0.85809315	0.734127039	0.877764279
Untransformed	0.791198173	0.8577435	0.842103428	0.79021528	0.784546934	0.858167006	0.734271461	0.877902913
Untransformed	0.790302847	0.856613203	0.84094939	0.78925527	0.783352497	0.857664542	0.733288919	0.876959749
Untransformed	0.790775409	0.857209785	0.841558503	0.789761973	0.783982933	0.857929747	0.733807514	0.87745756
Untransformed	0.789924011	0.856134945	0.840461086	0.788849065	0.7828471	0.857451937	0.732873179	0.876560672
Untransformed	0.790267902	0.856569088	0.840904348	0.789217801	0.783305878	0.857644931	0.73325057	0.876922938
Untransformed	0.787470553	0.853037597	0.837298678	0.786218353	0.779573988	0.856075039	0.730180723	0.873976126
Untransformed	0.779154943	0.842539625	0.826580194	0.77730197	0.768480294	0.851408261	0.721055068	0.865216212
Untransformed	0.791271086	0.857835549	0.842197411	0.790293462	0.784644207	0.858207925	0.734351477	0.877979722
Untransformed	0.791537998	0.858172509	0.842541449	0.790579657	0.785000288	0.858357718	0.734644389	0.878260895
Untransformed	0.790024569	0.856261894	0.840590701	0.788956888	0.782981252	0.857508371	0.732983533	0.876666603
Untransformed	0.789386221	0.855456017	0.839767897	0.788272422	0.782129645	0.857150126	0.732283002	0.875994149
Untransformed	0.789137651	0.855142211	0.839447499	0.788005893	0.781798031	0.857010626	0.732010218	0.875732297
Untransformed	0.78126323	0.845201215	0.82929769	0.779562573	0.771292919	0.852591446	0.723368729	0.867437145
Untransformed	0.776328579	0.838971505	0.822937125	0.774271411	0.764709696	0.849822085	0.71795338	0.862238834
Untransformed	0.791059789	0.857568799	0.841925058	0.790066899	0.784362319	0.858089344	0.734119597	0.877757136
Untransformed	0.791605489	0.858257713	0.842628443	0.790652024	0.785090327	0.858395594	0.734718455	0.878331992
Untransformed	0.789314568	0.855365558	0.839675538	0.788195591	0.782034053	0.857109913	0.732204369	0.875918666
Untransformed	0.788222412	0.853986776	0.838267794	0.787024531	0.780577029	0.856496988	0.731005823	0.874768157
Untransformed	0.787777405	0.85342498	0.837694198	0.786547374	0.779983354	0.856247247	0.730517467	0.874299373
Untransformed	0.780050185	0.843669816	0.827734124	0.778261889	0.769674619	0.851910677	0.722037518	0.866159286
Untransformed	0.772235977	0.833804834	0.817661927	0.769883132	0.759249835	0.847525288	0.713462107	0.857927564
Untransformed	0.792185039	0.858989361	0.843375459	0.791273444	0.785863493	0.858720842	0.73535446	0.878942507
Untransformed	0.790405433	0.856742712	0.841081619	0.789365268	0.783489355	0.857722114	0.733401498	0.877067816
Untransformed	0.791467712	0.858083777	0.842450853	0.790504293	0.784906521	0.858318273	0.734567256	0.878186853
Untransformed	0.787933712	0.853622309	0.837895671	0.786714974	0.78019188	0.856334967	0.730689	0.874464032
Untransformed	0.787932175	0.853620368	0.83789369	0.786713326	0.78018983	0.856334105	0.730687314	0.874462412
Untransformed	0.784785598	0.849647998	0.833837879	0.783339419	0.775992042	0.854568224	0.72723422	0.871147713
Untransformed	0.768117688	0.828605734	0.812353619	0.765467311	0.753755705	0.845214076	0.708942644	0.853589234
Untransformed	0.792796092	0.85976078	0.844163082	0.791928644	0.786678687	0.859063769	0.736025038	0.879586209
Untransformed	0.791762307	0.858455686	0.842830574	0.790820171	0.785299534	0.858483602	0.734890548	0.878497189
Untransformed	0.791122432	0.857647882	0.842005802	0.790134068	0.78444589	0.858124499	0.734188342	0.877823125
Untransformed	0.788841527	0.854768372	0.839065808	0.787688375	0.781402979	0.856844439	0.731685248	0.875420351
Untransformed	0.787814286	0.853471541	0.837741736	0.78658692	0.780032556	0.856267945	0.730557941	0.874338225
Untransformed	0.78609639	0.851302796	0.835527437	0.784744911	0.777740744	0.855303849	0.728672699	0.872528541
Untransformed	0.784102286	0.848785357	0.832957119	0.782606741	0.775080449	0.854184744	0.726484345	0.870427892
Untransformed	0.783635644	0.848196249	0.832355636	0.782106386	0.774457911	0.853922862	0.725972246	0.869936317
Untransformed	0.7827496	0.84707767	0.831213561	0.781156328	0.773275856	0.853425607	0.72499989	0.869002932
Untransformed	0.788024906	0.853737435	0.838013216	0.786812756	0.78031354	0.856386146	0.730789077	0.874560098
Untransformed	0.788249713	0.854021242	0.838302984	0.787053805	0.780613451	0.856512309	0.731035784	0.874796917
Untransformed	0.78102175	0.84489636	0.828986432	0.779303647	0.770970765	0.852455926	0.723103726	0.867182762
Untransformed	0.780481309	0.844214085	0.828289826	0.778724161	0.770249773	0.852152627	0.722510639	0.866613446
Untransformed	0.780948233	0.844803549	0.828891672	0.779224819	0.770872688	0.852414668	0.723023047	0.867105317
Untransformed	0.788639971	0.85451392	0.83880601	0.787472258	0.781134087	0.856731325	0.731464058	0.875208026
Untransformed	0.793956519	0.861225751	0.845658825	0.793172907	0.78822679	0.859715009	0.737298505	0.880808638
Untransformed	0.781157396	0.845067604	0.829161274	0.779449092	0.771151727	0.852532051	0.723252585	0.867325655
Untransformed	0.780503416	0.844241993	0.82831832	0.778747864	0.770279265	0.852165033	0.722534899	0.866636733
Untransformed	0.781075047	0.844963644	0.829055129	0.779360794	0.771041867	0.852485836	0.723162214	0.867238906
Untransformed	0.794422562	0.861814103	0.846259536	0.793672621	0.78884853	0.859976556	0.737809947	0.881299582
Untransformed	0.78223894	0.846432992	0.830555341	0.780608775	0.772594595	0.853139022	0.724439485	0.868464987
Untransformed	0.781564805	0.845581935	0.829686408	0.779885936	0.771695245	0.852760692	0.723699681	0.867754833
Untransformed	0.781980185	0.846106328	0.830221815	0.780331325	0.772249394	0.852993806	0.724155524	0.868192406
Untransformed	0.781908804	0.846016214	0.830129809	0.780254787	0.772154167	0.852953747	0.72407719	0.868117212
Untransformed	0.795485321	0.863155774	0.847629389	0.79481216	0.790266336	0.860572983	0.738976231	0.882419124
Untransformed	0.787566531	0.853158764	0.83742239	0.786321265	0.779702031	0.856128903	0.730286051	0.874077232
Untransformed	0.786992198	0.852433702	0.836682098	0.785705439	0.778935824	0.855806583	0.729655771	0.873472212
Untransformed	0.785670441	0.850765061	0.834978407	0.78428819	0.777172494	0.855064804	0.728205258	0.872079834
Untransformed	0.794859743	0.862366018	0.846823044	0.794141386	0.789431764	0.860221904	0.738289714	0.881760121
Untransformed	0.795403408	0.863052364	0.847523806	0.794724329	0.790157057	0.860527013	0.738886339	0.882332834
Untransformed	0.787276059	0.85279206	0.837047983	0.786009808	0.779314518	0.855965888	0.729967283	0.87377124
Untransformed	0.787739148	0.853376683	0.837644886	0.786506354	0.779932317	0.856225777	0.730475484	0.874259072
Untransformed	0.787924635	0.853610849	0.837883971	0.786705241	0.78017977	0.856329873	0.730679039	0.874454469
Untransformed	0.795128846	0.862705745	0.847169907	0.794429931	0.789790769	0.860372927	0.738585031	0.882043602
Untransformed	0.795222723	0.86282426	0.847290911	0.794530591	0.789916009	0.860425612	0.738688054	0.882142496
Untransformed	0.787783579	0.853432774	0.837702155	0.786553994	0.77999159	0.856250712	0.730524242	0.874305877
Untransformed	0.788106155	0.853840008	0.838117943	0.786899875	0.780421933	0.856431744	0.730878241	0.874645688
Untransformed	0.795070233	0.86263175	0.847094358	0.794367084	0.789712575	0.860340033	0.738520709	0.881981858
Untransformed	0.794013744	0.861297994	0.845732586	0.793234267	0.788303133	0.859747124	0.737361304	0.88086892
Untransformed	0.792091216	0.858870915	0.843254525	0.791172843	0.785738326	0.858668188	0.735251498	0.878843672
Untransformed	0.786618112	0.85196144	0.836199915	0.785304326	0.778436763	0.855596643	0.729245243	0.873078138
Untransformed	0.787975798	0.853675439	0.837949917	0.7867601	0.780248026	0.856358586	0.730735185	0.874508366
Untransformed	0.786901021	0.852318597	0.836564575	0.785607675	0.778814187	0.855755414	0.729555712	0.873376164
Untransformed	0.784383258	0.849140067	0.833319279	0.782908012	0.775455288	0.854342427	0.726792687	0.870723876
Untransformed	0.788064867	0.853787884	0.838064724	0.786855604	0.780366851	0.856408572	0.730832931	0.874602194
Untransformed	0.786904451	0.852322927	0.836568995	0.785611352	0.778818763	0.855757339	0.729559476	0.873379777
Untransformed	0.786698345	0.852062729	0.836303332	0.785390355	0.7785438	0.85564167	0.729333292	0.873162658
Untransformed	0.784746476	0.849598608	0.833787452	0.783297471	0.775939849	0.854546268	0.727191286	0.8711065
Untransformed	0.791423013	0.858027348	0.842393239	0.790456365	0.78484689	0.858293188	0.734518204	0.878139767
Untransformed	0.791237142	0.857792696	0.842153658	0.790257065	0.784598922	0.858188875	0.734314226	0.877943964
Untransformed	0.79284655	0.85982448	0.84422812	0.791982747	0.786746002	0.859092086	0.736080411	0.879639363
Untransformed	0.793073948	0.860111557	0.844521227	0.792226574	0.787049369	0.859219704	0.73632996	0.879878911
Untransformed	0.794598886	0.862036702	0.846486811	0.793861684	0.789083761	0.86007551	0.738003447	0.881485327
Untransformed	0.792109058	0.858893439	0.843277522	0.791191974	0.785762128	0.858678201	0.735271077	0.878862467
Untransformed	0.792785823	0.859747815	0.844149845	0.791917633	0.786664987	0.859058006	0.736013768	0.879575391
Untransformed	0.793075009	0.860112896	0.844522594	0.792227711	0.787050785	0.859220299	0.736331124	0.879880029
Untransformed	0.790304593	0.856615408	0.840951641	0.789257143	0.783354827	0.857665522	0.733290835	0.876961589
Untransformed	0.791929692	0.858667001	0.843046328	0.79099965	0.78552284	0.85857754	0.73507424	0.878673518
Untransformed	0.792306418	0.859142595	0.843531912	0.791403593	0.786025423	0.858788961	0.735487663	0.879070372
Untransformed	0.789683227	0.855830969	0.840150725	0.788590885	0.782525874	0.857316807	0.73260894	0.876307023
Untransformed	0.789332918	0.855388724	0.839699191	0.788215268	0.782058534	0.857120211	0.732224506	0.875937997
Untransformed	0.791788898	0.858489257	0.84286485	0.790848684	0.78533501	0.858498525	0.734919731	0.878525201
Untransformed	0.790446205	0.856794184	0.841134172	0.789408985	0.783543748	0.857744996	0.733446241	0.877110767
Untransformed	0.783023941	0.847424009	0.831567175	0.781450489	0.773641849	0.853579569	0.725300955	0.86929193
Untransformed	0.73994963	0.793045203	0.776046132	0.735264209	0.716177242	0.829405964	0.67803066	0.823916152
Untransformed	0.787695858	0.853322032	0.837589087	0.786459936	0.779874564	0.856201482	0.730427976	0.874213469
Untransformed	0.732975464	0.784240726	0.767056715	0.727786184	0.706873142	0.825492013	0.670377121	0.816569355
Untransformed	0.769311475	0.83011282	0.813892361	0.766747345	0.755348313	0.845884037	0.710252721	0.854846805
Untransformed	0.693302587	0.734156032	0.715919983	0.68524708	0.653946323	0.803227316	0.626839603	0.77477675
Untransformed	0.723316499	0.772046845	0.7546067	0.717429392	0.693987303	0.820071334	0.659777251	0.80639431
Untransformed	0.728978299	0.779194538	0.761904531	0.723500237	0.701540601	0.823248776	0.665990582	0.812358621
Untransformed	0.747094505	0.802065192	0.785255587	0.742925277	0.725709082	0.833415718	0.685871536	0.831442779
Untransformed	0.742403212	0.796142708	0.779208701	0.737895054	0.719450519	0.830782932	0.680723252	0.82650083
Untransformed	0.745591691	0.800167977	0.783318521	0.741313889	0.723704207	0.832572328	0.684222329	0.829859669
Untransformed	0.736780999	0.789044992	0.771961896	0.731866656	0.711950033	0.827627706	0.674553364	0.82057822
Untransformed	0.731950754	0.78294709	0.765735906	0.726687443	0.705506097	0.824916939	0.669252592	0.815489895
Untransformed	0.724488824	0.773526838	0.756117781	0.718686414	0.69555128	0.820729251	0.661063776	0.807629273
Untransformed	0.723284542	0.772006502	0.75456551	0.717395127	0.693944671	0.8200534	0.659742181	0.806360646
Untransformed	0.720779711	0.7688443	0.751336884	0.714709331	0.690603024	0.818647671	0.656993348	0.803721981
Untransformed	0.730935916	0.781665915	0.76442782	0.725599285	0.70415222	0.824347404	0.668138895	0.814420833
Untransformed	0.733019513	0.784296336	0.767113493	0.727833416	0.706931908	0.825516734	0.670425462	0.816615758
Untransformed	0.732301357	0.783389705	0.766187819	0.727063375	0.705973829	0.825113699	0.669637348	0.81585923
Untransformed	0.751423486	0.807530278	0.790835469	0.747567012	0.731484293	0.835845173	0.690622215	0.836003058
Untransformed	0.741022075	0.794399103	0.777428471	0.736414134	0.71760797	0.830007827	0.679207574	0.825045898
Untransformed	0.760210382	0.818623221	0.802161421	0.75698873	0.74320672	0.84077644	0.700265066	0.845259439
Untransformed	0.750620132	0.80651609	0.789799978	0.746705618	0.730412553	0.835394324	0.689740604	0.835156781
Untransformed	0.766801416	0.826944018	0.810656997	0.764055943	0.751999692	0.844475375	0.707498151	0.852202633
Untransformed	0.750787014	0.806726769	0.790015082	0.746884557	0.730635188	0.83548798	0.689923743	0.83533258
Untransformed	0.768244346	0.828765632	0.812516875	0.76560312	0.753924677	0.845285157	0.70908164	0.853722659
Untransformed	0.759107391	0.81723076	0.800739711	0.755806052	0.741735242	0.840157434	0.69905463	0.844097516
Untransformed	0.760479241	0.818962641	0.80250797	0.757277013	0.743565401	0.840927326	0.700560116	0.845542664
Untransformed	0.758569922	0.816552236	0.800046935	0.755229752	0.741018214	0.839855802	0.698464804	0.843531329
Untransformed	0.685687976	0.724543031	0.706105059	0.67708234	0.643787818	0.798953943	0.618483233	0.766755289
Untransformed	0.709622614	0.754759115	0.736955837	0.702746172	0.675718556	0.81238623	0.644749408	0.791968758
Crops	0.443536277	0.513486311	0.451743937	0.472322506	0.425478386	0.556212677	0.370691788	0.397422864
Untransformed	0.750646459	0.806549326	0.789833912	0.746733847	0.730447675	0.835409099	0.689769496	0.835184514
Untransformed	0.750841754	0.806795876	0.79008564	0.746943252	0.730708215	0.8355187	0.689983815	0.835390244
Untransformed	0.739971921	0.793073344	0.776074865	0.73528811	0.71620698	0.829418474	0.678055122	0.823939634
Untransformed	0.729657501	0.780051991	0.762779995	0.724228509	0.702446712	0.823629949	0.666735947	0.813074113
Untransformed	0.730974361	0.78171445	0.764477375	0.725640508	0.704203509	0.82436898	0.668181086	0.814461333
Untransformed	0.727161625	0.776901094	0.759562913	0.721552316	0.699117012	0.822229246	0.663996941	0.810444882
Untransformed	0.712073659	0.757853416	0.740115135	0.705374296	0.678988448	0.813761773	0.647439216	0.794550763
Untransformed	0.742304392	0.796017953	0.779081326	0.737789094	0.719318685	0.830727473	0.680614806	0.826396729
Untransformed	0.698191654	0.740328195	0.722221793	0.690489365	0.660468733	0.805971095	0.632204927	0.779927041
Untransformed	0.728934754	0.779139566	0.761848404	0.723453547	0.701482509	0.823224338	0.665942796	0.81231275
Untransformed	0.685376738	0.72415011	0.705703885	0.676748616	0.6433726	0.798779274	0.618141676	0.766427421
Untransformed	0.686121279	0.72509005	0.706663568	0.677546947	0.644365878	0.799197115	0.618958745	0.767211743
Untransformed	0.70829425	0.753082133	0.73524363	0.701321838	0.673946411	0.811640742	0.643291644	0.79056942
Untransformed	0.646240049	0.674742324	0.655258279	0.634784438	0.5911611	0.77681549	0.575192577	0.725199653
Untransformed	0.641812468	0.669152761	0.649551306	0.63003698	0.58525435	0.7743307	0.570333694	0.720535506
Untransformed	0.656726829	0.687981272	0.668775313	0.646028851	0.605151311	0.782700744	0.586700903	0.736246743
Untransformed	0.685164562	0.723882251	0.705430399	0.676521111	0.643089541	0.798660199	0.617908832	0.766203909
Untransformed	0.707058389	0.751521931	0.733650656	0.699996691	0.672297673	0.810947169	0.641935395	0.789267527
Crops	0.440957413	0.509500587	0.447170318	0.469125743	0.422633267	0.555949267	0.367336481	0.395787758
Untransformed	0.684864307	0.723503196	0.705043382	0.676199163	0.642688976	0.798491694	0.617579327	0.765887611
Untransformed	0.710265321	0.755570495	0.737784261	0.703435312	0.676575979	0.812746921	0.645454723	0.792645805
Crops	0.447617417	0.519793856	0.458981846	0.477381492	0.429980884	0.556629534	0.376001676	0.400010475
Untransformed	0.686009137	0.724948478	0.706519023	0.677426704	0.644216273	0.799134181	0.618835679	0.76709361
Untransformed	0.715693637	0.762423427	0.74478114	0.709255805	0.68381779	0.81579333	0.651411825	0.798364157
Untransformed	0.740337142	0.793534416	0.776545621	0.735679718	0.716694215	0.829623438	0.678455921	0.824324369
Untransformed	0.680687534	0.718230264	0.699659692	0.671720633	0.637116824	0.79614766	0.612995684	0.761487673
Untransformed	0.717201867	0.76432748	0.746725188	0.710873	0.685829892	0.81663976	0.653066977	0.799952973
Untransformed	0.739771403	0.792820202	0.775816405	0.735073105	0.715939473	0.829305941	0.677835071	0.823728402
Untransformed	0.759516841	0.817747667	0.801267476	0.756245083	0.742281482	0.84038722	0.699503966	0.844528843
Untransformed	0.658322123	0.689995238	0.670831583	0.6477394	0.607279562	0.783596034	0.588451599	0.737927274
Untransformed	0.703482993	0.747008202	0.729042115	0.696162985	0.667527807	0.808940631	0.63801171	0.785501097
Untransformed	0.735424866	0.787332953	0.770213895	0.730412546	0.710140842	0.826866634	0.673065126	0.819149629
Untransformed	0.759516841	0.817747667	0.801267476	0.756245083	0.742281482	0.84038722	0.699503966	0.844528843
Untransformed	0.658271422	0.68993123	0.670766231	0.647685036	0.607211922	0.783567581	0.588395959	0.737873864
Untransformed	0.704721538	0.748571792	0.730638549	0.69749101	0.669180125	0.809635711	0.639370905	0.786805817
Untransformed	0.73267397	0.783860108	0.766668102	0.727462909	0.706470926	0.825322813	0.670046259	0.816251753
Untransformed	0.759516841	0.817747667	0.801267476	0.756245083	0.742281482	0.84038722	0.699503966	0.844528843
Untransformed	0.687059027	0.726273902	0.707872288	0.678552444	0.64561691	0.799723386	0.619987841	0.768199595
Untransformed	0.726244978	0.77574388	0.758381392	0.720569444	0.697894131	0.821714817	0.662991001	0.809479259
Untransformed	0.736689538	0.788929527	0.771844006	0.731768586	0.711828016	0.827576377	0.674452993	0.820481872
Untransformed	0.704775905	0.748640427	0.730708626	0.697549305	0.669252655	0.809666222	0.639430568	0.786863089
Untransformed	0.734311764	0.785927726	0.768779152	0.729219027	0.708655874	0.826241954	0.671843594	0.817977054
Untransformed	0.739765357	0.79281257	0.775808612	0.735066623	0.715931407	0.829302548	0.677828436	0.823722033
Untransformed	0.754236562	0.811081622	0.79446141	0.750583322	0.735237163	0.83742389	0.693709321	0.838966437
Untransformed	0.704808624	0.748681733	0.730750799	0.697584388	0.669296305	0.809684585	0.639466474	0.786897556
Untransformed	0.728395235	0.778458453	0.761152985	0.722875049	0.700762747	0.822921556	0.66535072	0.811744403
Untransformed	0.731796682	0.782752583	0.765537313	0.726522239	0.705300552	0.824830472	0.669083511	0.815327591
Untransformed	0.759236748	0.817394066	0.800906447	0.755944755	0.741907815	0.84023003	0.699196588	0.844233784
Untransformed	0.704962502	0.748875995	0.730949142	0.697749383	0.669501591	0.809770942	0.639635342	0.787059656
Untransformed	0.730106169	0.780618408	0.76335831	0.724709592	0.703045271	0.823881744	0.667228321	0.813546753
Untransformed	0.721193414	0.769366575	0.75187013	0.715152922	0.691154937	0.818879844	0.65744735	0.804157788
Untransformed	0.754096352	0.810904616	0.794280685	0.750432983	0.735050112	0.837345204	0.693555453	0.838818736
Untransformed	0.698575026	0.740812179	0.722715944	0.690900434	0.660980182	0.806186246	0.632625644	0.780330896
Untransformed	0.712814108	0.75878819	0.741069544	0.70616824	0.679976266	0.814177318	0.648251794	0.795330775
Untransformed	0.66409447	0.697282489	0.678271905	0.653928779	0.614980339	0.786835516	0.594786246	0.744008039
Untransformed	0.649153704	0.678420643	0.659013862	0.637908594	0.59504815	0.778450653	0.578390059	0.728268985
Untransformed	0.70736719	0.751911773	0.734048687	0.700327801	0.672709638	0.81112047	0.642274277	0.789592826
Untransformed	0.722430561	0.770928401	0.753464762	0.716479449	0.692805391	0.819574139	0.658805011	0.805461036
Crops	0.439698177	0.507554394	0.444937061	0.467564793	0.421244022	0.555820645	0.365698115	0.394989351
Untransformed	0.639920534	0.666764305	0.64711268	0.62800836	0.582730357	0.773268934	0.568257462	0.718542485
Untransformed	0.655073491	0.685894029	0.666644228	0.644256065	0.602945624	0.781772879	0.584886509	0.734505067
Untransformed	0.639621824	0.6663872	0.646727654	0.627688069	0.582331853	0.773101295	0.567929653	0.718227815
Untransformed	0.638253919	0.6646603	0.64496448	0.626221337	0.580506957	0.772333617	0.566428497	0.716786822
Untransformed	0.65709203	0.688442316	0.669246042	0.646420436	0.605638517	0.782905697	0.587101679	0.736631457
Untransformed	0.681892949	0.71975203	0.701213423	0.673013135	0.638724945	0.796824147	0.614318522	0.762757493
Untransformed	0.649899721	0.679362446	0.659975448	0.638708508	0.596043398	0.778869323	0.579208748	0.729054862
Untransformed	0.639946649	0.666797273	0.647146341	0.628036361	0.582765196	0.773283589	0.56828612	0.718569996
Untransformed	0.638745985	0.665281505	0.645598734	0.626748954	0.581163414	0.772609768	0.566968497	0.71730518
Untransformed	0.65577262	0.686776638	0.667545376	0.645005704	0.603878318	0.782165235	0.585653742	0.735241551
Untransformed	0.734866727	0.786628336	0.769494477	0.729814085	0.70939624	0.826553403	0.672452618	0.818561669
Untransformed	0.677135671	0.713746244	0.695081484	0.66791216	0.632378352	0.794154329	0.609097824	0.757746033
Untransformed	0.640183508	0.667096293	0.647451642	0.628290332	0.583081185	0.773416516	0.568546052	0.71881951
Untransformed	0.632539683	0.65744641	0.637599061	0.620094268	0.572883705	0.769126748	0.560157621	0.710767274
Untransformed	0.641654361	0.66895316	0.649347513	0.62986745	0.585043422	0.77424197	0.570160186	0.720368951
Untransformed	0.664049794	0.697226088	0.678214318	0.653880874	0.614920736	0.786810443	0.594737217	0.743960975
Untransformed	0.662808171	0.695658612	0.676613917	0.652549549	0.613264312	0.786113636	0.593374645	0.742653013
Untransformed	0.653751227	0.684224748	0.664939883	0.642838273	0.601181618	0.781030816	0.58343544	0.733112155
Untransformed	0.674795033	0.710791326	0.692064497	0.66540242	0.629255753	0.792840747	0.606529179	0.755280335
Untransformed	0.749195719	0.804717852	0.787963968	0.745178296	0.728512272	0.834594934	0.688177436	0.833656262
Untransformed	0.673575152	0.709251297	0.69049212	0.664094407	0.627628333	0.792156141	0.605190466	0.753995275
Untransformed	0.6273191	0.650855729	0.630869941	0.614496516	0.565919027	0.76619692	0.554428488	0.705267754
Untransformed	0.617237616	0.638128444	0.617875317	0.60368668	0.552469514	0.760539121	0.54336494	0.694647615
Untransformed	0.643095548	0.670772575	0.651205145	0.631412758	0.586966082	0.775050774	0.571741763	0.721887141
Untransformed	0.676271472	0.712655244	0.693967567	0.666985527	0.631225442	0.793669335	0.608149442	0.75683566
Untransformed	0.679087569	0.716210402	0.697597402	0.670005077	0.634982342	0.795249748	0.611239863	0.759802222
Untransformed	0.681156842	0.718822738	0.700264611	0.672223847	0.637742919	0.796411039	0.613510709	0.761982056
Untransformed	0.682035199	0.719931613	0.701396778	0.673165663	0.638914719	0.796903979	0.614474629	0.762907344
Untransformed	0.686545095	0.725625094	0.707209851	0.678001383	0.644931284	0.799434964	0.619423846	0.767658204
Untransformed	0.664668886	0.698007655	0.679012303	0.654544693	0.615746655	0.787157882	0.595416616	0.744613145
Untransformed	0.668339607	0.702641726	0.683743713	0.658480611	0.620643693	0.789217916	0.599444912	0.748479994
Untransformed	0.619040572	0.640404571	0.620199255	0.605619894	0.554874803	0.761550952	0.545343527	0.696546904
Untransformed	0.605429761	0.623221716	0.602655471	0.591025749	0.536716883	0.75391247	0.53040685	0.682208865
Untransformed	0.625143535	0.648109205	0.628065726	0.612163774	0.563016647	0.764975978	0.552040995	0.702975948
Untransformed	0.655655124	0.686628306	0.667393929	0.644879719	0.603721569	0.782099296	0.5855248	0.735117777
Untransformed	0.774910586	0.837181372	0.821109389	0.772750973	0.762817979	0.849026298	0.716397257	0.860745078
Untransformed	0.715491945	0.762168803	0.744521167	0.709039541	0.683548717	0.815680139	0.651190486	0.798151689
Untransformed	0.708277155	0.753060552	0.735221595	0.701303508	0.673923605	0.811631149	0.643272884	0.790551412
Untransformed	0.66458532	0.697902158	0.678904589	0.65445509	0.615635171	0.787110984	0.59532491	0.744525114
Untransformed	0.684776232	0.723392007	0.704929858	0.676104726	0.642571478	0.798442266	0.617482673	0.765794831
Untransformed	0.659306429	0.691237866	0.672100313	0.648794818	0.608592705	0.784148433	0.589531788	0.738964171
Untransformed	0.53436376	0.533505035	0.511054274	0.514825477	0.441909103	0.714029731	0.452418119	0.607345796
Untransformed	0.611166487	0.630463997	0.610049878	0.597176933	0.544370138	0.75713196	0.536702406	0.688252105
Untransformed	0.596479028	0.611921937	0.591118338	0.581428357	0.524775882	0.748889256	0.520584202	0.672779893
Untransformed	0.609495381	0.628354324	0.60789589	0.595385096	0.542140748	0.756194124	0.534868513	0.686491712
Untransformed	0.653733244	0.684202045	0.664916703	0.64281899	0.601157626	0.781020723	0.583415704	0.73309321
Untransformed	0.763135993	0.822316635	0.805932416	0.760125706	0.747109722	0.842418314	0.703475669	0.848341366
Untransformed	0.763778298	0.823127507	0.80676032	0.760814415	0.747966608	0.842778779	0.704180542	0.849017989
Untransformed	0.755324541	0.812455132	0.79586377	0.751749904	0.736688615	0.838034472	0.694903282	0.840112547
Untransformed	0.747911089	0.803096081	0.786308131	0.743800856	0.726798471	0.83387399	0.686767666	0.832302993
Untransformed	0.676926573	0.713482271	0.694811966	0.667687956	0.632099399	0.794036982	0.608868358	0.757525763
Untransformed	0.654297449	0.684914321	0.665643941	0.643423957	0.601910321	0.781337359	0.58403487	0.733687561
Untransformed	0.565218371	0.57245718	0.550824617	0.547909225	0.483071643	0.731345555	0.48627836	0.639848973
Untransformed	0.629721599	0.653888744	0.633966666	0.617072588	0.569124155	0.76754522	0.557065021	0.70779862
Untransformed	0.617861397	0.638915931	0.618679346	0.604355527	0.553301688	0.760889191	0.544049485	0.695304725
Untransformed	0.647588845	0.6764451	0.656996822	0.63623068	0.592960502	0.777572443	0.576672763	0.726620515
Untransformed	0.695607725	0.737066135	0.718891213	0.687718756	0.657021563	0.804520976	0.629369291	0.777205052
Untransformed	0.755574315	0.812770458	0.796185719	0.752017724	0.737021834	0.838174647	0.695177388	0.840375667
Untransformed	0.756152321	0.813500156	0.796930745	0.752637488	0.73779294	0.838499028	0.695811698	0.840984555
Untransformed	0.74592405	0.80058756	0.783746918	0.74167026	0.724147601	0.83275885	0.684587064	0.830209786
Untransformed	0.751988952	0.808244145	0.791564331	0.74817333	0.732238669	0.836162516	0.691242764	0.836598737
Untransformed	0.746805262	0.801700039	0.784882764	0.742615136	0.725323209	0.833253392	0.685554117	0.831138081
Untransformed	0.679650548	0.716921129	0.698323058	0.670608728	0.635733401	0.795565696	0.611857682	0.76039528
Untransformed	0.615749363	0.63624961	0.615957019	0.602090905	0.550484063	0.759703902	0.541731711	0.693079844
Untransformed	0.532325702	0.530932105	0.508427299	0.512640176	0.439190168	0.712885959	0.450181528	0.605198844
Untransformed	0.640219189	0.667141339	0.647497634	0.628328592	0.583128787	0.773436541	0.56858521	0.718857098
Untransformed	0.671639999	0.706808279	0.687997785	0.662019445	0.625046682	0.79107012	0.603066804	0.751956726
Untransformed	0.720125982	0.768019005	0.750494254	0.714008372	0.689730897	0.818280794	0.656275938	0.803033324
Untransformed	0.753649779	0.810340843	0.79370507	0.749954146	0.734454347	0.837094583	0.693065377	0.838348302
Untransformed	0.743964442	0.79811367	0.781221063	0.739569078	0.721533326	0.831659105	0.682436566	0.828145477
Untransformed	0.756250179	0.813623696	0.79705688	0.752742416	0.73792349	0.838553946	0.695919089	0.841087642
Untransformed	0.752433131	0.808804896	0.79213686	0.7486496	0.732831241	0.836411792	0.691730213	0.837066649
Untransformed	0.712504307	0.758397085	0.740670224	0.705836058	0.679562968	0.814003456	0.647911815	0.795004421
Untransformed	0.648285775	0.677324933	0.657895136	0.63697796	0.593890263	0.777963565	0.577437582	0.727354682
Untransformed	0.570872404	0.579595068	0.558112437	0.553971743	0.490614579	0.734518638	0.492483168	0.645805102
Untransformed	0.648846961	0.678033398	0.658618483	0.63757969	0.594638931	0.778278507	0.578053436	0.727945853
Untransformed	0.672829772	0.708310298	0.689531355	0.663295176	0.626633936	0.791737829	0.604372477	0.753210069
Untransformed	0.72031619	0.768259131	0.750739424	0.714212322	0.68998465	0.81838754	0.656484674	0.803233695
Untransformed	0.753876367	0.810626897	0.793997133	0.750197104	0.734756634	0.837221746	0.693314038	0.838586997
Untransformed	0.747310933	0.80233842	0.785534555	0.743157341	0.725997815	0.833537179	0.686109047	0.831670771
Untransformed	0.75233334	0.808678915	0.792008234	0.748542599	0.732698111	0.836355789	0.6916207	0.836961526
Untransformed	0.768466273	0.829045802	0.81280293	0.76584108	0.754220745	0.845409704	0.709325185	0.853956444
Untransformed	0.72635493	0.775882688	0.758523115	0.720687339	0.698040815	0.821776523	0.663111664	0.809595085
Untransformed	0.648713635	0.677865081	0.65844663	0.637436731	0.594461062	0.778203683	0.577907122	0.727805403
Untransformed	0.60533525	0.623102401	0.60253365	0.59092441	0.536590797	0.753859429	0.530303132	0.682109304
Untransformed	0.529057842	0.526806622	0.50421516	0.509136225	0.43483058	0.711052013	0.446595337	0.601756382
Untransformed	0.664555957	0.697865089	0.678866742	0.654423606	0.615595999	0.787094506	0.595292687	0.744494183
Untransformed	0.713625272	0.759812238	0.742115102	0.707038008	0.681058425	0.81463255	0.649141976	0.79618528
Untransformed	0.709041429	0.754025403	0.736206714	0.702122998	0.674943208	0.812060065	0.644111608	0.791356521
Untransformed	0.699273433	0.741693878	0.723616163	0.691649299	0.661911914	0.806578197	0.633392086	0.78106662
Untransformed	0.758279517	0.816185617	0.799672615	0.754918367	0.740630791	0.839692825	0.69814611	0.843225408
Untransformed	0.721801817	0.770134649	0.752654338	0.71580528	0.691966596	0.819221284	0.65811502	0.804798699
Untransformed	0.716886511	0.763929362	0.746318707	0.710534861	0.685409181	0.81646278	0.652720901	0.799620767
Untransformed	0.701207367	0.744135357	0.726108926	0.693722953	0.664491938	0.807663534	0.63551441	0.783103884
Untransformed	0.660769067	0.693084361	0.673985594	0.650363126	0.610543982	0.784969276	0.591136906	0.740504959
Untransformed	0.590868337	0.604838767	0.583886385	0.575412313	0.517290768	0.745740496	0.514426959	0.666869422
Untransformed	0.598469027	0.614434195	0.593683367	0.583562126	0.527430702	0.750006057	0.522768052	0.674876218
Untransformed	0.711538151	0.757177369	0.739424888	0.7048001	0.678274037	0.813461243	0.646851543	0.793986644
Untransformed	0.722829981	0.771432646	0.753979599	0.716907725	0.693338249	0.819798297	0.65924334	0.805881798
Untransformed	0.721864777	0.770214131	0.752735489	0.715872788	0.692050589	0.819256617	0.658184112	0.804865022
Untransformed	0.720433475	0.768407196	0.750890599	0.71433808	0.690141117	0.818453361	0.656613384	0.803357246
Untransformed	0.718904175	0.766476544	0.748919393	0.712698293	0.688100907	0.817595107	0.65493511	0.801746234
Untransformed	0.707401818	0.751955489	0.734093321	0.700364931	0.672755834	0.811139903	0.642312278	0.789629305
Untransformed	0.664798584	0.698171391	0.679179478	0.654683762	0.615919683	0.78723067	0.595558949	0.744749773
Untransformed	0.593908198	0.608676414	0.587804642	0.578671793	0.521346187	0.747446487	0.51776294	0.670071702
Untransformed	0.598469027	0.614434195	0.593683367	0.583562126	0.527430702	0.750006057	0.522768052	0.674876218
Untransformed	0.709442087	0.75453121	0.736723145	0.702552602	0.675477718	0.812284917	0.644551295	0.791778586
Untransformed	0.719240452	0.766901075	0.749352842	0.713058866	0.688549529	0.817783828	0.655304146	0.80210048
Untransformed	0.717131028	0.76423805	0.74663388	0.710797043	0.685735387	0.816600005	0.652989237	0.799878349
Untransformed	0.696635099	0.738363135	0.720215457	0.688820355	0.658392163	0.805097545	0.630496745	0.778287319
Untransformed	0.710734291	0.756162543	0.738388745	0.703938164	0.677201623	0.813010111	0.645969377	0.793139833
Untransformed	0.701519547	0.744529466	0.726511312	0.694057687	0.664908411	0.807838732	0.635857	0.783432744
Untransformed	0.652417019	0.682540388	0.663220143	0.641407673	0.599401677	0.780282049	0.581971263	0.73170666
Untransformed	0.597441057	0.613136443	0.592358355	0.582459889	0.526059307	0.749429153	0.521639945	0.673793323
Untransformed	0.598469027	0.614434195	0.593683367	0.583562126	0.527430702	0.750006057	0.522768052	0.674876218
Untransformed	0.698196703	0.740334569	0.722228301	0.690494779	0.660475469	0.805973928	0.632210469	0.77993236
Untransformed	0.708223616	0.752992961	0.735152586	0.701246101	0.673852179	0.811601102	0.64321413	0.790495012
Untransformed	0.669864744	0.704567123	0.685709554	0.660115935	0.622678349	0.790073834	0.601118617	0.750086619
Untransformed	0.687008393	0.72620998	0.707807023	0.678498153	0.645549361	0.79969497	0.619932275	0.768146257
Untransformed	0.670637938	0.705543235	0.686706169	0.660944989	0.623709852	0.790507756	0.60196713	0.750901125
Untransformed	0.633166737	0.658238029	0.638407308	0.620766624	0.573720246	0.769478655	0.560845758	0.711427831
Untransformed	0.608948199	0.627663538	0.607190595	0.594798382	0.541410763	0.755887042	0.534268028	0.685915293
Untransformed	0.59843083	0.614385973	0.593634132	0.583521169	0.527379744	0.74998462	0.522726134	0.67483598
Untransformed	0.683450985	0.72171896	0.703221668	0.674683734	0.640803491	0.797698528	0.616028331	0.764398775
Untransformed	0.705564559	0.749636058	0.73172517	0.698394937	0.670304784	0.810108821	0.640296047	0.787693882
Untransformed	0.660420633	0.692644483	0.673536477	0.649989519	0.610079143	0.784773733	0.59075453	0.740137908
Untransformed	0.643198182	0.670902144	0.651337436	0.631522807	0.587103004	0.775108373	0.571854394	0.721995259
Untransformed	0.597124663	0.612737013	0.591950535	0.582120636	0.525637211	0.74925159	0.521292729	0.673460024
Untransformed	0.608483805	0.627077267	0.606592009	0.594300436	0.540791223	0.75562642	0.533758396	0.685426086
Untransformed	0.63357629	0.658755066	0.638935206	0.621205766	0.574266623	0.769708499	0.561295207	0.711859267
Untransformed	0.598316238	0.614241308	0.593486428	0.583398299	0.527226869	0.749920311	0.52260038	0.674715265
Untransformed	0.670853917	0.705815897	0.686984558	0.661176572	0.623997986	0.790628965	0.602204149	0.751128644
Untransformed	0.657980495	0.689563952	0.670391238	0.64737309	0.606823802	0.78340431	0.588076692	0.737567393
Untransformed	0.658985171	0.690832296	0.671686224	0.64845035	0.608164121	0.783968141	0.589179236	0.738625749
Untransformed	0.648619931	0.677746785	0.65832585	0.637336258	0.594336054	0.778151096	0.57780429	0.727706692
Untransformed	0.61654401	0.637252806	0.616981287	0.602942963	0.551544187	0.760149864	0.542603767	0.693916949
Untransformed	0.609280763	0.628083381	0.607619256	0.595154972	0.54185443	0.756073679	0.534632988	0.686265626
Untransformed	0.598316238	0.614241308	0.593486428	0.583398299	0.527226869	0.749920311	0.52260038	0.674715265
Untransformed	0.685504875	0.724311876	0.705869049	0.67688601	0.643543546	0.798851185	0.618282295	0.766562405
Untransformed	0.639876138	0.666708257	0.647055455	0.627960756	0.582671129	0.773244018	0.568208741	0.718495717
Untransformed	0.603091411	0.620269685	0.599641432	0.588518461	0.533597335	0.752600171	0.527840715	0.679745576
Untransformed	0.604164096	0.621623888	0.60102408	0.589668644	0.535028384	0.75320217	0.529017893	0.680875575
Untransformed	0.593544614	0.60821741	0.587335997	0.578281941	0.520861136	0.747242441	0.517363938	0.669688692
Untransformed	0.593544614	0.60821741	0.587335997	0.578281941	0.520861136	0.747242441	0.517363938	0.669688692
Untransformed	0.598316238	0.614241308	0.593486428	0.583398299	0.527226869	0.749920311	0.52260038	0.674715265
Untransformed	0.67041601	0.705263064	0.686420112	0.660707027	0.623413782	0.790383208	0.601723583	0.750667339
Untransformed	0.664134555	0.697333093	0.678323572	0.653971759	0.615033814	0.786858012	0.594830235	0.744050265
Untransformed	0.651448709	0.681317952	0.66197203	0.640369405	0.598109872	0.779738626	0.580908626	0.730686612
Untransformed	0.609268623	0.628068054	0.607603607	0.595141955	0.541838233	0.756066866	0.534619665	0.686252837
Untransformed	0.589963787	0.603696825	0.582720456	0.574442412	0.516084025	0.745232856	0.513434294	0.665916541
Untransformed	0.579937204	0.591038848	0.569796596	0.563691443	0.502707753	0.739605867	0.502430994	0.655354236
Untransformed	0.563226231	0.56994222	0.54825683	0.545773161	0.480413968	0.730227552	0.484092161	0.637750393
Untransformed	0.689707842	0.729617877	0.711286504	0.681392628	0.649150644	0.80120992	0.622894685	0.770989938
Untransformed	0.612123551	0.631672235	0.611283494	0.598203141	0.545646938	0.757669071	0.5377527	0.689260305
Untransformed	0.689630268	0.729519945	0.711186514	0.681309449	0.649047153	0.801166385	0.622809554	0.770908219
Untransformed	0.561558169	0.567836389	0.546106765	0.543984587	0.478188638	0.729291424	0.482261608	0.635993206
Untransformed	0.520183516	0.515603303	0.492776513	0.499620759	0.422991512	0.706071679	0.436856539	0.592407899
Untransformed	0.701774662	0.744851533	0.726840145	0.694331233	0.665248755	0.807981904	0.636136966	0.783701489
Untransformed	0.679571918	0.716821864	0.698221708	0.670524418	0.635628502	0.795521568	0.611771393	0.760312449
Crops	0.447105292	0.519002349	0.458073591	0.476746661	0.429415884	0.556577224	0.375335361	0.399685766
Untransformed	0.520183516	0.515603303	0.492776513	0.499620759	0.422991512	0.706071679	0.436856539	0.592407899
Untransformed	0.638811923	0.665364748	0.645683726	0.626819656	0.581251381	0.772646773	0.567040858	0.717374641
Untransformed	0.616978525	0.637801356	0.617541359	0.60340887	0.552123865	0.760393717	0.54308061	0.694374681
Untransformed	0.561973393	0.568360585	0.546641972	0.54442981	0.478742581	0.729524451	0.48271728	0.636430616
Crops	0.44532091	0.516244524	0.454908987	0.474534739	0.427447274	0.556394964	0.373013738	0.398554395
Untransformed	0.572290482	0.581385309	0.559940282	0.555492273	0.49250641	0.735314474	0.494039385	0.647298949
Untransformed	0.572290482	0.581385309	0.559940282	0.555492273	0.49250641	0.735314474	0.494039385	0.647298949
Crops	0.445803924	0.516991039	0.455765613	0.475133484	0.427980157	0.5564443	0.373642178	0.398860646
Crops	0.445862654	0.517081808	0.455869771	0.475206286	0.42804495	0.556450299	0.37371859	0.398897883
Untransformed	0.56759299	0.575454998	0.553885405	0.550455402	0.486239576	0.732678208	0.488884297	0.642350468
Crops	0.446840936	0.518593776	0.457604754	0.476418965	0.429124234	0.556550223	0.374991412	0.399518153
Crops	0.441646939	0.510566273	0.448393193	0.46998048	0.423393983	0.556019696	0.368233609	0.396224946
Crops	0.441914761	0.510980201	0.448868175	0.470312472	0.423689456	0.556047052	0.368582067	0.396394756
Protected	0.90751588	0.985927419	0.983816514	0.942833006	0.931032967	0.910802743	0.871893986	0.903563246
Crops	0.433174705	0.497472139	0.433367673	0.459478288	0.414047033	0.555154323	0.357210559	0.3908532
Crops	0.447099889	0.518993998	0.458064008	0.476739964	0.429409923	0.556576673	0.375328331	0.399682341
Crops	0.440710566	0.509119075	0.446732533	0.46881975	0.422360934	0.555924053	0.367015313	0.395631246
Protected	0.90751588	0.985927419	0.983816514	0.942833006	0.931032967	0.910802743	0.871893986	0.903563246
Untransformed	0.570887175	0.579613715	0.558131476	0.553987581	0.490634285	0.734526928	0.492499377	0.645820662
Crops	0.440161013	0.508269722	0.445757901	0.468138524	0.421754642	0.55586792	0.366300301	0.395282807
Settlements	0.252308323	0.200479415	0.19397112	0.251499574	0.185733989	0.388701593	0.194122624	0.276665111
Untransformed	0.693895024	0.73490395	0.716683612	0.685882319	0.654736682	0.803559796	0.627489752	0.775400841
Untransformed	0.721153769	0.769316526	0.751819029	0.715110413	0.691102047	0.818857595	0.657403844	0.804116025
Crops	0.446445891	0.517983221	0.456904142	0.475929267	0.428688403	0.556509872	0.374477428	0.399267679
Untransformed	0.661648841	0.694195025	0.675119588	0.651306461	0.611717672	0.785463012	0.592102381	0.74143174
Untransformed	0.675914486	0.71220457	0.693507426	0.66660275	0.630749194	0.793468992	0.607757681	0.7564596
Untransformed	0.708452024	0.753281313	0.735446994	0.701491011	0.674156894	0.811729286	0.643464787	0.790735624
Crops	0.44132857	0.510074223	0.447828566	0.46958583	0.423042745	0.555987177	0.367819386	0.396023087
Untransformed	0.660080576	0.692215181	0.673098157	0.649624894	0.609625479	0.78458289	0.590381347	0.739779681
Untransformed	0.671181531	0.70622949	0.687406839	0.661527855	0.62443505	0.790812824	0.602563676	0.751473763
Crops	0.445265005	0.516158121	0.454809839	0.474465439	0.427385597	0.556389253	0.372941001	0.398518949
Crops	0.420379785	0.477697143	0.410675862	0.44361769	0.399931101	0.553847422	0.34056335	0.382740694
Crops	0.430840212	0.493864098	0.429227445	0.456584447	0.411471515	0.554915873	0.354173197	0.389373035
Untransformed	0.678505577	0.71547567	0.696847237	0.669381037	0.634205917	0.79492313	0.610601177	0.759189133
Crops	0.433495883	0.497968531	0.433937283	0.459876421	0.414401371	0.555187129	0.357628437	0.39105684
Crops	0.428944782	0.490934645	0.425865897	0.45423487	0.409380391	0.55472227	0.351707092	0.388171255
Crops	0.419358811	0.476119192	0.408865162	0.442352088	0.398804716	0.553743137	0.339234981	0.382093354
Untransformed	0.683619983	0.72193231	0.703439499	0.674864941	0.641028948	0.797793371	0.616213791	0.764576803
Crops	0.44263242	0.512089369	0.450140946	0.471202084	0.42448121	0.556120355	0.369515799	0.396849781
Crops	0.431027502	0.494153562	0.429559604	0.456816612	0.411678142	0.554935003	0.354416876	0.389491785
Crops	0.41222069	0.465086976	0.396205694	0.433503665	0.39092962	0.553014034	0.329947718	0.377567491
Untransformed	0.600470078	0.616960404	0.596262639	0.585707745	0.530100264	0.75112906	0.52496403	0.676984184
Untransformed	0.66530901	0.698815775	0.679837397	0.655231065	0.616600632	0.787517124	0.596119097	0.745287472
Crops	0.433996697	0.498742557	0.434825478	0.460497231	0.414953892	0.555238284	0.358280036	0.391374377
Crops	0.444279934	0.514635659	0.453062814	0.473244344	0.426298822	0.556288636	0.371659345	0.397894373
Untransformed	0.614381064	0.634522213	0.614193337	0.600623752	0.548658642	0.758936003	0.540230123	0.691638437
Crops	0.443495163	0.513422768	0.451671021	0.472271541	0.425433027	0.556208478	0.370638296	0.397396796
Crops	0.438502104	0.505705821	0.442815823	0.466082139	0.41992446	0.555698476	0.364141929	0.394230991
Untransformed	0.538777268	0.539076831	0.516743107	0.519557845	0.447797078	0.716506623	0.457261559	0.611995118
Untransformed	0.5266479	0.523764211	0.501108843	0.506552173	0.431615523	0.709699537	0.443950637	0.599217676
Crops	0.442091119	0.51125277	0.449180948	0.470531087	0.423884023	0.556065066	0.368811523	0.396506574
Crops	0.439619357	0.507432575	0.444797274	0.467467087	0.421157064	0.555812595	0.365595564	0.394939375
Crops	0.440751564	0.509182441	0.446805245	0.468870573	0.422406166	0.555928241	0.367068656	0.395657241
Crops	0.436748239	0.502995161	0.439705341	0.463908045	0.417989517	0.555519332	0.361860011	0.393118968
Settlements	0.316200207	0.301344706	0.293996541	0.351183226	0.253423333	0.45823525	0.235081808	0.306841534
Protected	0.90751588	0.985927419	0.983816514	0.942833006	0.931032967	0.910802743	0.871893986	0.903563246
Protected	0.90751588	0.985927419	0.983816514	0.942833006	0.931032967	0.910802743	0.871893986	0.903563246
Crops	0.448913431	0.521796891	0.461280329	0.478988033	0.431410705	0.556761912	0.377687894	0.400832201
Settlements	0.31172548	0.294280513	0.286991169	0.344201789	0.248682648	0.453365396	0.232213194	0.304728101
Crops	0.450451739	0.5241744	0.46400852	0.480894921	0.433107835	0.556919038	0.379689355	0.401807552
Protected	0.90751588	0.985927419	0.983816514	0.942833006	0.931032967	0.910802743	0.871893986	0.903563246
Protected	0.90751588	0.985927419	0.983816514	0.942833006	0.931032967	0.910802743	0.871893986	0.903563246
Untransformed	0.551859997	0.555593013	0.533606214	0.533585756	0.465250494	0.723848742	0.471618711	0.625776859
Crops	0.447794728	0.520067896	0.459296306	0.477601287	0.430176501	0.556647645	0.376232372	0.400122897
Protected	0.90751588	0.985927419	0.983816514	0.942833006	0.931032967	0.910802743	0.871893986	0.903563246
Protected	0.90751588	0.985927419	0.983816514	0.942833006	0.931032967	0.910802743	0.871893986	0.903563246
Crops	0.432275982	0.496083131	0.431773786	0.45836423	0.413055521	0.555062526	0.356041248	0.390283373
Untransformed	0.597640259	0.613387923	0.592615117	0.582673482	0.526325058	0.749540946	0.521858551	0.674003168
Protected	0.90751588	0.985927419	0.983816514	0.942833006	0.931032967	0.910802743	0.871893986	0.903563246
Protected	0.90751588	0.985927419	0.983816514	0.942833006	0.931032967	0.910802743	0.871893986	0.903563246
Crops	0.422136032	0.480411484	0.413790569	0.445794736	0.401868672	0.554026809	0.342848367	0.383854227
Untransformed	0.603796573	0.621159911	0.600550358	0.589274569	0.534538078	0.752995913	0.528614569	0.680488415
Protected	0.90751588	0.985927419	0.983816514	0.942833006	0.931032967	0.910802743	0.871893986	0.903563246
Protected	0.90751588	0.985927419	0.983816514	0.942833006	0.931032967	0.910802743	0.871893986	0.903563246
Crops	0.428041233	0.489538179	0.424263452	0.45311483	0.408383556	0.554629979	0.350531503	0.387598368
Untransformed	0.603796573	0.621159911	0.600550358	0.589274569	0.534538078	0.752995913	0.528614569	0.680488415
Untransformed	0.603796573	0.621159911	0.600550358	0.589274569	0.534538078	0.752995913	0.528614569	0.680488415
Protected	0.90751588	0.985927419	0.983816514	0.942833006	0.931032967	0.910802743	0.871893986	0.903563246
Crops	0.452948487	0.528033211	0.468436507	0.483989893	0.43586236	0.557174061	0.382937823	0.403390593
Untransformed	0.603796573	0.621159911	0.600550358	0.589274569	0.534538078	0.752995913	0.528614569	0.680488415
Untransformed	0.603796573	0.621159911	0.600550358	0.589274569	0.534538078	0.752995913	0.528614569	0.680488415
Untransformed	0.604297219	0.621791947	0.60119567	0.589811385	0.53520598	0.753276879	0.529163984	0.681015811
Untransformed	0.605131629	0.622845341	0.602271191	0.590706078	0.53631915	0.753745156	0.530079676	0.681894804
Untransformed	0.609358077	0.628180985	0.607718911	0.595237872	0.541957573	0.756117068	0.534717834	0.686347071
Untransformed	0.608511353	0.627112046	0.606627518	0.594329975	0.540827975	0.755641881	0.533788628	0.685455107
Untransformed	0.607100147	0.62533048	0.60480853	0.592816814	0.538945312	0.754849902	0.532239952	0.6839685
Untransformed	0.628116372	0.651862238	0.631897593	0.615351388	0.566982652	0.766644355	0.555303424	0.706107625
Untransformed	0.611039834	0.630304105	0.609886627	0.597041129	0.544201172	0.757060882	0.536563415	0.688118684
Untransformed	0.608281258	0.626821563	0.606330934	0.594083256	0.540521009	0.755512749	0.533536118	0.685212717
Untransformed	0.659696438	0.691730229	0.672603019	0.649213004	0.609113008	0.784367309	0.589959789	0.739375019
Untransformed	0.611039834	0.630304105	0.609886627	0.597041129	0.544201172	0.757060882	0.536563415	0.688118684
Crops	0.447001133	0.518841367	0.457888864	0.476617545	0.429300971	0.556566585	0.375199841	0.399619725
Untransformed	0.680231802	0.71765493	0.699072272	0.671231977	0.636508842	0.7958919	0.612495559	0.761007591
Untransformed	0.707237059	0.751747491	0.733880954	0.700188269	0.672536033	0.81104744	0.64213147	0.789455743
Crops	0.44512274	0.515938246	0.454557532	0.474289088	0.427228644	0.556374722	0.372755903	0.398428747
Untransformed	0.673967521	0.70974664	0.690997867	0.664515123	0.628151785	0.792376341	0.605621057	0.754408608
Untransformed	0.699409863	0.741866112	0.723792015	0.691795585	0.662093922	0.806654762	0.633541805	0.781210339
Crops	0.442994784	0.512649415	0.450783598	0.47165127	0.424880987	0.556157368	0.369987263	0.397079535
Settlements	0.340642958	0.339932161	0.332262691	0.389318627	0.279318856	0.484836341	0.250751327	0.318385955
Settlements	0.352276527	0.358297926	0.350475531	0.407469236	0.291643875	0.497497176	0.258209262	0.323880542
Untransformed	0.700671825	0.743459266	0.725418633	0.69314872	0.663777482	0.807362984	0.634926699	0.782539728
Crops	0.439387615	0.50707441	0.444386279	0.46717982	0.420901396	0.555788924	0.365294049	0.394792441
Untransformed	0.744252282	0.798477052	0.781592078	0.739877713	0.721917328	0.831820643	0.682752445	0.828448696
Untransformed	0.787577174	0.8531722	0.837436107	0.786332677	0.779716229	0.856134875	0.73029773	0.874088443
Untransformed	0.571836859	0.580812636	0.559355581	0.555005877	0.49190124	0.735059897	0.493541573	0.646821089
Untransformed	0.73430887	0.785924073	0.768775421	0.729215924	0.708652013	0.82624033	0.671840418	0.817974005
Crops	0.449437615	0.522607035	0.462209969	0.479637811	0.431989007	0.556815453	0.378369898	0.401164555
Untransformed	0.771390529	0.832737505	0.816572178	0.768976603	0.758121939	0.847050817	0.712534301	0.857036943
Untransformed	0.614923703	0.635207264	0.614892777	0.601205595	0.549382567	0.759240537	0.540825622	0.69221007
Untransformed	0.749682826	0.805332795	0.788591828	0.745700594	0.729162111	0.834868301	0.688711992	0.834169394
Crops	0.440136888	0.508232436	0.445715115	0.468108619	0.421728027	0.555865456	0.366268913	0.395267511
Untransformed	0.798100052	0.86645672	0.850999672	0.797615797	0.793754598	0.862040389	0.741845671	0.885173561
Untransformed	0.608006425	0.626474604	0.605976686	0.593788568	0.54015436	0.755358512	0.533234514	0.684923201
Untransformed	0.790675422	0.857083558	0.841429625	0.789654763	0.783849543	0.857873634	0.733697788	0.877352232
Crops	0.448705841	0.521476053	0.460912167	0.478730704	0.431181682	0.556740708	0.377417802	0.40070058
Untransformed	0.798100052	0.86645672	0.850999672	0.797615797	0.793754598	0.862040389	0.741845671	0.885173561
Untransformed	0.798100052	0.86645672	0.850999672	0.797615797	0.793754598	0.862040389	0.741845671	0.885173561
Crops	0.454153342	0.529895356	0.470573319	0.485483433	0.43719161	0.557297128	0.384505435	0.40415452
Untransformed	0.790675422	0.857083558	0.841429625	0.789654763	0.783849543	0.857873634	0.733697788	0.877352232
Untransformed	0.798100052	0.86645672	0.850999672	0.797615797	0.793754598	0.862040389	0.741845671	0.885173561
Untransformed	0.798100052	0.86645672	0.850999672	0.797615797	0.793754598	0.862040389	0.741845671	0.885173561
Untransformed	0.798100052	0.86645672	0.850999672	0.797615797	0.793754598	0.862040389	0.741845671	0.885173561
Crops	0.452623878	0.527531516	0.467860811	0.483587507	0.435504236	0.557140905	0.38251548	0.403184777
Untransformed	0.792516337	0.859407605	0.843802489	0.791628677	0.786305471	0.858906769	0.735718031	0.879291507
Untransformed	0.799047743	0.867653125	0.852221207	0.798631955	0.795018895	0.86257224	0.742885679	0.886171887
Untransformed	0.799047743	0.867653125	0.852221207	0.798631955	0.795018895	0.86257224	0.742885679	0.886171887
Crops	0.4550546	0.531288283	0.472171702	0.486600634	0.438185919	0.557389184	0.385678043	0.404725955
Untransformed	0.764595466	0.824159135	0.807813618	0.761690621	0.749056777	0.84323738	0.705077313	0.849878819
Untransformed	0.799616358	0.868370968	0.852954128	0.79924165	0.795777473	0.86289135	0.743509684	0.886770883
Untransformed	0.799616358	0.868370968	0.852954128	0.79924165	0.795777473	0.86289135	0.743509684	0.886770883
Crops	0.452435839	0.527240895	0.467527323	0.483354413	0.435296783	0.557121698	0.382270826	0.403065552
Crops	0.449917693	0.523349013	0.463061388	0.480232917	0.432518651	0.556864489	0.378994518	0.401468944
Untransformed	0.799616358	0.868370968	0.852954128	0.79924165	0.795777473	0.86289135	0.743509684	0.886770883
Untransformed	0.799616358	0.868370968	0.852954128	0.79924165	0.795777473	0.86289135	0.743509684	0.886770883
Crops	0.449116609	0.52211091	0.461640665	0.479239893	0.43163486	0.556782665	0.377952244	0.400961024
Crops	0.439623011	0.507438222	0.444803754	0.467471616	0.421161095	0.555812968	0.365600318	0.394941692
Untransformed	0.799616358	0.868370968	0.852954128	0.79924165	0.795777473	0.86289135	0.743509684	0.886770883
Untransformed	0.799616358	0.868370968	0.852954128	0.79924165	0.795777473	0.86289135	0.743509684	0.886770883
Untransformed	0.799616358	0.868370968	0.852954128	0.79924165	0.795777473	0.86289135	0.743509684	0.886770883
Crops	0.439659619	0.5074948	0.444868677	0.467516995	0.421201482	0.555816707	0.365647947	0.394964903
Crops	0.432224454	0.496003493	0.431682401	0.458300356	0.412998673	0.555057263	0.355974206	0.390250702
Untransformed	0.681037858	0.718672527	0.700111244	0.672096267	0.637584184	0.796344264	0.613380134	0.761856714
Untransformed	0.74889157	0.804333881	0.787571931	0.744852173	0.728106512	0.834424243	0.687843658	0.833335861
Untransformed	0.74889157	0.804333881	0.787571931	0.744852173	0.728106512	0.834424243	0.687843658	0.833335861
Untransformed	0.670486856	0.705352503	0.68651143	0.660782992	0.623508297	0.790422968	0.601801331	0.750741971
Untransformed	0.715151645	0.761739194	0.744082535	0.708674656	0.68309473	0.815489161	0.650817037	0.797793207
Crops	0.442980935	0.512628011	0.450759037	0.471634103	0.424865708	0.556155954	0.369969244	0.397070754
Untransformed	0.644030168	0.671952478	0.652409831	0.6324149	0.58821294	0.775575289	0.572767426	0.722871697
Untransformed	0.607425599	0.625741344	0.605228024	0.593165779	0.539379491	0.755032548	0.532597107	0.68431134
Crops	0.433140629	0.497419474	0.433307239	0.459436048	0.414009439	0.555150843	0.357166223	0.390831595
Untransformed	0.614900584	0.635178077	0.614862978	0.601180806	0.549351725	0.759227562	0.540800251	0.692185715
Crops	0.452984607	0.528089036	0.468500565	0.484034668	0.435902209	0.557177751	0.382984817	0.403413494
Crops	0.432605105	0.496591803	0.432357487	0.458772212	0.413418625	0.555096143	0.356469464	0.390492051
Untransformed	0.614202658	0.634296986	0.613963379	0.600432457	0.548420635	0.758835881	0.540034338	0.691450499
Untransformed	0.606159283	0.624142694	0.603595795	0.591807976	0.537690123	0.754321882	0.531207436	0.682977365
Crops	0.446408078	0.51792478	0.45683708	0.475882394	0.428646686	0.556506009	0.374428229	0.399243704
Untransformed	0.761959827	0.820831793	0.804416385	0.758864566	0.745540621	0.841758241	0.702184929	0.847102357
Untransformed	0.622479356	0.644745835	0.624631708	0.609307118	0.559462418	0.763480822	0.549117292	0.700169423
Untransformed	0.606159283	0.624142694	0.603595795	0.591807976	0.537690123	0.754321882	0.531207436	0.682977365
Untransformed	0.688227292	0.727748768	0.709378133	0.679805112	0.647175469	0.800379025	0.62126991	0.769430281
Untransformed	0.782533711	0.846805122	0.830935288	0.780924841	0.772987843	0.853304449	0.72476297	0.868775507
Untransformed	0.766159958	0.826134214	0.809830184	0.763368142	0.751143935	0.844115384	0.706794206	0.851526902
Untransformed	0.619574353	0.641078438	0.620887276	0.606192238	0.555586909	0.761850514	0.545929304	0.697109204
Untransformed	0.606159283	0.624142694	0.603595795	0.591807976	0.537690123	0.754321882	0.531207436	0.682977365
Untransformed	0.592753658	0.607218875	0.586316487	0.577433842	0.519805938	0.746798552	0.516495934	0.668855476
Untransformed	0.784559966	0.849363151	0.833547049	0.783097487	0.775691031	0.854441598	0.726986609	0.870910026
Untransformed	0.776020073	0.838582034	0.822539472	0.773940615	0.764298124	0.849648949	0.717614821	0.861913844
Untransformed	0.660381686	0.692595316	0.673486276	0.649947759	0.610027185	0.784751876	0.59071179	0.74009688
Untransformed	0.60837767	0.626943279	0.606455206	0.594186634	0.540649631	0.755566857	0.533641923	0.685314281
Untransformed	0.598951893	0.615043785	0.594305761	0.584079877	0.528074883	0.750277045	0.523297955	0.675384883
Untransformed	0.784297507	0.849031812	0.83320875	0.782816066	0.775340889	0.854294304	0.726698583	0.870633543
Untransformed	0.778972223	0.842308952	0.826344675	0.777106049	0.768236531	0.851305717	0.720854549	0.865023729
Untransformed	0.700043363	0.742665869	0.724608571	0.692474853	0.662939062	0.807010287	0.634237016	0.781877687
Untransformed	0.643332267	0.671071419	0.651510266	0.631666579	0.587281884	0.775183622	0.572001541	0.722136508
Untransformed	0.605150127	0.622868694	0.602295034	0.590725912	0.536343828	0.753755537	0.530099976	0.68191429
Untransformed	0.77621713	0.838830807	0.822793472	0.77415191	0.764561014	0.849759539	0.717831075	0.862121431
Untransformed	0.722805628	0.771401901	0.753948208	0.716881612	0.69330576	0.819784629	0.659216614	0.805856143
Untransformed	0.673893914	0.709653715	0.69090299	0.664436198	0.628053587	0.792335032	0.605540279	0.754331068
Untransformed	0.605150127	0.622868694	0.602295034	0.590725912	0.536343828	0.753755537	0.530099976	0.68191429
Untransformed	0.786519295	0.85183669	0.836072545	0.78519837	0.778304934	0.855541187	0.729136801	0.872974042
Untransformed	0.707187161	0.751684498	0.733816638	0.700134766	0.672469466	0.811019437	0.642076711	0.789403179
Untransformed	0.650130754	0.679654112	0.66027324	0.638956233	0.596351615	0.778998981	0.579462287	0.729298239
Untransformed	0.642439188	0.669943958	0.650359123	0.630708978	0.586090444	0.77468242	0.571021464	0.721195711
Untransformed	0.734613544	0.786308707	0.769168134	0.72954261	0.709058473	0.826411315	0.672174772	0.818294958
Untransformed	0.715948799	0.762745555	0.745110034	0.709529402	0.684158198	0.815936529	0.651691844	0.798632953
Untransformed	0.712524673	0.758422796	0.740696475	0.705857895	0.679590137	0.814014886	0.647934165	0.795025876
Untransformed	0.750632094	0.806531192	0.789815397	0.746718444	0.730428512	0.835401038	0.689753732	0.835169382
Untransformed	0.739288094	0.792210053	0.775193439	0.734554879	0.7152947	0.829034705	0.677304682	0.82321927
Untransformed	0.728205979	0.778219529	0.760909042	0.72267212	0.700510264	0.822815344	0.665143028	0.811545036
Untransformed	0.758907219	0.816978055	0.800481698	0.755591418	0.741468197	0.840045096	0.698834959	0.843886649
Untransformed	0.747812901	0.802972125	0.78618157	0.743695574	0.72666748	0.833818887	0.686659913	0.832199559
Untransformed	0.731528482	0.782413996	0.765191614	0.726234663	0.704942752	0.824679957	0.668789186	0.815045061
Crops	0.43379988	0.498438369	0.434476421	0.460253256	0.414736754	0.55521818	0.358023961	0.391249587
Crops	0.420283401	0.477548178	0.410504925	0.443498212	0.399824766	0.553837577	0.340437946	0.382679582
Untransformed	0.665546245	0.69911527	0.680143183	0.655485439	0.616917123	0.787650262	0.596379441	0.745537382
Untransformed	0.710189581	0.755474878	0.737686636	0.703354101	0.676474936	0.812704416	0.645371605	0.792566019
Settlements	0.258834085	0.210781551	0.204187473	0.26168102	0.192647614	0.395803591	0.198306095	0.279747258
Settlements	0.322565496	0.311393505	0.303961667	0.361114302	0.260166947	0.465162605	0.239162405	0.309847889
Crops	0.42450034	0.484065606	0.417983674	0.448725535	0.404477083	0.554268305	0.34592452	0.385353296
Crops	0.417928978	0.473909336	0.406329353	0.440579667	0.397227261	0.553597091	0.337374656	0.381186782
Crops	0.448954304	0.521860061	0.461352816	0.479038699	0.431455797	0.556766087	0.377741072	0.400858116
Protected	0.90751588	0.985927419	0.983816514	0.942833006	0.931032967	0.910802743	0.871893986	0.903563246
Settlements	0.350302139	0.355180984	0.347384543	0.40438881	0.289552137	0.495348445	0.25694354	0.322948029
Settlements	0.349693868	0.354220715	0.34643227	0.403439791	0.288907713	0.494686463	0.256553596	0.32266074
Crops	0.421837035	0.479949374	0.413260298	0.445424099	0.401538805	0.553996269	0.342459348	0.383664651
Crops	0.438008048	0.504942239	0.441939613	0.465469706	0.419379394	0.555648012	0.363499122	0.393917739
Crops	0.439886888	0.507846053	0.44527174	0.467798719	0.421452216	0.555839921	0.365943643	0.395109001
Protected	0.90751588	0.985927419	0.983816514	0.942833006	0.931032967	0.910802743	0.871893986	0.903563246
Settlements	0.354298785	0.361490438	0.35364146	0.410624348	0.293786327	0.499698003	0.259505671	0.324835663
Settlements	0.350714461	0.355831912	0.348030051	0.405032112	0.289988966	0.495797176	0.257207868	0.323142771
Crops	0.431442467	0.494794905	0.430295546	0.457331004	0.41213595	0.554977389	0.354956779	0.38975489
Crops	0.441299763	0.5100297	0.447777476	0.46955012	0.423010963	0.555984235	0.367781905	0.396004822
Crops	0.445549522	0.516597852	0.455314431	0.474818127	0.427699489	0.556418315	0.373311181	0.398699344
Protected	0.90751588	0.985927419	0.983816514	0.942833006	0.931032967	0.910802743	0.871893986	0.903563246
Protected	0.90751588	0.985927419	0.983816514	0.942833006	0.931032967	0.910802743	0.871893986	0.903563246
Protected	0.90751588	0.985927419	0.983816514	0.942833006	0.931032967	0.910802743	0.871893986	0.903563246
Protected	0.90751588	0.985927419	0.983816514	0.942833006	0.931032967	0.910802743	0.871893986	0.903563246
Crops	0.441453685	0.510267592	0.448050456	0.469740922	0.423180776	0.555999957	0.36798217	0.396102414
Crops	0.434472804	0.499478397	0.435669853	0.461087413	0.415479154	0.555286914	0.358899489	0.391676249
Crops	0.451163387	0.525274277	0.465270629	0.481777081	0.433892957	0.556991727	0.380615265	0.402258766
Protected	0.90751588	0.985927419	0.983816514	0.942833006	0.931032967	0.910802743	0.871893986	0.903563246
Protected	0.90751588	0.985927419	0.983816514	0.942833006	0.931032967	0.910802743	0.871893986	0.903563246
Protected	0.90751588	0.985927419	0.983816514	0.942833006	0.931032967	0.910802743	0.871893986	0.903563246
Untransformed	0.679817092	0.717131382	0.698537727	0.670787305	0.635955585	0.795659162	0.61204045	0.760570723
Crops	0.441174382	0.50983592	0.447555113	0.469394698	0.422872637	0.555971428	0.367618775	0.395925325
Protected	0.90751588	0.985927419	0.983816514	0.942833006	0.931032967	0.910802743	0.871893986	0.903563246
Crops	0.451639224	0.526009699	0.466114526	0.482366929	0.434417922	0.55704033	0.381234367	0.402560466
Crops	0.447619592	0.519797217	0.458985703	0.477384188	0.429983283	0.556629756	0.376004506	0.400011854
Crops	0.449076928	0.52204958	0.461570289	0.479190703	0.431591081	0.556778612	0.377900615	0.400935865
Protected	0.90751588	0.985927419	0.983816514	0.942833006	0.931032967	0.910802743	0.871893986	0.903563246
Protected	0.90751588	0.985927419	0.983816514	0.942833006	0.931032967	0.910802743	0.871893986	0.903563246
Protected	0.90751588	0.985927419	0.983816514	0.942833006	0.931032967	0.910802743	0.871893986	0.903563246
Protected	0.90751588	0.985927419	0.983816514	0.942833006	0.931032967	0.910802743	0.871893986	0.903563246
Untransformed	0.692780505	0.733496935	0.715247041	0.684687279	0.653249824	0.80293432	0.626266664	0.774226773
Crops	0.415710908	0.470481231	0.402395602	0.437830144	0.394780186	0.553370533	0.33448877	0.379780434
Crops	0.408538433	0.459395919	0.389675205	0.428939134	0.386867188	0.55263792	0.325156809	0.375232789
Crops	0.449649415	0.522934379	0.462585597	0.479900359	0.432222675	0.556837087	0.378645467	0.401298845
Crops	0.444315234	0.514690216	0.453125418	0.473288102	0.426337766	0.556292242	0.371705273	0.397916755
Crops	0.448963867	0.521874841	0.461369776	0.479050553	0.431466348	0.556767063	0.377753514	0.400864179
Crops	0.430945124	0.494026243	0.429413507	0.456714496	0.411587258	0.554926589	0.354309696	0.389439554
Crops	0.442018971	0.511141262	0.449052993	0.470441652	0.423804426	0.556057696	0.368717653	0.396460829
Protected	0.90751588	0.985927419	0.983816514	0.942833006	0.931032967	0.910802743	0.871893986	0.903563246
Protected	0.90751588	0.985927419	0.983816514	0.942833006	0.931032967	0.910802743	0.871893986	0.903563246
Crops	0.426357688	0.486936201	0.421277682	0.451027905	0.406526193	0.554458018	0.348341077	0.386530931
Crops	0.450365088	0.524040477	0.463854844	0.480787508	0.433012238	0.556910187	0.379576615	0.401752611
Crops	0.446231366	0.517651665	0.456523681	0.475663341	0.428451729	0.55648796	0.374198313	0.399131661
Untransformed	0.711820619	0.757533968	0.739788977	0.705102975	0.678650872	0.813619765	0.647161526	0.794284203
Untransformed	0.733538428	0.784951435	0.767782353	0.72838982	0.707624181	0.825807952	0.670994925	0.817162398
Crops	0.440036091	0.508076652	0.445536352	0.467983671	0.421616823	0.555855161	0.366137768	0.395203602
Crops	0.450101798	0.523633553	0.463387899	0.480461134	0.432721764	0.556883294	0.379234053	0.401585675
Untransformed	0.605150127	0.622868694	0.602295034	0.590725912	0.536343828	0.753755537	0.530099976	0.68191429
Crops	0.454579947	0.530554689	0.471329903	0.486012253	0.43766226	0.557340702	0.385060481	0.404425005
Untransformed	0.710595852	0.755987771	0.738210302	0.703789723	0.677016934	0.812932418	0.645817452	0.792993997
Untransformed	0.72951389	0.77987069	0.762594886	0.724074523	0.702255123	0.823549353	0.666578346	0.812922828
Untransformed	0.720444562	0.768421194	0.750904891	0.714349969	0.690155909	0.818459583	0.656625552	0.803368926
Crops	0.436872467	0.50318716	0.43992566	0.464062039	0.418126571	0.555532021	0.362021641	0.393197734
Crops	0.445601983	0.516678932	0.45540747	0.474883158	0.427757366	0.556423673	0.373379436	0.398732607
Untransformed	0.605161275	0.622882768	0.602309403	0.590737866	0.536358701	0.753761793	0.53011221	0.681926034
Untransformed	0.701054073	0.743941832	0.725911335	0.693558584	0.664287431	0.807577504	0.635346182	0.782942399
Crops	0.450893741	0.524857529	0.464792411	0.481442827	0.433595471	0.556964185	0.380264434	0.402087799
Crops	0.448427647	0.521046094	0.460418789	0.478385854	0.430874765	0.556712293	0.377055849	0.400524194
Untransformed	0.669851668	0.704550615	0.685692699	0.660101913	0.622660904	0.790066496	0.601104267	0.750072844
Protected	0.90751588	0.985927419	0.983816514	0.942833006	0.931032967	0.910802743	0.871893986	0.903563246
Crops	0.441057013	0.509654522	0.447346959	0.469249207	0.422743151	0.55595944	0.367466069	0.395850908
Untransformed	0.762224988	0.821166544	0.804758167	0.759148884	0.745894367	0.841907051	0.70247592	0.847381686
Untransformed	0.73498281	0.786774883	0.769644103	0.729938554	0.709551104	0.82661855	0.672580009	0.818683954
Crops	0.444639093	0.515190751	0.453699782	0.473689558	0.426695062	0.556325321	0.372126639	0.398122094
Crops	0.451756219	0.526190519	0.466322017	0.482511956	0.434546996	0.55705228	0.381386587	0.402634646
Protected	0.90751588	0.985927419	0.983816514	0.942833006	0.931032967	0.910802743	0.871893986	0.903563246
Crops	0.437072084	0.503495674	0.44027968	0.464309484	0.418346797	0.55555241	0.362281359	0.393324299
Untransformed	0.768443724	0.829017335	0.812773866	0.765816902	0.754190663	0.845397049	0.70930044	0.85393269
Untransformed	0.750489214	0.806350813	0.789631229	0.746565241	0.730237897	0.835320852	0.689596933	0.835018867
Untransformed	0.719868326	0.767693729	0.750162145	0.713732101	0.689387163	0.818136195	0.655993182	0.802761901
Crops	0.448805587	0.521630214	0.461089067	0.478854349	0.431291726	0.556750896	0.37754758	0.400763824
Protected	0.90751588	0.985927419	0.983816514	0.942833006	0.931032967	0.910802743	0.871893986	0.903563246
Untransformed	0.768112219	0.82859883	0.81234657	0.765461448	0.753748409	0.845211007	0.708936643	0.853583473
Untransformed	0.755336778	0.81247058	0.795879543	0.751763025	0.736704939	0.838041339	0.694916711	0.840125438
Untransformed	0.73163837	0.782552723	0.765333255	0.72635249	0.705089351	0.824741626	0.668909778	0.81516082
Crops	0.444398226	0.514818483	0.453272604	0.473390978	0.426429327	0.556300719	0.371813252	0.397969375
Untransformed	0.759934053	0.818274373	0.801805245	0.756692437	0.742838076	0.840621362	0.699961819	0.844968346
Untransformed	0.746359866	0.801137753	0.784308667	0.742137562	0.724729015	0.833003433	0.685065334	0.830668888
Untransformed	0.727438981	0.777251239	0.759920412	0.721849709	0.699487027	0.8223849	0.664301315	0.810737057
Untransformed	0.755282235	0.812401723	0.795809239	0.751704541	0.736632174	0.838010729	0.694856855	0.84006798
Untransformed	0.734289557	0.785899692	0.768750528	0.729195215	0.708626248	0.826229491	0.671819224	0.81795366
Untransformed	0.699733581	0.742274787	0.724209274	0.692142691	0.662525788	0.806836435	0.633897058	0.781551353
Untransformed	0.764063579	0.823487658	0.807128037	0.761120307	0.748347197	0.842938881	0.704493614	0.849318514
Untransformed	0.74842991	0.803751063	0.78697687	0.74435716	0.727490621	0.834165157	0.687337027	0.832849535
Untransformed	0.719675543	0.767450351	0.749913656	0.71352539	0.689129974	0.818028004	0.655781619	0.802558817
Untransformed	0.760249164	0.818672182	0.80221141	0.757030314	0.743258459	0.840798205	0.700307626	0.845300294
Untransformed	0.747682728	0.802807789	0.786013783	0.743555997	0.72649382	0.833745833	0.68651706	0.832062431
Untransformed	0.722555309	0.771085889	0.753625558	0.716613209	0.692971815	0.819644149	0.658941912	0.80559245
Untransformed	0.755447816	0.812610759	0.796022667	0.751882085	0.736853073	0.838103654	0.695038566	0.840242408
Untransformed	0.746886922	0.80180313	0.784988021	0.742702696	0.725432149	0.833299221	0.685643732	0.831224104
Untransformed	0.724216138	0.773182588	0.755766299	0.718394027	0.695187495	0.820576218	0.660764526	0.807342017
Untransformed	0.752039766	0.808308296	0.791629829	0.748227816	0.73230646	0.836191033	0.691298529	0.836652266
Untransformed	0.747495308	0.802571182	0.785772206	0.743355036	0.726243786	0.833640651	0.686311383	0.831864997
Untransformed	0.729114442	0.779366411	0.762080014	0.723646216	0.701722227	0.82332518	0.666139987	0.812502038
Untransformed	0.747913067	0.803098578	0.78631068	0.743802977	0.72680111	0.8338751	0.686769836	0.832305077
Untransformed	0.738796989	0.791590062	0.774560426	0.734028294	0.714639527	0.828759094	0.676765738	0.822701926
Untransformed	0.750417395	0.806260147	0.789538658	0.746488234	0.730142086	0.835280547	0.689518118	0.834943212
Untransformed	0.754047729	0.810843232	0.794218012	0.750380847	0.734985245	0.837317916	0.693502093	0.838767515
Untransformed	0.765153669	0.824863833	0.808533119	0.762289152	0.749801465	0.843550648	0.705689892	0.850466847
Untransformed	0.747604128	0.80270856	0.78591247	0.743471718	0.72638896	0.833701722	0.686430803	0.831979631
Untransformed	0.67117804	0.706225083	0.687402339	0.661524112	0.624430392	0.790810865	0.602559845	0.751470085
Untransformed	0.680944188	0.718554275	0.699990508	0.67199583	0.637459222	0.796291696	0.61327734	0.76175804
Crops	0.438810526	0.506182498	0.443362811	0.466464459	0.420264725	0.555729979	0.364543211	0.394426543
Untransformed	0.756658029	0.814138583	0.797582582	0.753179732	0.738467595	0.838782835	0.696366669	0.841517284
Untransformed	0.718011929	0.765350136	0.747769325	0.711741586	0.686910579	0.817094372	0.653955949	0.800806316
Untransformed	0.492882278	0.481137082	0.457586323	0.470347102	0.386569458	0.690750032	0.406895814	0.563647951
Untransformed	0.55660436	0.561582494	0.539721506	0.538672882	0.471579857	0.726511312	0.476825235	0.630774714
Crops	0.420308408	0.477586828	0.410549276	0.443529211	0.399852355	0.553840132	0.340470483	0.382695438
Untransformed	0.762074509	0.820976573	0.804564206	0.758987533	0.745693616	0.841822601	0.702310783	0.847223167
Untransformed	0.720902947	0.768999877	0.751495729	0.714841469	0.69076743	0.818716832	0.657128588	0.803851801
Crops	0.42721758	0.488265195	0.422802703	0.452093829	0.407474865	0.55454585	0.349459866	0.387076138
Crops	0.430214219	0.492896605	0.428117247	0.455808467	0.410780892	0.554851933	0.353358731	0.38897613
Crops	0.422680745	0.481253358	0.414756619	0.446469963	0.402469624	0.554082447	0.343557082	0.384199597
Protected	0.90751588	0.985927419	0.983816514	0.942833006	0.931032967	0.910802743	0.871893986	0.903563246
Untransformed	0.760653914	0.819183155	0.802733117	0.757464306	0.743798429	0.841025354	0.700751804	0.84572667
Untransformed	0.721882506	0.770236513	0.752758342	0.715891798	0.692074241	0.819266567	0.658203569	0.804883699
Crops	0.433623028	0.498165039	0.434162775	0.46003403	0.414541643	0.555200116	0.357793863	0.391137456
Crops	0.41428732	0.468281025	0.399870866	0.436065462	0.393209619	0.553225124	0.332636568	0.37887782
Crops	0.425841593	0.486138558	0.420362387	0.450388153	0.405956813	0.554405303	0.347669596	0.386203705
Crops	0.446830957	0.518578354	0.457587057	0.476406595	0.429113225	0.556549203	0.374978429	0.399511826
Untransformed	0.761339926	0.820049205	0.803617358	0.75819988	0.744713624	0.841410348	0.701504642	0.846449335
Untransformed	0.733725438	0.785187525	0.768023402	0.728590341	0.707873668	0.825912904	0.671200153	0.817359401
Untransformed	0.55626025	0.561148075	0.539277962	0.538303911	0.471120786	0.726318195	0.476447604	0.630412218
Crops	0.428788019	0.490692363	0.425587878	0.454040547	0.409207444	0.554706258	0.351503131	0.388071861
Crops	0.436048142	0.501913137	0.438463718	0.463040205	0.417217139	0.555447823	0.360949129	0.392675078
Protected	0.90751588	0.985927419	0.983816514	0.942833006	0.931032967	0.910802743	0.871893986	0.903563246
Untransformed	0.700413072	0.743132605	0.725085111	0.692871272	0.663432284	0.80721777	0.63464274	0.782267149
Untransformed	0.749155286	0.804666808	0.787911851	0.745134942	0.728458331	0.834572243	0.688133064	0.833613668
Untransformed	0.656832834	0.688115097	0.668911949	0.646142514	0.60529273	0.782760235	0.586817234	0.736358412
Crops	0.440306965	0.508495297	0.446016747	0.468319447	0.421915664	0.555882828	0.366490197	0.395375347
Crops	0.443836128	0.513949741	0.452275723	0.472694201	0.425809195	0.556243305	0.371081918	0.397612981
Untransformed	0.691120561	0.731401352	0.713107441	0.68290741	0.651035324	0.802002748	0.62444502	0.772478138
Untransformed	0.729561232	0.779930457	0.762655909	0.724125286	0.702318281	0.823575922	0.6666303	0.8129727
Untransformed	0.748298205	0.803584793	0.786807108	0.74421594	0.727314916	0.834091243	0.687192492	0.832710793
Untransformed	0.644273112	0.672259181	0.652722977	0.632675397	0.588537048	0.775711631	0.573034036	0.723127623
Untransformed	0.574311146	0.583936278	0.562544836	0.557658922	0.495202138	0.736448484	0.496256887	0.649427577
Crops	0.442042695	0.511177927	0.449095066	0.470471059	0.423830599	0.55606012	0.368748519	0.396475871
Untransformed	0.694546294	0.73572614	0.717523072	0.68658064	0.655605528	0.803925293	0.628204463	0.776086908
Protected	0.90751588	0.985927419	0.983816514	0.942833006	0.931032967	0.910802743	0.871893986	0.903563246
Untransformed	0.727228148	0.776985075	0.759648658	0.721623645	0.69920576	0.822266579	0.664069945	0.81051496
Untransformed	0.668705272	0.703103357	0.68421504	0.658872694	0.621131519	0.78942313	0.599846197	0.748865196
Untransformed	0.67470938	0.710683194	0.691954094	0.665310579	0.629141485	0.792792678	0.606435183	0.755190105
Untransformed	0.635559006	0.66125813	0.641490847	0.623331727	0.576911726	0.770821213	0.563471065	0.71394792
Crops	0.423862163	0.483079281	0.416851866	0.44793445	0.403773018	0.55420312	0.345094201	0.384948665
Crops	0.442033606	0.511163881	0.449078948	0.470459793	0.423820572	0.556059191	0.368736694	0.396470109
Untransformed	0.693388499	0.734264491	0.716030721	0.685339199	0.654060936	0.80327553	0.626933884	0.774867252
Untransformed	0.742675457	0.796486401	0.779559613	0.738186967	0.719813715	0.830935717	0.681022017	0.82678762
Untransformed	0.767782803	0.828182961	0.811921965	0.765108232	0.753308941	0.845026136	0.708575137	0.853236456
Untransformed	0.723149419	0.771835917	0.754391341	0.717250241	0.693764405	0.819977567	0.659593895	0.806218303
Untransformed	0.704966401	0.748880917	0.730954167	0.697753563	0.669506792	0.80977313	0.63963962	0.787063763
Crops	0.445275201	0.516173879	0.454827921	0.474478078	0.427396845	0.556390295	0.372954266	0.398525413
Crops	0.421110614	0.478826666	0.411971989	0.444523627	0.400737385	0.553922071	0.341514217	0.38320407
Untransformed	0.635290594	0.660919275	0.641144874	0.623043922	0.576553642	0.770670578	0.563176506	0.713665166
Protected	0.90751588	0.985927419	0.983816514	0.942833006	0.931032967	0.910802743	0.871893986	0.903563246
Untransformed	0.749109135	0.804608545	0.787852364	0.745085456	0.728396761	0.834546342	0.688082417	0.833565051
Untransformed	0.735091495	0.786912091	0.769784193	0.730055091	0.709696098	0.826679544	0.672699281	0.818798446
Untransformed	0.751373666	0.807467383	0.790771253	0.747513592	0.731417829	0.835817213	0.690567542	0.835950577
Untransformed	0.736358984	0.788512222	0.771417935	0.731414151	0.711387031	0.827390868	0.674090239	0.820133657
Untransformed	0.637566512	0.663792489	0.64407844	0.625484267	0.579589901	0.77194784	0.565674127	0.716062687
Crops	0.434052834	0.498829318	0.434925036	0.460566818	0.415015825	0.555244018	0.358353074	0.39140997
Crops	0.437280478	0.503817756	0.440649268	0.46456781	0.418576707	0.555573696	0.362552496	0.39345643
Protected	0.90751588	0.985927419	0.983816514	0.942833006	0.931032967	0.910802743	0.871893986	0.903563246
Protected	0.90751588	0.985927419	0.983816514	0.942833006	0.931032967	0.910802743	0.871893986	0.903563246
Protected	0.90751588	0.985927419	0.983816514	0.942833006	0.931032967	0.910802743	0.871893986	0.903563246
Protected	0.90751588	0.985927419	0.983816514	0.942833006	0.931032967	0.910802743	0.871893986	0.903563246
Untransformed	0.776703972	0.839445416	0.82342099	0.774673924	0.7652105	0.850032758	0.718365341	0.862634284
Untransformed	0.751442789	0.807554647	0.790860349	0.747587709	0.731510044	0.835856005	0.690643399	0.836023393
Untransformed	0.74404218	0.79821181	0.781321265	0.739652432	0.721637035	0.831702732	0.682521877	0.828227368
Untransformed	0.710383935	0.755720238	0.737937149	0.703562496	0.67673422	0.812813488	0.645584891	0.792770757
Untransformed	0.74231616	0.79603281	0.779096494	0.737801713	0.719334385	0.830734077	0.68062772	0.826409126
Untransformed	0.653674875	0.684128358	0.664841468	0.642756404	0.601079757	0.780987966	0.58335165	0.733031723
Crops	0.442897997	0.512499828	0.450611947	0.471531293	0.424774207	0.556147482	0.369861336	0.397018168
Crops	0.416807511	0.472176069	0.404340429	0.439189494	0.395990008	0.553482542	0.335915538	0.380475725
Crops	0.441744884	0.510717651	0.448566899	0.470101893	0.423502041	0.556029701	0.368361043	0.396287047
Protected	0.90751588	0.985927419	0.983816514	0.942833006	0.931032967	0.910802743	0.871893986	0.903563246
Protected	0.90751588	0.985927419	0.983816514	0.942833006	0.931032967	0.910802743	0.871893986	0.903563246
Protected	0.90751588	0.985927419	0.983816514	0.942833006	0.931032967	0.910802743	0.871893986	0.903563246
Protected	0.90751588	0.985927419	0.983816514	0.942833006	0.931032967	0.910802743	0.871893986	0.903563246
Untransformed	0.754590025	0.811527849	0.794917009	0.750962322	0.735708711	0.837622256	0.694097215	0.839338786
Untransformed	0.744331819	0.798577462	0.781694597	0.739962996	0.722023436	0.831865279	0.68283973	0.828532482
Untransformed	0.702105619	0.745269347	0.727266735	0.6946861	0.665690278	0.808167639	0.636500162	0.784050129
Untransformed	0.735417335	0.787323446	0.770204188	0.730404472	0.710130795	0.826862408	0.673056862	0.819141696
Untransformed	0.71319991	0.759275243	0.741566827	0.706581915	0.680490958	0.814393833	0.648675178	0.79573719
Untransformed	0.671084844	0.706107428	0.687282212	0.661424182	0.62430606	0.790758563	0.60245757	0.751371909
Crops	0.423765596	0.482930033	0.416680604	0.447814746	0.403666481	0.554193256	0.34496856	0.384887438
Crops	0.439664798	0.507502805	0.444877863	0.467523416	0.421207196	0.555817236	0.365654686	0.394968187
Crops	0.443286448	0.513100191	0.451300865	0.472012817	0.425202763	0.556187159	0.370366741	0.397264462
Protected	0.90751588	0.985927419	0.983816514	0.942833006	0.931032967	0.910802743	0.871893986	0.903563246
Protected	0.90751588	0.985927419	0.983816514	0.942833006	0.931032967	0.910802743	0.871893986	0.903563246
Protected	0.90751588	0.985927419	0.983816514	0.942833006	0.931032967	0.910802743	0.871893986	0.903563246
Protected	0.90751588	0.985927419	0.983816514	0.942833006	0.931032967	0.910802743	0.871893986	0.903563246
Untransformed	0.783542683	0.848078891	0.832235813	0.782006709	0.774333894	0.853870691	0.72587023	0.869838389
Untransformed	0.706737522	0.751116855	0.733237071	0.699652643	0.671869611	0.810767096	0.641583272	0.788929516
Untransformed	0.61419379	0.63428579	0.613951948	0.600422948	0.548408803	0.758830904	0.540024606	0.691441157
Untransformed	0.690670181	0.730832773	0.712526919	0.682424491	0.65043448	0.801749991	0.623950767	0.772003694
Protected	0.90751588	0.985927419	0.983816514	0.942833006	0.931032967	0.910802743	0.871893986	0.903563246
Protected	0.90751588	0.985927419	0.983816514	0.942833006	0.931032967	0.910802743	0.871893986	0.903563246
Protected	0.90751588	0.985927419	0.983816514	0.942833006	0.931032967	0.910802743	0.871893986	0.903563246
Untransformed	0.714587519	0.761027018	0.743355399	0.708069774	0.68234214	0.815172569	0.650197957	0.797198939
Untransformed	0.62115291	0.643071274	0.622921973	0.607884841	0.557692832	0.762736411	0.547661633	0.698772104
Untransformed	0.705488606	0.74954017	0.731627268	0.698313496	0.670203455	0.810066195	0.640212695	0.78761387
Untransformed	0.685438029	0.724227487	0.705782887	0.676814335	0.643454368	0.798813671	0.618208938	0.766491987
Crops	0.453273405	0.528535384	0.46901275	0.484392662	0.436220825	0.557207249	0.383360567	0.403596604
Crops	0.440029918	0.508067111	0.445525404	0.467976019	0.421610013	0.55585453	0.366129736	0.395199688
Crops	0.43360194	0.498132445	0.434125374	0.460007889	0.414518377	0.555197962	0.357766425	0.391124085
Crops	0.43318791	0.497492548	0.433391091	0.459494657	0.414061601	0.555155672	0.357227739	0.390861573
Protected	0.90751588	0.985927419	0.983816514	0.942833006	0.931032967	0.910802743	0.871893986	0.903563246
Protected	0.90751588	0.985927419	0.983816514	0.942833006	0.931032967	0.910802743	0.871893986	0.903563246
Settlements	0.333128352	0.328068949	0.320498261	0.377594393	0.271357614	0.476658181	0.245933937	0.314836773
Untransformed	0.728281591	0.778314985	0.761006503	0.722753195	0.700611136	0.822857778	0.665226006	0.811624687
Untransformed	0.695559291	0.73700499	0.718828784	0.687666823	0.656956948	0.804493794	0.629316139	0.77715403
Untransformed	0.638703017	0.66522726	0.645543349	0.626702881	0.58110609	0.772585654	0.566921342	0.717259916
Untransformed	0.718180657	0.765563145	0.747986809	0.711922504	0.687135676	0.817189064	0.654141113	0.80098406
Settlements	0.310475381	0.292306998	0.285034086	0.342251394	0.247358248	0.452004911	0.231411792	0.304137673
Crops	0.442128469	0.511310495	0.449247188	0.470577386	0.423925229	0.556068881	0.368860119	0.396530256
Crops	0.435686421	0.501354084	0.437822205	0.462591814	0.416818071	0.555410876	0.360478501	0.392445732
Crops	0.445909886	0.517154806	0.455953536	0.475264834	0.428097058	0.556455123	0.373780042	0.398927829
Protected	0.90751588	0.985927419	0.983816514	0.942833006	0.931032967	0.910802743	0.871893986	0.903563246
Untransformed	0.686426208	0.725475005	0.707056609	0.677873906	0.644772678	0.799368244	0.619293377	0.767532965
Untransformed	0.676986623	0.713558079	0.694889367	0.667752344	0.63217951	0.794070682	0.608934257	0.757589021
Untransformed	0.68720468	0.726457781	0.708060029	0.678708621	0.645811223	0.799805128	0.620147683	0.768353031
Untransformed	0.67771455	0.714477045	0.695827636	0.668532862	0.633150624	0.7944792	0.609733094	0.758355842
Untransformed	0.744119369	0.798309256	0.781420757	0.739735197	0.721740011	0.831746051	0.682606584	0.828308681
Settlements	0.330598726	0.324075462	0.316538026	0.37364769	0.268677639	0.473905185	0.244312269	0.313642019
Crops	0.452577576	0.527459955	0.467778695	0.483530112	0.435453155	0.557136176	0.382455238	0.40315542
Crops	0.436691343	0.502907226	0.439604436	0.463837517	0.417926747	0.555513521	0.361785985	0.393082894
Crops	0.444714702	0.515307608	0.453833875	0.473783283	0.426778477	0.556333044	0.372225013	0.398170034
Protected	0.90751588	0.985927419	0.983816514	0.942833006	0.931032967	0.910802743	0.871893986	0.903563246
Protected	0.90751588	0.985927419	0.983816514	0.942833006	0.931032967	0.910802743	0.871893986	0.903563246
Untransformed	0.71269913	0.758643037	0.740921342	0.706044955	0.679822876	0.814112792	0.648125615	0.795209653
Untransformed	0.666775642	0.700667312	0.681727826	0.656803656	0.618557238	0.788340209	0.597728598	0.746832466
Untransformed	0.690345793	0.730423253	0.712108796	0.682076668	0.650001721	0.801567943	0.62359478	0.771661974
Untransformed	0.757993653	0.81582473	0.799304148	0.75461185	0.740249425	0.839532396	0.6978324	0.84292427
Untransformed	0.710695897	0.756114073	0.738339256	0.703896996	0.677150403	0.812988564	0.645927243	0.793099388
Untransformed	0.744913486	0.799311783	0.782444342	0.740586687	0.722799427	0.832191715	0.683478059	0.829145228
Crops	0.447812816	0.520095851	0.459328385	0.477623709	0.430196456	0.556649493	0.376255905	0.400134366
Protected	0.90751588	0.985927419	0.983816514	0.942833006	0.931032967	0.910802743	0.871893986	0.903563246
Protected	0.90751588	0.985927419	0.983816514	0.942833006	0.931032967	0.910802743	0.871893986	0.903563246
Protected	0.90751588	0.985927419	0.983816514	0.942833006	0.931032967	0.910802743	0.871893986	0.903563246
Untransformed	0.734404105	0.786044302	0.768898176	0.729318039	0.708779065	0.826293776	0.67194493	0.818074329
Untransformed	0.673837861	0.709582952	0.690830741	0.664376096	0.627978808	0.792303576	0.605478767	0.754272021
Untransformed	0.710921028	0.756398287	0.738629441	0.704138392	0.677450745	0.813114909	0.646174304	0.793336547
Untransformed	0.765600736	0.825428229	0.80910937	0.762768519	0.750397888	0.843801545	0.706180509	0.850937801
Untransformed	0.749817727	0.805503101	0.78876571	0.745845242	0.72934208	0.834944009	0.688860035	0.834311503
Untransformed	0.755817832	0.813077883	0.796499602	0.752278833	0.737346705	0.83831131	0.695444626	0.840632195
Untransformed	0.732055247	0.783079006	0.765870593	0.726799485	0.705645499	0.824975581	0.669367264	0.815599971
Protected	0.90751588	0.985927419	0.983816514	0.942833006	0.931032967	0.910802743	0.871893986	0.903563246
Protected	0.90751588	0.985927419	0.983816514	0.942833006	0.931032967	0.910802743	0.871893986	0.903563246
Protected	0.90751588	0.985927419	0.983816514	0.942833006	0.931032967	0.910802743	0.871893986	0.903563246
Untransformed	0.758104179	0.815964263	0.799446612	0.754730361	0.740396876	0.839594424	0.697953693	0.843040702
Untransformed	0.717229024	0.764361764	0.746760192	0.710902119	0.685866121	0.816655001	0.653096779	0.799981581
Untransformed	0.76834388	0.828891289	0.812645171	0.765709845	0.754057464	0.845341016	0.70919087	0.853827512
Untransformed	0.763292628	0.822514377	0.806134312	0.760293657	0.747318686	0.842506218	0.703647562	0.84850637
Untransformed	0.721496767	0.769749541	0.75226114	0.715478191	0.691559635	0.819050088	0.657780254	0.80447735
Settlements	0.336307186	0.333087334	0.325474859	0.382553988	0.274725385	0.480117713	0.247971793	0.316338151
Settlements	0.356175527	0.364453227	0.356579579	0.413552428	0.295774614	0.501740465	0.260708794	0.325722057
Protected	0.90751588	0.985927419	0.983816514	0.942833006	0.931032967	0.910802743	0.871893986	0.903563246
Untransformed	0.764680039	0.824265903	0.807922629	0.761781304	0.749169604	0.843284843	0.705170125	0.849967911
Untransformed	0.767318685	0.827597039	0.811323736	0.764610583	0.75268977	0.844765669	0.708065808	0.85274754
Settlements	0.343386381	0.344263168	0.336557635	0.393598896	0.282225337	0.487822014	0.252510054	0.319681686
Settlements	0.281590939	0.246707502	0.239814282	0.297186098	0.216757038	0.420569918	0.212894837	0.290495422
Settlements	0.304008108	0.282097197	0.274909299	0.332161202	0.240506588	0.444966565	0.227265816	0.301083151
Protected	0.90751588	0.985927419	0.983816514	0.942833006	0.931032967	0.910802743	0.871893986	0.903563246
Untransformed	0.776379822	0.839036197	0.823003175	0.774326356	0.764778059	0.849850843	0.718009615	0.862292816
Protected	0.90751588	0.985927419	0.983816514	0.942833006	0.931032967	0.910802743	0.871893986	0.903563246
Protected	0.90751588	0.985927419	0.983816514	0.942833006	0.931032967	0.910802743	0.871893986	0.903563246
Protected	0.90751588	0.985927419	0.983816514	0.942833006	0.931032967	0.910802743	0.871893986	0.903563246
Protected	0.90751588	0.985927419	0.983816514	0.942833006	0.931032967	0.910802743	0.871893986	0.903563246
Protected	0.90751588	0.985927419	0.983816514	0.942833006	0.931032967	0.910802743	0.871893986	0.903563246
Untransformed	0.750867966	0.806828966	0.790119425	0.746971356	0.730743183	0.83553341	0.69001258	0.835417856
Untransformed	0.724810783	0.773933293	0.756532773	0.719031634	0.695980799	0.820909937	0.661417098	0.807968434
Untransformed	0.577462389	0.587914539	0.56660666	0.561037831	0.499406151	0.738216984	0.499715101	0.652747191
Crops	0.431453049	0.49481126	0.430314314	0.457344122	0.412147625	0.55497847	0.354970548	0.3897616
Crops	0.443518465	0.513458782	0.451712347	0.472300426	0.425458735	0.556210858	0.370668613	0.39741157
Untransformed	0.738779295	0.791567724	0.774537619	0.734009322	0.714615921	0.828749164	0.67674632	0.822683286
Crops	0.439147993	0.506704064	0.443961308	0.466882783	0.420637033	0.555764448	0.364982281	0.394640511
Crops	0.419569919	0.476445467	0.409239563	0.442613778	0.39903762	0.553764701	0.33950965	0.382227205
Crops	0.428958487	0.490955827	0.425890203	0.454251859	0.409395511	0.55472367	0.351724923	0.388179944
Crops	0.398751812	0.444270355	0.372318619	0.416807628	0.376070148	0.551638293	0.312423637	0.369027668
Crops	0.412795044	0.46597466	0.397224311	0.434215635	0.391563273	0.5530727	0.330694998	0.377931655
Crops	0.415354089	0.469929754	0.401762782	0.43738783	0.394386527	0.553334086	0.334024519	0.379554196
Crops	0.398812484	0.444364125	0.37242622	0.416882836	0.376137083	0.55164449	0.312502575	0.369066137
Crops	0.406477965	0.456211394	0.386020962	0.426384976	0.384593987	0.552427459	0.322475976	0.373926367
Crops	0.408273016	0.458985708	0.389204488	0.428610124	0.386574368	0.55261081	0.32481148	0.375064504
Crops	0.401120635	0.447931453	0.376519729	0.419744023	0.378683539	0.55188025	0.315505663	0.370529599
Crops	0.407198438	0.45732491	0.387298722	0.427278075	0.385388845	0.55250105	0.323413368	0.374383177
Crops	0.406523434	0.456281668	0.386101602	0.426441339	0.384644151	0.552432104	0.322535135	0.373955197
Crops	0.403522166	0.451643103	0.380778848	0.422720964	0.381333016	0.552125548	0.318630246	0.372052269
Crops	0.399541665	0.4454911	0.373719423	0.41778673	0.376941548	0.55171897	0.313451298	0.369528467
Crops	0.409472982	0.460840297	0.391332629	0.430097603	0.387898225	0.552733377	0.326372731	0.375825331
Crops	0.402085177	0.449422186	0.378230346	0.42093967	0.379747665	0.55197877	0.316760609	0.371141159
Crops	0.403740948	0.451981239	0.381166859	0.422992167	0.381574387	0.552147895	0.3189149	0.372190986
Crops	0.403546259	0.451680339	0.380821577	0.422750829	0.381359597	0.552128008	0.318661593	0.372067545
Crops	0.399517546	0.445453824	0.373676649	0.417756832	0.37691494	0.551716507	0.313419918	0.369513175
Crops	0.403205219	0.451153251	0.380216743	0.422328077	0.380983347	0.552093174	0.318217874	0.371851312
Crops	0.41562737	0.470352119	0.402247446	0.437726589	0.394688022	0.553362	0.334380079	0.379727467
Crops	0.426286485	0.486826155	0.421151404	0.450939642	0.406447639	0.554450745	0.348248437	0.386485785
Crops	0.413424154	0.466946973	0.39834004	0.434995481	0.392257336	0.553136959	0.331513521	0.378330538
Crops	0.410755176	0.462821974	0.393606604	0.431687013	0.3893128	0.552864343	0.328040969	0.376638296
Crops	0.429654783	0.492031977	0.427125086	0.455114989	0.410163697	0.554794791	0.35263086	0.388621425
Crops	0.424228867	0.483646035	0.417502216	0.448389017	0.404177582	0.554240576	0.345571312	0.385181171
Crops	0.428697316	0.490552177	0.425427016	0.453928111	0.409107375	0.554696993	0.351385119	0.388014351
Untransformed	0.69597588	0.737530909	0.71936575	0.688113509	0.657512711	0.804727587	0.629773309	0.777592877
Untransformed	0.701651533	0.744696091	0.726681438	0.694199209	0.665084491	0.807912803	0.636001843	0.783571782
Crops	0.421554065	0.479512034	0.41275845	0.445073329	0.40122662	0.553967366	0.342091182	0.383485236
Crops	0.413205556	0.466609122	0.397952357	0.434724507	0.392016169	0.553114631	0.331229108	0.378191937
Crops	0.432074689	0.495772025	0.431416792	0.458114706	0.412833445	0.555041965	0.35577935	0.390155745
Crops	0.444180621	0.514482167	0.452886682	0.473121235	0.426189255	0.556278492	0.371530131	0.397831404
Untransformed	0.677784725	0.714565637	0.695918088	0.668608107	0.633244243	0.794518583	0.609810105	0.758429766
Untransformed	0.671181268	0.706229157	0.687406499	0.661527572	0.624434698	0.790812676	0.602563387	0.751473485
Crops	0.423862216	0.483079362	0.416851959	0.447934515	0.403773076	0.554203125	0.34509427	0.384948699
Crops	0.413345586	0.466825542	0.398200698	0.434898087	0.392170656	0.553128933	0.331411297	0.378280722
Crops	0.419349749	0.476105186	0.408849092	0.442340855	0.398794719	0.553742212	0.339223191	0.382087609
Crops	0.441415348	0.510208341	0.447982466	0.469693399	0.423138481	0.555996041	0.367932291	0.396078107
Untransformed	0.703503204	0.747033717	0.729068166	0.696184656	0.667554769	0.808951974	0.63803389	0.785522388
Untransformed	0.699736626	0.742278631	0.724213199	0.692145955	0.66252985	0.806838144	0.633900399	0.78155456
Crops	0.435442868	0.500977664	0.437390263	0.462289905	0.416549372	0.555385999	0.360161619	0.392291309
Crops	0.411862438	0.464533285	0.395570333	0.433059575	0.39053438	0.552977441	0.329481604	0.377340345
Crops	0.407197335	0.457323206	0.387296767	0.427276709	0.385387629	0.552500938	0.323411934	0.374382478
Crops	0.42336891	0.482316941	0.415977081	0.447323013	0.403228839	0.554152738	0.34445244	0.384635923
Untransformed	0.743896892	0.798028392	0.781133994	0.739496647	0.721443209	0.831621195	0.682362436	0.828074317
Untransformed	0.742126723	0.795793657	0.778852317	0.737598589	0.71908166	0.830627764	0.680419829	0.826209567
Untransformed	0.684610528	0.723182816	0.704716272	0.67592705	0.642350415	0.798349272	0.617300828	0.765620273
Crops	0.42676877	0.487571542	0.422006736	0.451537483	0.406979717	0.554500007	0.348875927	0.386791573
Crops	0.413419089	0.466939144	0.398331057	0.434989202	0.392251748	0.553136441	0.331506931	0.378327326
Crops	0.415150218	0.469614665	0.401401217	0.437135112	0.394161607	0.553313263	0.333759267	0.379424933
Untransformed	0.784729859	0.849577631	0.833766035	0.783279654	0.775917682	0.854536943	0.727173052	0.871088996
Untransformed	0.787172436	0.852661243	0.836914418	0.785898699	0.779176277	0.855907734	0.729853567	0.873662081
Untransformed	0.757345477	0.815006445	0.798468674	0.753916845	0.739384706	0.839168635	0.697121083	0.842241462
Crops	0.441900732	0.510958519	0.448843296	0.470295082	0.423673979	0.556045619	0.368563814	0.396385861
Crops	0.416508219	0.471713503	0.403809634	0.438818492	0.395659815	0.553451972	0.335526135	0.380285962
Crops	0.40114531	0.44796959	0.376563491	0.419774611	0.378710762	0.55188277	0.315537768	0.370545245
Untransformed	0.785829348	0.850965672	0.835183231	0.784458577	0.777384489	0.855153984	0.728379644	0.872247231
Untransformed	0.787912471	0.853595493	0.837868292	0.786692198	0.780163542	0.856323046	0.73066569	0.874441655
Untransformed	0.758355148	0.816281097	0.799770101	0.754999462	0.740731689	0.83973527	0.698229109	0.84330508
Crops	0.435507814	0.501078041	0.437505446	0.462370413	0.416621024	0.555392632	0.360246119	0.392332488
Crops	0.420437681	0.477786623	0.410778541	0.443689457	0.399994974	0.553853336	0.340638677	0.382777402
Crops	0.401692016	0.448814543	0.377533075	0.420452308	0.379313913	0.551938612	0.316249076	0.370891879
Untransformed	0.765543804	0.825356356	0.809035986	0.762707473	0.750321936	0.843769594	0.706118031	0.850877827
Untransformed	0.782238	0.846431804	0.830554128	0.780607766	0.77259334	0.853138494	0.724438453	0.868463996
Untransformed	0.760817853	0.819390118	0.802944427	0.757640088	0.744017135	0.841117357	0.700931712	0.845899367
Crops	0.433998284	0.498745009	0.434828291	0.460499197	0.414955642	0.555238446	0.3582821	0.391375383
Crops	0.420044636	0.477179158	0.410081475	0.443202238	0.399561349	0.553813189	0.340127294	0.382528196
Crops	0.408601296	0.459493077	0.389786694	0.42901706	0.386936542	0.552644341	0.325238599	0.375272647
Untransformed	0.742700246	0.796517696	0.779591565	0.738213547	0.719846786	0.830949629	0.681049221	0.826813734
Crops	0.450432915	0.524145306	0.463975135	0.480871587	0.433087068	0.556917115	0.379664863	0.401795616
Crops	0.423045718	0.481817435	0.415403898	0.446922383	0.402872278	0.554119726	0.34403194	0.384431005
Crops	0.407875339	0.458371084	0.388499207	0.428117162	0.386135633	0.55257019	0.324294071	0.37481236
Untransformed	0.734020342	0.785559824	0.768403521	0.728906551	0.708267094	0.826078406	0.671523784	0.817670061
Crops	0.433487142	0.497955021	0.43392178	0.459865585	0.414391727	0.555186236	0.357617064	0.391051298
Crops	0.426831863	0.487669055	0.422118632	0.451615693	0.407049324	0.554506452	0.348958016	0.386831577
Crops	0.406795659	0.456702401	0.386584393	0.42677879	0.384944482	0.552459909	0.322889321	0.374127798
Crops	0.43564669	0.501292679	0.437751743	0.462542564	0.416774239	0.555406818	0.360426808	0.392420541
Crops	0.438305571	0.505402073	0.442467272	0.465838516	0.419707636	0.555678402	0.363886224	0.394106381
Crops	0.413235399	0.466655245	0.398005283	0.4347615	0.392049093	0.553117679	0.331267936	0.378210859
Untransformed	0.720284374	0.768218966	0.750698415	0.714178208	0.689942205	0.818369684	0.656449759	0.803200179
Crops	0.437907114	0.504786243	0.441760607	0.465344588	0.41926804	0.555637702	0.363367799	0.393853742
Untransformed	0.753066152	0.809604048	0.792952798	0.749328354	0.733675741	0.836767048	0.692424898	0.837733492
Crops	0.451248899	0.525406437	0.465422283	0.481883081	0.433987297	0.557000462	0.380726522	0.402312984
Crops	0.443641934	0.513649608	0.45193132	0.472453478	0.425594952	0.556223469	0.370829256	0.397489855
Crops	0.446424361	0.517949946	0.456865959	0.475902579	0.428664651	0.556507673	0.374449416	0.399254028
Crops	0.451477623	0.525759939	0.465827926	0.482166608	0.434239636	0.557023824	0.381024111	0.402458004
Crops	0.451469379	0.525747198	0.465813306	0.482156389	0.434230542	0.557022982	0.381013385	0.402452778
Crops	0.384896361	0.42285627	0.347745953	0.399632392	0.360784189	0.550223067	0.294396592	0.360242741
Timber	0.333579356	0.274685484	0.274211009	0.257139489	0.25406044	0.513580169	0.285127421	0.402001193
Crops	0.380284992	0.415729239	0.339567684	0.393916134	0.35569672	0.549752051	0.288396835	0.357318943
Crops	0.387151914	0.426342307	0.351746182	0.40242838	0.363272618	0.550453454	0.297331247	0.361672855
Timber	0.333579356	0.274685484	0.274211009	0.257139489	0.25406044	0.513580169	0.285127421	0.402001193
Timber	0.333579356	0.274685484	0.274211009	0.257139489	0.25406044	0.513580169	0.285127421	0.402001193
Crops	0.381151551	0.417068536	0.341104528	0.394990322	0.356652747	0.549840564	0.289524297	0.357868378
Crops	0.38458322	0.422372301	0.347190598	0.399244223	0.360438719	0.550191082	0.293989171	0.360044197
Crops	0.384180491	0.421749869	0.346476357	0.398745	0.35999441	0.550149946	0.293465189	0.35978885
Settlements	0.345594929	0.347749773	0.340015209	0.397044656	0.284565151	0.49022558	0.253925888	0.320724793
Timber	0.333579356	0.274685484	0.274211009	0.257139489	0.25406044	0.513580169	0.285127421	0.402001193
Timber	0.333579356	0.274685484	0.274211009	0.257139489	0.25406044	0.513580169	0.285127421	0.402001193
Crops	0.38935004	0.429739588	0.355644562	0.40515318	0.36569769	0.550677975	0.300191184	0.363066558
Crops	0.403440971	0.451517614	0.380634849	0.422620314	0.381243438	0.552117254	0.318524605	0.372000788
Crops	0.38300888	0.419939103	0.344398503	0.397292669	0.358701836	0.550030275	0.291940829	0.359046001
Crops	0.395540344	0.439306919	0.366623075	0.412826687	0.372527111	0.551310267	0.308245261	0.366991465
Timber	0.333579356	0.274685484	0.274211009	0.257139489	0.25406044	0.513580169	0.285127421	0.402001193
Crops	0.413793855	0.467518359	0.398995706	0.435453763	0.392665207	0.553174721	0.331994532	0.378564943
Crops	0.428886712	0.490844896	0.42576291	0.454162886	0.409316326	0.554716338	0.351631538	0.388134436
Crops	0.411671426	0.46423807	0.395231573	0.432822797	0.390323647	0.552957931	0.329233082	0.377219235
Crops	0.408042461	0.458629378	0.388795599	0.428324327	0.38632001	0.552587261	0.32451151	0.374918322
Timber	0.333579356	0.274685484	0.274211009	0.257139489	0.25406044	0.513580169	0.285127421	0.402001193
Timber	0.333579356	0.274685484	0.274211009	0.257139489	0.25406044	0.513580169	0.285127421	0.402001193
Crops	0.408359753	0.459119764	0.389358317	0.428717643	0.386670061	0.552619669	0.324924332	0.375119499
Crops	0.414893383	0.469217717	0.40094572	0.436816739	0.393878255	0.553287029	0.333425105	0.379262089
Crops	0.420280207	0.477543242	0.410499261	0.443494253	0.399821242	0.553837251	0.340433791	0.382677558
Crops	0.413246682	0.466672684	0.398025294	0.434775487	0.392061541	0.553118831	0.331282616	0.378218013
Timber	0.333579356	0.274685484	0.274211009	0.257139489	0.25406044	0.513580169	0.285127421	0.402001193
Crops	0.40954944	0.460958467	0.391468229	0.430192381	0.387982577	0.552741187	0.32647221	0.375873809
Crops	0.430425042	0.493222439	0.428491141	0.456069802	0.411013481	0.554873467	0.353633028	0.389109801
Crops	0.418615309	0.474970084	0.407546561	0.441430443	0.397984452	0.553667195	0.338267627	0.381621944
Crops	0.412406822	0.46537465	0.3965358	0.433734395	0.391134969	0.553033046	0.330189891	0.377685507
Crops	0.42176362	0.479835909	0.413130096	0.445333094	0.401457811	0.55398877	0.34236383	0.383618103
Crops	0.428414115	0.490114481	0.424924759	0.453577055	0.408794936	0.554668066	0.351016653	0.38783479
Untransformed	0.557329708	0.562498203	0.54065645	0.539450634	0.47254753	0.726918382	0.477621241	0.631538818
Untransformed	0.557329708	0.562498203	0.54065645	0.539450634	0.47254753	0.726918382	0.477621241	0.631538818
Timber	0.333579356	0.274685484	0.274211009	0.257139489	0.25406044	0.513580169	0.285127421	0.402001193
Untransformed	0.523922214	0.520323192	0.497595544	0.503629566	0.427979238	0.708169863	0.440959434	0.596346357
Untransformed	0.585978339	0.598665429	0.577583375	0.570169029	0.510767115	0.742996195	0.509060612	0.66171815
Untransformed	0.636459134	0.662394489	0.642651076	0.624296886	0.57811257	0.771326372	0.564458878	0.714896143
Untransformed	0.60035591	0.616816274	0.596115482	0.585585329	0.529947955	0.751064989	0.524838741	0.676863917
Untransformed	0.565063112	0.572261175	0.550624495	0.54774275	0.482864515	0.731258423	0.486107977	0.639685419
Timber	0.333579356	0.274685484	0.274211009	0.257139489	0.25406044	0.513580169	0.285127421	0.402001193
Timber	0.333579356	0.274685484	0.274211009	0.257139489	0.25406044	0.513580169	0.285127421	0.402001193
Timber	0.333579356	0.274685484	0.274211009	0.257139489	0.25406044	0.513580169	0.285127421	0.402001193
Crops	0.393408999	0.436012851	0.362843131	0.41018467	0.370175715	0.551092566	0.305472212	0.365640105
Timber	0.333579356	0.274685484	0.274211009	0.257139489	0.25406044	0.513580169	0.285127421	0.402001193
Timber	0.333579356	0.274685484	0.274211009	0.257139489	0.25406044	0.513580169	0.285127421	0.402001193
Untransformed	0.515205595	0.509318968	0.486360175	0.494283201	0.416350564	0.703278035	0.431393706	0.587164007
Untransformed	0.480805172	0.46589044	0.442019423	0.457397467	0.370457624	0.683972276	0.393642245	0.550925563
Untransformed	0.584198268	0.596418194	0.575288936	0.568260354	0.508392357	0.741997207	0.50710714	0.65984297
Timber	0.333579356	0.274685484	0.274211009	0.257139489	0.25406044	0.513580169	0.285127421	0.402001193
Timber	0.333579356	0.274685484	0.274211009	0.257139489	0.25406044	0.513580169	0.285127421	0.402001193
Timber	0.333579356	0.274685484	0.274211009	0.257139489	0.25406044	0.513580169	0.285127421	0.402001193
Timber	0.333579356	0.274685484	0.274211009	0.257139489	0.25406044	0.513580169	0.285127421	0.402001193
Crops	0.415354898	0.469931004	0.401764217	0.437388833	0.394387419	0.553334169	0.334025572	0.379554708
Timber	0.333579356	0.274685484	0.274211009	0.257139489	0.25406044	0.513580169	0.285127421	0.402001193
Timber	0.333579356	0.274685484	0.274211009	0.257139489	0.25406044	0.513580169	0.285127421	0.402001193
Untransformed	0.56208742	0.568504538	0.546788949	0.544552075	0.478894702	0.729588444	0.482842415	0.636550735
Crops	0.414975372	0.469344434	0.401091127	0.436918372	0.393968709	0.553295403	0.333531778	0.379314073
Timber	0.333579356	0.274685484	0.274211009	0.257139489	0.25406044	0.513580169	0.285127421	0.402001193
Timber	0.333579356	0.274685484	0.274211009	0.257139489	0.25406044	0.513580169	0.285127421	0.402001193
Timber	0.333579356	0.274685484	0.274211009	0.257139489	0.25406044	0.513580169	0.285127421	0.402001193
Untransformed	0.479011069	0.463625491	0.439706897	0.455473747	0.368064146	0.682965413	0.391673374	0.549035602
Timber	0.333579356	0.274685484	0.274211009	0.257139489	0.25406044	0.513580169	0.285127421	0.402001193
Untransformed	0.531929233	0.530431586	0.507916267	0.512215064	0.438661247	0.712663458	0.449746438	0.604781192
Timber	0.333579356	0.274685484	0.274211009	0.257139489	0.25406044	0.513580169	0.285127421	0.402001193
Timber	0.333579356	0.274685484	0.274211009	0.257139489	0.25406044	0.513580169	0.285127421	0.402001193
Timber	0.333579356	0.274685484	0.274211009	0.257139489	0.25406044	0.513580169	0.285127421	0.402001193
Crops	0.395326969	0.43897714	0.366244654	0.412562188	0.372291706	0.551288472	0.307967644	0.366856177
Untransformed	0.525602556	0.522444525	0.499761436	0.505431306	0.430220949	0.709112882	0.442803462	0.598116479
Timber	0.333579356	0.274685484	0.274211009	0.257139489	0.25406044	0.513580169	0.285127421	0.402001193
Timber	0.333579356	0.274685484	0.274211009	0.257139489	0.25406044	0.513580169	0.285127421	0.402001193
Timber	0.333579356	0.274685484	0.274211009	0.257139489	0.25406044	0.513580169	0.285127421	0.402001193
Timber	0.333579356	0.274685484	0.274211009	0.257139489	0.25406044	0.513580169	0.285127421	0.402001193
Crops	0.391580854	0.433187388	0.359600912	0.407918498	0.368158823	0.550905836	0.303093649	0.364480985
Untransformed	0.798100052	0.86645672	0.850999672	0.797615797	0.793754598	0.862040389	0.741845671	0.885173561
Timber	0.333579356	0.274685484	0.274211009	0.257139489	0.25406044	0.513580169	0.285127421	0.402001193
Timber	0.333579356	0.274685484	0.274211009	0.257139489	0.25406044	0.513580169	0.285127421	0.402001193
Timber	0.333579356	0.274685484	0.274211009	0.257139489	0.25406044	0.513580169	0.285127421	0.402001193
Timber	0.333579356	0.274685484	0.274211009	0.257139489	0.25406044	0.513580169	0.285127421	0.402001193
Timber	0.333579356	0.274685484	0.274211009	0.257139489	0.25406044	0.513580169	0.285127421	0.402001193
Crops	0.42602217	0.486417646	0.42068264	0.450611997	0.406156034	0.554423748	0.347904541	0.386318198
Timber	0.333579356	0.274685484	0.274211009	0.257139489	0.25406044	0.513580169	0.285127421	0.402001193
Timber	0.333579356	0.274685484	0.274211009	0.257139489	0.25406044	0.513580169	0.285127421	0.402001193
Crops	0.391208393	0.432611737	0.358940352	0.407456796	0.367747908	0.550867792	0.302609048	0.36424483
Crops	0.403158127	0.451080469	0.380133226	0.422269701	0.380931393	0.552088364	0.318156603	0.371821454
Untransformed	0.615133226	0.635471774	0.615162844	0.601430255	0.549662088	0.759358122	0.541055556	0.692430788
Untransformed	0.615133226	0.635471774	0.615162844	0.601430255	0.549662088	0.759358122	0.541055556	0.692430788
Timber	0.333579356	0.274685484	0.274211009	0.257139489	0.25406044	0.513580169	0.285127421	0.402001193
Crops	0.392905981	0.435235419	0.361951029	0.409561128	0.369620764	0.551041187	0.304817746	0.365321171
Timber	0.333579356	0.274685484	0.274211009	0.257139489	0.25406044	0.513580169	0.285127421	0.402001193
Untransformed	0.799047743	0.867653125	0.852221207	0.798631955	0.795018895	0.86257224	0.742885679	0.886171887
Untransformed	0.615133226	0.635471774	0.615162844	0.601430255	0.549662088	0.759358122	0.541055556	0.692430788
Crops	0.411566194	0.46407543	0.395044945	0.432692351	0.390207551	0.552947182	0.329096167	0.377152514
Crops	0.389610735	0.4301425	0.356106904	0.405476337	0.365985299	0.550704603	0.300530368	0.363231849
Crops	0.394300047	0.437389996	0.364423406	0.411289214	0.37115876	0.55118358	0.306631536	0.366205066
Timber	0.333579356	0.274685484	0.274211009	0.257139489	0.25406044	0.513580169	0.285127421	0.402001193
Untransformed	0.799616358	0.868370968	0.852954128	0.79924165	0.795777473	0.86289135	0.743509684	0.886770883
Untransformed	0.615133226	0.635471774	0.615162844	0.601430255	0.549662088	0.759358122	0.541055556	0.692430788
Crops	0.398636213	0.444091693	0.372113603	0.416664331	0.375942613	0.551626486	0.312273233	0.368954374
Crops	0.383394505	0.4205351	0.34508241	0.39777069	0.359127274	0.550069664	0.292442558	0.359290503
Crops	0.367279439	0.395628702	0.316502315	0.377794434	0.341348408	0.548423635	0.271475575	0.349072887
Crops	0.377677111	0.411698667	0.334942602	0.390683401	0.352819588	0.549485676	0.285003774	0.355665439
Timber	0.333579356	0.274685484	0.274211009	0.257139489	0.25406044	0.513580169	0.285127421	0.402001193
Untransformed	0.799616358	0.868370968	0.852954128	0.79924165	0.795777473	0.86289135	0.743509684	0.886770883
Untransformed	0.615133226	0.635471774	0.615162844	0.601430255	0.549662088	0.759358122	0.541055556	0.692430788
Crops	0.400323801	0.446699919	0.375106543	0.418756267	0.377804436	0.55179886	0.314468919	0.370024374
Crops	0.387258349	0.426506806	0.351934944	0.402560316	0.363390041	0.550464325	0.297469727	0.361740339
Crops	0.367607526	0.396135772	0.317084178	0.378201131	0.341710368	0.548457147	0.271902443	0.349280908
Crops	0.377602587	0.411583487	0.334810434	0.390591021	0.352737369	0.549478064	0.284906812	0.355618188
Crops	0.399993406	0.446189281	0.374520587	0.418346708	0.377439929	0.551765112	0.314039049	0.36981489
Timber	0.333579356	0.274685484	0.274211009	0.257139489	0.25406044	0.513580169	0.285127421	0.402001193
Timber	0.333579356	0.274685484	0.274211009	0.257139489	0.25406044	0.513580169	0.285127421	0.402001193
Crops	0.416159979	0.471175285	0.403192029	0.438386812	0.395275621	0.553416402	0.335073046	0.380065163
Crops	0.395616163	0.439424099	0.366757539	0.412920673	0.372610758	0.551318011	0.308343907	0.367039537
Crops	0.411058351	0.46329054	0.394144284	0.432062828	0.389647275	0.55289531	0.328435422	0.376830521
Crops	0.375162433	0.407812145	0.330482817	0.387566204	0.350045282	0.549228822	0.281731978	0.35407103
Crops	0.375490299	0.408318873	0.331064288	0.387972627	0.350406999	0.549262311	0.282158557	0.354278911
Crops	0.403776795	0.452036641	0.381230433	0.423036602	0.381613934	0.552151556	0.318961539	0.372213714
Timber	0.333579356	0.274685484	0.274211009	0.257139489	0.25406044	0.513580169	0.285127421	0.402001193
Timber	0.333579356	0.274685484	0.274211009	0.257139489	0.25406044	0.513580169	0.285127421	0.402001193
Settlements	0.309218935	0.290323463	0.283067067	0.340291096	0.246027124	0.450637518	0.230606322	0.303544248
Settlements	0.344838253	0.346555219	0.338830601	0.395864096	0.283763502	0.489402088	0.253440806	0.320367412
Timber	0.333579356	0.274685484	0.274211009	0.257139489	0.25406044	0.513580169	0.285127421	0.402001193
Crops	0.394916682	0.438343027	0.365517008	0.412053595	0.371839059	0.551246564	0.307433827	0.366596037
Crops	0.398212876	0.443437411	0.371362815	0.416139562	0.375475569	0.551583245	0.311722438	0.368685961
Crops	0.424085814	0.483424941	0.417248511	0.448211688	0.40401976	0.554225964	0.345385189	0.385090469
Timber	0.333579356	0.274685484	0.274211009	0.257139489	0.25406044	0.513580169	0.285127421	0.402001193
Timber	0.333579356	0.274685484	0.274211009	0.257139489	0.25406044	0.513580169	0.285127421	0.402001193
Settlements	0.348919111	0.352997617	0.345219356	0.402231021	0.288086908	0.493843294	0.256056922	0.322294819
Crops	0.417755099	0.4736406	0.406020978	0.440364126	0.39703543	0.553579331	0.337148425	0.381076535
Crops	0.40435405	0.45292881	0.382254197	0.423752169	0.382250789	0.552210518	0.319712594	0.372579718
Crops	0.399582925	0.445554868	0.373792598	0.417837876	0.376987068	0.551723185	0.31350498	0.369554628
Crops	0.407323803	0.457518666	0.387521057	0.427433478	0.385527153	0.552513855	0.323576478	0.374462663
Timber	0.333579356	0.274685484	0.274211009	0.257139489	0.25406044	0.513580169	0.285127421	0.402001193
Crops	0.419777369	0.476766088	0.409607477	0.442870934	0.399266489	0.55378589	0.339779559	0.382358737
Crops	0.411874005	0.464551163	0.395590849	0.433073915	0.390547142	0.552978623	0.329496654	0.377347679
Crops	0.404276055	0.452808265	0.382115871	0.423655485	0.38216474	0.552202551	0.319611116	0.372530265
Crops	0.400214369	0.446530787	0.374912465	0.418620614	0.377683706	0.551787682	0.314326539	0.369954989
Crops	0.394402853	0.437548887	0.364605733	0.411416653	0.37127218	0.551194081	0.306765295	0.366270249
Settlements	0.339600129	0.33828586	0.330630098	0.387691612	0.278214046	0.483701428	0.2500828	0.317893422
Settlements	0.335037771	0.331083325	0.323487537	0.380573456	0.273380521	0.478736206	0.247158009	0.3157386
Crops	0.422792157	0.481425549	0.414954209	0.446608069	0.402592539	0.554093827	0.343702038	0.384270237
Crops	0.401664678	0.448772292	0.377484591	0.42041842	0.379283753	0.55193582	0.316213507	0.370874545
Timber	0.333579356	0.274685484	0.274211009	0.257139489	0.25406044	0.513580169	0.285127421	0.402001193
Timber	0.333579356	0.274685484	0.274211009	0.257139489	0.25406044	0.513580169	0.285127421	0.402001193
Timber	0.333579356	0.274685484	0.274211009	0.257139489	0.25406044	0.513580169	0.285127421	0.402001193
Timber	0.333579356	0.274685484	0.274211009	0.257139489	0.25406044	0.513580169	0.285127421	0.402001193
Crops	0.438128295	0.505128086	0.442152872	0.465618764	0.419512057	0.555660294	0.363655573	0.39399398
Untransformed	0.628565147	0.65242879	0.632476045	0.615832585	0.567581354	0.76689621	0.555795915	0.706580378
Timber	0.333579356	0.274685484	0.274211009	0.257139489	0.25406044	0.513580169	0.285127421	0.402001193
Timber	0.333579356	0.274685484	0.274211009	0.257139489	0.25406044	0.513580169	0.285127421	0.402001193
Timber	0.333579356	0.274685484	0.274211009	0.257139489	0.25406044	0.513580169	0.285127421	0.402001193
Timber	0.333579356	0.274685484	0.274211009	0.257139489	0.25406044	0.513580169	0.285127421	0.402001193
Settlements	0.343654829	0.344686962	0.336977901	0.394017726	0.28250974	0.488114165	0.252682148	0.319808475
Timber	0.333579356	0.274685484	0.274211009	0.257139489	0.25406044	0.513580169	0.285127421	0.402001193
Timber	0.333579356	0.274685484	0.274211009	0.257139489	0.25406044	0.513580169	0.285127421	0.402001193
Timber	0.333579356	0.274685484	0.274211009	0.257139489	0.25406044	0.513580169	0.285127421	0.402001193
Crops	0.40954247	0.460947694	0.391455867	0.43018374	0.387974887	0.552740475	0.326463141	0.37586939
Crops	0.382476763	0.419116698	0.343454793	0.396633056	0.35811478	0.549975924	0.291248503	0.358708617
Crops	0.383913626	0.42133742	0.346003072	0.398414194	0.359699992	0.550122688	0.293117976	0.359619647
Crops	0.395284301	0.438911196	0.366168983	0.412509297	0.372244633	0.551284114	0.307912129	0.366829123
Crops	0.393454268	0.436082815	0.362923415	0.410240785	0.370225658	0.55109719	0.30553111	0.365668807
Crops	0.399533168	0.445477968	0.373704355	0.417776198	0.376932175	0.551718103	0.313440243	0.36952308
Protected	0.90751588	0.985927419	0.983816514	0.942833006	0.931032967	0.910802743	0.871893986	0.903563246
Protected	0.90751588	0.985927419	0.983816514	0.942833006	0.931032967	0.910802743	0.871893986	0.903563246
Protected	0.90751588	0.985927419	0.983816514	0.942833006	0.931032967	0.910802743	0.871893986	0.903563246
Protected	0.90751588	0.985927419	0.983816514	0.942833006	0.931032967	0.910802743	0.871893986	0.903563246
Untransformed	0.721780325	0.770107516	0.752626634	0.715782235	0.691937923	0.819209222	0.658091434	0.804776058
Protected	0.90751588	0.985927419	0.983816514	0.942833006	0.931032967	0.910802743	0.871893986	0.903563246
Protected	0.90751588	0.985927419	0.983816514	0.942833006	0.931032967	0.910802743	0.871893986	0.903563246
Protected	0.90751588	0.985927419	0.983816514	0.942833006	0.931032967	0.910802743	0.871893986	0.903563246
Untransformed	0.712300853	0.758140236	0.740407979	0.705617904	0.679291543	0.813889276	0.647688541	0.794790096
Untransformed	0.718727499	0.766253502	0.748691666	0.712508854	0.687865208	0.817495955	0.654741225	0.80156012
Protected	0.90751588	0.985927419	0.983816514	0.942833006	0.931032967	0.910802743	0.871893986	0.903563246
Protected	0.90751588	0.985927419	0.983816514	0.942833006	0.931032967	0.910802743	0.871893986	0.903563246
Untransformed	0.7000394	0.742660866	0.724603462	0.692470604	0.662933775	0.807008063	0.634232667	0.781873512
Untransformed	0.70925736	0.754298003	0.736485039	0.702354529	0.675231277	0.812181246	0.644348573	0.791583989
Protected	0.90751588	0.985927419	0.983816514	0.942833006	0.931032967	0.910802743	0.871893986	0.903563246
Protected	0.90751588	0.985927419	0.983816514	0.942833006	0.931032967	0.910802743	0.871893986	0.903563246
Untransformed	0.70106982	0.743961712	0.725931633	0.693575469	0.664308439	0.807586342	0.635363464	0.782958988
Untransformed	0.703595604	0.747150366	0.729187266	0.696283732	0.667678038	0.809003829	0.638135291	0.785619725
Untransformed	0.701595922	0.744625884	0.726609756	0.694139579	0.665010301	0.807881594	0.635940814	0.783513199
Untransformed	0.697397404	0.7393255	0.721198037	0.689637733	0.659409139	0.805525356	0.631333307	0.779090353
Protected	0.90751588	0.985927419	0.983816514	0.942833006	0.931032967	0.910802743	0.871893986	0.903563246
Untransformed	0.701157317	0.744072172	0.726044413	0.693669287	0.664425167	0.807635446	0.635459484	0.78305116
Untransformed	0.698509157	0.740729024	0.722631042	0.690829807	0.660892308	0.80614928	0.63255336	0.780261508
Untransformed	0.720305477	0.768245607	0.750725615	0.714200835	0.689970357	0.818381527	0.656472917	0.803222409
Untransformed	0.697392275	0.739319025	0.721191425	0.689632233	0.659402296	0.805522477	0.631327678	0.77908495
Untransformed	0.694793066	0.736037676	0.717841151	0.686845241	0.655934743	0.804063784	0.628475274	0.776346866
Untransformed	0.699373452	0.741820146	0.723745083	0.691756544	0.662045347	0.806634328	0.633501848	0.781171982
Untransformed	0.719550101	0.767291988	0.749751966	0.713390886	0.688962625	0.817957605	0.655643958	0.802426673
Untransformed	0.71761947	0.764854679	0.747263461	0.711320773	0.686387007	0.816874121	0.653525259	0.800392888
Untransformed	0.691733606	0.732175286	0.713897631	0.683564746	0.651853176	0.802346793	0.625117784	0.773123938
Untransformed	0.622055754	0.644211061	0.624085701	0.608852911	0.558897298	0.763243093	0.548652425	0.699723187
Untransformed	0.620352234	0.642060468	0.621889934	0.607026319	0.556624666	0.762287066	0.546782961	0.697928648
Crops	0.404676132	0.453426599	0.38282541	0.424151422	0.382606124	0.552243416	0.320131649	0.372783931
Crops	0.431340547	0.494637384	0.430114791	0.457204664	0.412023507	0.554966979	0.354824173	0.389690269
Crops	0.418432456	0.474687478	0.407222271	0.441203778	0.39778272	0.553648518	0.33802972	0.381506007
Crops	0.428499738	0.490246814	0.425076612	0.453683193	0.408889399	0.554676812	0.351128055	0.387889079
Crops	0.438824012	0.50620334	0.443386727	0.466481176	0.420279603	0.555731356	0.364560756	0.394435094
Crops	0.413035826	0.466346798	0.39765134	0.434514109	0.391828915	0.553097294	0.331008275	0.378084322
Crops	0.410665341	0.46268313	0.39344728	0.431575652	0.389213689	0.552855167	0.327924085	0.376581336
Crops	0.449147381	0.522158468	0.461695238	0.479278037	0.431668808	0.556785808	0.37799228	0.400980535
Protected	0.90751588	0.985927419	0.983816514	0.942833006	0.931032967	0.910802743	0.871893986	0.903563246
Crops	0.425866492	0.48617704	0.420406545	0.450419018	0.405984283	0.554407846	0.347701992	0.386219492
Protected	0.90751588	0.985927419	0.983816514	0.942833006	0.931032967	0.910802743	0.871893986	0.903563246
Protected	0.90751588	0.985927419	0.983816514	0.942833006	0.931032967	0.910802743	0.871893986	0.903563246
Crops	0.437517707	0.5041844	0.441069993	0.464861878	0.418838428	0.555597927	0.362861149	0.393606842
Protected	0.90751588	0.985927419	0.983816514	0.942833006	0.931032967	0.910802743	0.871893986	0.903563246
Crops	0.445581948	0.516647967	0.455371938	0.474858322	0.427735262	0.556421627	0.373353369	0.398719904
Crops	0.441552918	0.510420961	0.448226448	0.469863932	0.423290256	0.556010093	0.368111281	0.396165333
Protected	0.90751588	0.985927419	0.983816514	0.942833006	0.931032967	0.910802743	0.871893986	0.903563246
Crops	0.441052507	0.509647558	0.447338967	0.469243622	0.422738179	0.55595898	0.367460206	0.395848051
Untransformed	0.565274343	0.572527842	0.550896763	0.547969241	0.483146314	0.731376967	0.486339784	0.639907936
Untransformed	0.593533064	0.60820283	0.58732111	0.578269557	0.520845729	0.74723596	0.517351264	0.669676525
Protected	0.90751588	0.985927419	0.983816514	0.942833006	0.931032967	0.910802743	0.871893986	0.903563246
Crops	0.41283616	0.466038208	0.397297232	0.434266603	0.391608635	0.5530769	0.330748494	0.377957725
Crops	0.432892785	0.497036421	0.432867686	0.459128819	0.413736006	0.555125528	0.356843758	0.390674451
Crops	0.420792135	0.478334444	0.411407165	0.444128839	0.400386024	0.55388954	0.34109985	0.383002141
Crops	0.416486977	0.471680672	0.403771961	0.43879216	0.39563638	0.553449802	0.335498497	0.380272493
Crops	0.424582585	0.484192718	0.418129535	0.448827486	0.40456782	0.554276705	0.346031527	0.385405442
Settlements	0.343411623	0.344303016	0.336597152	0.393638277	0.282252079	0.487849484	0.252526236	0.319693608
Crops	0.420375409	0.47769038	0.410668101	0.443612265	0.399926273	0.553846975	0.340557657	0.382737919
Crops	0.410436395	0.462329287	0.393041245	0.431291851	0.388961106	0.552831782	0.327626209	0.376436175
Crops	0.420834617	0.478400102	0.411482508	0.4441815	0.400432892	0.55389388	0.341155123	0.383029076
Crops	0.419911694	0.476973692	0.409845702	0.443037444	0.399414682	0.55379961	0.339954327	0.382443905
Crops	0.417136308	0.472684236	0.40492355	0.439597071	0.396352751	0.553516126	0.336343328	0.380684196
Crops	0.433536708	0.498031627	0.434009685	0.459927027	0.414446411	0.555191299	0.357681553	0.391082725
Crops	0.4215652	0.479529244	0.412778198	0.445087132	0.401238905	0.553968503	0.34210567	0.383492296
Crops	0.426103574	0.48654346	0.420827012	0.450712906	0.406245843	0.554432063	0.348010455	0.386369812
Crops	0.424662528	0.484316272	0.418271313	0.448926583	0.404656016	0.554284871	0.346135539	0.385456129
Crops	0.407600651	0.457946544	0.388012047	0.427776659	0.385832585	0.552542133	0.323936679	0.374638196
Untransformed	0.551386381	0.5549951	0.532995742	0.533077923	0.464618652	0.723582945	0.471098959	0.625277938
Crops	0.446975849	0.51880229	0.457844023	0.476586203	0.429273076	0.556564003	0.375166945	0.399603694
Crops	0.434102085	0.498905437	0.435012382	0.460627869	0.41507016	0.555249048	0.358417153	0.391441197
Crops	0.404038185	0.452440629	0.381694009	0.423360622	0.381902312	0.552178255	0.319301628	0.372379446
Crops	0.427862917	0.489262585	0.423947208	0.452893789	0.408186829	0.554611766	0.350299499	0.387485308
Untransformed	0.551386381	0.5549951	0.532995742	0.533077923	0.464618652	0.723582945	0.471098959	0.625277938
Untransformed	0.557329708	0.562498203	0.54065645	0.539450634	0.47254753	0.726918382	0.477621241	0.631538818
Crops	0.429239924	0.491390797	0.426389332	0.454600728	0.409706005	0.554752416	0.352091095	0.388358387
Crops	0.428698377	0.490553817	0.425428897	0.453929426	0.409108546	0.554697101	0.351386499	0.388015024
Crops	0.418715741	0.475125304	0.407724677	0.441554938	0.398095252	0.553677453	0.338398296	0.381685621
Untransformed	0.529430795	0.527277454	0.504695882	0.509536122	0.435328129	0.711261317	0.447004621	0.602149262
Untransformed	0.529430795	0.527277454	0.504695882	0.509536122	0.435328129	0.711261317	0.447004621	0.602149262
Untransformed	0.538247115	0.538407544	0.516059761	0.518989391	0.447089812	0.716209097	0.456679762	0.611436639
Untransformed	0.565274343	0.572527842	0.550896763	0.547969241	0.483146314	0.731376967	0.486339784	0.639907936
Untransformed	0.560401835	0.566376585	0.544616298	0.542744712	0.476645996	0.728642482	0.480992633	0.634775089
Untransformed	0.526294283	0.52331779	0.500653044	0.506173008	0.431143769	0.709501084	0.443562572	0.598845165
Untransformed	0.526294283	0.52331779	0.500653044	0.506173008	0.431143769	0.709501084	0.443562572	0.598845165
Untransformed	0.526294283	0.52331779	0.500653044	0.506173008	0.431143769	0.709501084	0.443562572	0.598845165
Untransformed	0.535521031	0.534966021	0.512545949	0.516066356	0.443452995	0.7146792	0.453688123	0.6085649
Untransformed	0.565274343	0.572527842	0.550896763	0.547969241	0.483146314	0.731376967	0.486339784	0.639907936
Crops	0.431888194	0.495483792	0.431086044	0.457883528	0.412627696	0.555022916	0.355536706	0.390037499
Untransformed	0.526294283	0.52331779	0.500653044	0.506173008	0.431143769	0.709501084	0.443562572	0.598845165
Untransformed	0.526294283	0.52331779	0.500653044	0.506173008	0.431143769	0.709501084	0.443562572	0.598845165
Untransformed	0.526294283	0.52331779	0.500653044	0.506173008	0.431143769	0.709501084	0.443562572	0.598845165
Untransformed	0.535088527	0.53442001	0.511988469	0.515602606	0.442876	0.714436476	0.453213487	0.608109287
Untransformed	0.608214919	0.626737815	0.606245427	0.594012125	0.540432508	0.75547552	0.533463318	0.685142835
Untransformed	0.66277995	0.695622984	0.676577541	0.652519289	0.613226662	0.786097798	0.593343675	0.742623284
Untransformed	0.608214919	0.626737815	0.606245427	0.594012125	0.540432508	0.75547552	0.533463318	0.685142835
Untransformed	0.634154459	0.659484971	0.639680443	0.621825706	0.575037947	0.770032972	0.561929698	0.712468328
Untransformed	0.67756701	0.714290785	0.695637463	0.668374663	0.632953794	0.7943964	0.609571182	0.758200419
Untransformed	0.608858687	0.627550534	0.607075217	0.594702402	0.541291346	0.755836807	0.534169796	0.685820999
Untransformed	0.608858687	0.627550534	0.607075217	0.594702402	0.541291346	0.755836807	0.534169796	0.685820999
Untransformed	0.637892404	0.664203909	0.644498502	0.625833704	0.580024668	0.772130733	0.566031766	0.716405992
Untransformed	0.610789989	0.629988691	0.609564587	0.596773234	0.543867859	0.756920667	0.536289232	0.68785549
Untransformed	0.610789989	0.629988691	0.609564587	0.596773234	0.543867859	0.756920667	0.536289232	0.68785549
Untransformed	0.610789989	0.629988691	0.609564587	0.596773234	0.543867859	0.756920667	0.536289232	0.68785549
Crops	0.443867187	0.513997744	0.452330807	0.472732702	0.425843461	0.556246477	0.371122329	0.397632674
Untransformed	0.70131997	0.744277512	0.726254066	0.693843691	0.66464216	0.807726728	0.635637982	0.783222504
Untransformed	0.735073893	0.786889871	0.769761506	0.730036217	0.709672616	0.826669666	0.672679965	0.818779904
Untransformed	0.736762659	0.789021839	0.771938257	0.731846991	0.711925567	0.827617414	0.674533238	0.820558901
Untransformed	0.736745567	0.789000261	0.771916226	0.731828664	0.711902764	0.827607821	0.674514481	0.820540896
Crops	0.439524458	0.507285904	0.444628969	0.46734945	0.421052366	0.555802901	0.365472092	0.394879205
Crops	0.452738508	0.527708681	0.468064108	0.483729603	0.435630702	0.557152614	0.382664623	0.403257457
Crops	0.443256955	0.513054609	0.451248559	0.471976258	0.425170225	0.556184147	0.370328368	0.397245762
Untransformed	0.729564157	0.77993415	0.762659679	0.724128422	0.702322184	0.823577564	0.66663351	0.812975782
Crops	0.443568555	0.513536198	0.451801182	0.472362518	0.425513997	0.556215974	0.370733785	0.397443329
Crops	0.441773916	0.51076252	0.448618386	0.47013788	0.423534069	0.556032666	0.368398816	0.396305454
Crops	0.441532658	0.510389647	0.448190515	0.469838817	0.423267903	0.556008023	0.36808492	0.396152487
Crops	0.447943867	0.520298396	0.459560805	0.47778616	0.430341038	0.556662878	0.376426414	0.400217458
Crops	0.453979573	0.52962679	0.470265138	0.485268028	0.4369999	0.557279379	0.384279347	0.404044343
Untransformed	0.727224158	0.776980038	0.759643515	0.721619366	0.699200436	0.82226434	0.664065566	0.810510756
Untransformed	0.692911294	0.733662049	0.715415624	0.684827518	0.653424307	0.80300772	0.626410194	0.774364551
Crops	0.441970032	0.511065625	0.4489662	0.470380987	0.423750434	0.556052698	0.368653979	0.3964298
Crops	0.437519367	0.504186966	0.441072938	0.464863937	0.41884026	0.555598097	0.36286331	0.393607895
Crops	0.43635847	0.50239276	0.439014085	0.463424888	0.417559506	0.55547952	0.361352891	0.392871839
Crops	0.450026526	0.523517218	0.463254404	0.480367827	0.432638721	0.556875606	0.379136119	0.401537949
Crops	0.429802948	0.492260971	0.427387856	0.455298654	0.410327159	0.554809925	0.352823634	0.388715367
Untransformed	0.723174571	0.77186767	0.754423761	0.717277211	0.69379796	0.819991683	0.659621498	0.806244799
Untransformed	0.667421075	0.701482133	0.682559763	0.657495718	0.619418297	0.78870243	0.598436903	0.747512384
Crops	0.443363529	0.513219322	0.451437567	0.472108366	0.425287802	0.556195032	0.370467029	0.397313334
Crops	0.433518498	0.498003483	0.43397739	0.459904454	0.414426321	0.555189439	0.35765786	0.391071179
Crops	0.439499246	0.507246938	0.444584256	0.467318197	0.421024551	0.555800326	0.36543929	0.39486322
Crops	0.445062766	0.515845553	0.454451167	0.474214743	0.427162477	0.556368596	0.372677872	0.398390721
Crops	0.439631028	0.507450612	0.444817971	0.467481554	0.421169939	0.555813787	0.365610748	0.394946775
Crops	0.42894462	0.490934394	0.42586561	0.454234669	0.409380212	0.554722253	0.351706881	0.388171152
Crops	0.443337588	0.51317923	0.451391562	0.472076211	0.425259183	0.556192383	0.370433278	0.397296887
Crops	0.446379731	0.517880968	0.456786806	0.475847254	0.428615412	0.556503114	0.374391348	0.399225731
Crops	0.444221835	0.514545865	0.452959775	0.473172324	0.426234724	0.556282702	0.371583753	0.397857536
Crops	0.432666899	0.496687307	0.432467077	0.458848811	0.413486798	0.555102455	0.356549862	0.39053123
Crops	0.441823771	0.510839573	0.448706805	0.470199681	0.423589072	0.556037758	0.368463681	0.396337064
Crops	0.445946458	0.51721133	0.456018396	0.475310169	0.428137406	0.556458859	0.373827625	0.398951018
Crops	0.436525585	0.502651041	0.439310463	0.463632043	0.417743874	0.55549659	0.36157032	0.392977796
Crops	0.443117551	0.512839155	0.451001325	0.471803452	0.425016428	0.556169908	0.370146992	0.397157374
Untransformed	0.627583086	0.651188996	0.631210209	0.614779574	0.566271205	0.766345071	0.554718189	0.705545845
Crops	0.421278634	0.479086346	0.412269973	0.444731904	0.400922752	0.553939233	0.341732825	0.383310601
Crops	0.439249128	0.506860372	0.444140671	0.46700815	0.42074861	0.555774778	0.365113866	0.394704635
Crops	0.430239426	0.492935564	0.428161951	0.455839713	0.410808701	0.554854508	0.353391528	0.388992113
Untransformed	0.565621582	0.572966211	0.551344339	0.548341567	0.483609559	0.73157184	0.486720849	0.640273728
Crops	0.440413444	0.508659864	0.446205588	0.468451438	0.422033136	0.555893704	0.366628734	0.395442859
Crops	0.420841773	0.478411161	0.411495198	0.44419037	0.400440787	0.553894611	0.341164433	0.383033613
Untransformed	0.531514029	0.529907415	0.507381086	0.511769863	0.438107331	0.712430442	0.449290788	0.604343803
Untransformed	0.531514029	0.529907415	0.507381086	0.511769863	0.438107331	0.712430442	0.449290788	0.604343803
Crops	0.430756464	0.493734663	0.429078918	0.456480633	0.41137912	0.554907319	0.354064234	0.389319936
Untransformed	0.538029892	0.538133311	0.515779769	0.518756474	0.446800018	0.71608719	0.456441378	0.611207809
Untransformed	0.568052254	0.576034793	0.554477378	0.550947847	0.486852272	0.73293595	0.489388299	0.642834271
Crops	0.431218838	0.494449279	0.42989894	0.457053793	0.411889233	0.554954547	0.354665821	0.3896131
Crops	0.441790056	0.510787466	0.448647011	0.470157888	0.423551876	0.556034315	0.368419816	0.396315688
Untransformed	0.568052254	0.576034793	0.554477378	0.550947847	0.486852272	0.73293595	0.489388299	0.642834271
Crops	0.45053465	0.524302541	0.464155562	0.480997698	0.433199306	0.556927507	0.379797228	0.401860121
Untransformed	0.58154756	0.59307183	0.571872281	0.565418142	0.504856099	0.740509611	0.50419822	0.657050634
Untransformed	0.593154921	0.607725446	0.586833699	0.577864094	0.520341255	0.747023743	0.516936284	0.669278178
Crops	0.432455565	0.496360683	0.432092277	0.458586841	0.413253645	0.555080869	0.3562749	0.390397236
Untransformed	0.572139373	0.581194542	0.559745508	0.555330246	0.492304818	0.73522967	0.493873555	0.647139765
Untransformed	0.568052254	0.576034793	0.554477378	0.550947847	0.486852272	0.73293595	0.489388299	0.642834271
Untransformed	0.563665323	0.570496548	0.548822801	0.546243975	0.480999752	0.730473974	0.484574026	0.638212946
Untransformed	0.570740004	0.579427921	0.557941779	0.553829778	0.490437948	0.734444335	0.492337871	0.645665629
Crops	0.440327569	0.508527141	0.446053289	0.468344987	0.421938395	0.555884933	0.366517004	0.395388411
Untransformed	0.568052254	0.576034793	0.554477378	0.550947847	0.486852272	0.73293595	0.489388299	0.642834271
Untransformed	0.563665323	0.570496548	0.548822801	0.546243975	0.480999752	0.730473974	0.484574026	0.638212946
Crops	0.448228735	0.52073867	0.460066019	0.478139283	0.430655317	0.556691975	0.37679705	0.400398076
Crops	0.433119003	0.49738605	0.433268885	0.45940924	0.41398558	0.555148634	0.357138086	0.390817883
Untransformed	0.588463871	0.601803269	0.580787126	0.572834132	0.514083016	0.744391093	0.511788267	0.664336485
Untransformed	0.688136481	0.727634125	0.709261082	0.67970774	0.64705432	0.800328061	0.621170253	0.769334618
Protected	0.90751588	0.985927419	0.983816514	0.942833006	0.931032967	0.910802743	0.871893986	0.903563246
Protected	0.90751588	0.985927419	0.983816514	0.942833006	0.931032967	0.910802743	0.871893986	0.903563246
Protected	0.90751588	0.985927419	0.983816514	0.942833006	0.931032967	0.910802743	0.871893986	0.903563246
Untransformed	0.581993797	0.593635177	0.572447462	0.565896618	0.505451415	0.740760042	0.504687925	0.657520713
Untransformed	0.731645863	0.782562182	0.765342913	0.726360524	0.705099347	0.824745831	0.668918001	0.815168713
Untransformed	0.731283159	0.78210429	0.764875403	0.725971616	0.704615471	0.82454228	0.668519965	0.81478663
Crops	0.437485522	0.504134658	0.441012914	0.464821983	0.418802921	0.55559464	0.362819275	0.393586436
Protected	0.90751588	0.985927419	0.983816514	0.942833006	0.931032967	0.910802743	0.871893986	0.903563246
Protected	0.90751588	0.985927419	0.983816514	0.942833006	0.931032967	0.910802743	0.871893986	0.903563246
Protected	0.90751588	0.985927419	0.983816514	0.942833006	0.931032967	0.910802743	0.871893986	0.903563246
Protected	0.90751588	0.985927419	0.983816514	0.942833006	0.931032967	0.910802743	0.871893986	0.903563246
Protected	0.90751588	0.985927419	0.983816514	0.942833006	0.931032967	0.910802743	0.871893986	0.903563246
Protected	0.90751588	0.985927419	0.983816514	0.942833006	0.931032967	0.910802743	0.871893986	0.903563246
Untransformed	0.720034598	0.767903637	0.750376463	0.713910385	0.689608982	0.818229508	0.656175651	0.802937056
Crops	0.441659553	0.510585769	0.448415565	0.469996117	0.4234079	0.556020985	0.368250021	0.396232944
Untransformed	0.571201723	0.580010814	0.558536916	0.554324854	0.491053917	0.734703454	0.492844567	0.646152017
Protected	0.90751588	0.985927419	0.983816514	0.942833006	0.931032967	0.910802743	0.871893986	0.903563246
Protected	0.90751588	0.985927419	0.983816514	0.942833006	0.931032967	0.910802743	0.871893986	0.903563246
Protected	0.90751588	0.985927419	0.983816514	0.942833006	0.931032967	0.910802743	0.871893986	0.903563246
Protected	0.90751588	0.985927419	0.983816514	0.942833006	0.931032967	0.910802743	0.871893986	0.903563246
Protected	0.90751588	0.985927419	0.983816514	0.942833006	0.931032967	0.910802743	0.871893986	0.903563246
Protected	0.90751588	0.985927419	0.983816514	0.942833006	0.931032967	0.910802743	0.871893986	0.903563246
Crops	0.446596733	0.518216353	0.45717166	0.476116251	0.428854819	0.556525279	0.374673685	0.399363319
Untransformed	0.571201723	0.580010814	0.558536916	0.554324854	0.491053917	0.734703454	0.492844567	0.646152017
Untransformed	0.571201723	0.580010814	0.558536916	0.554324854	0.491053917	0.734703454	0.492844567	0.646152017
Crops	0.436989857	0.50336859	0.44013385	0.464207555	0.41825608	0.555544012	0.362174375	0.393272164
Protected	0.90751588	0.985927419	0.983816514	0.942833006	0.931032967	0.910802743	0.871893986	0.903563246
Protected	0.90751588	0.985927419	0.983816514	0.942833006	0.931032967	0.910802743	0.871893986	0.903563246
Protected	0.90751588	0.985927419	0.983816514	0.942833006	0.931032967	0.910802743	0.871893986	0.903563246
Protected	0.90751588	0.985927419	0.983816514	0.942833006	0.931032967	0.910802743	0.871893986	0.903563246
Untransformed	0.758902894	0.816972594	0.800476123	0.755586781	0.741462427	0.840042669	0.698830213	0.843882092
Crops	0.451057178	0.525110126	0.465082267	0.481645424	0.433775783	0.556980879	0.380477079	0.402191425
Untransformed	0.571201723	0.580010814	0.558536916	0.554324854	0.491053917	0.734703454	0.492844567	0.646152017
Untransformed	0.571201723	0.580010814	0.558536916	0.554324854	0.491053917	0.734703454	0.492844567	0.646152017
Untransformed	0.552854073	0.556847976	0.534887538	0.534651651	0.466576672	0.724406625	0.472709623	0.626824049
Untransformed	0.608722622	0.62737876	0.606899835	0.594556507	0.541109824	0.755760446	0.534020477	0.685677664
Crops	0.452495563	0.527333201	0.467633245	0.483428448	0.435362674	0.557127799	0.382348532	0.40310342
Crops	0.431419331	0.494759147	0.430254514	0.457302324	0.412110425	0.554975026	0.354926678	0.389740221
Protected	0.90751588	0.985927419	0.983816514	0.942833006	0.931032967	0.910802743	0.871893986	0.903563246
Protected	0.90751588	0.985927419	0.983816514	0.942833006	0.931032967	0.910802743	0.871893986	0.903563246
Untransformed	0.758290542	0.816199535	0.799686825	0.754930188	0.740645499	0.839699012	0.698158209	0.843237022
Untransformed	0.571311157	0.580148968	0.558677972	0.554442194	0.491199911	0.73476487	0.492964661	0.646267298
Untransformed	0.570954549	0.579698771	0.558218319	0.554059823	0.490724168	0.734564739	0.492573315	0.645891637
Untransformed	0.570954549	0.579698771	0.558218319	0.554059823	0.490724168	0.734564739	0.492573315	0.645891637
Crops	0.444167842	0.514462418	0.452864019	0.473105395	0.426175157	0.556277187	0.371513505	0.397823302
Untransformed	0.69463514	0.735838303	0.717637591	0.686675905	0.655724056	0.803975154	0.628301964	0.776180502
Untransformed	0.604273965	0.62176259	0.601165695	0.58978645	0.535174956	0.753263828	0.529138464	0.680991314
Crops	0.437921664	0.50480873	0.441786412	0.465362624	0.419284092	0.555639188	0.36338673	0.393862968
Protected	0.90751588	0.985927419	0.983816514	0.942833006	0.931032967	0.910802743	0.871893986	0.903563246
Protected	0.90751588	0.985927419	0.983816514	0.942833006	0.931032967	0.910802743	0.871893986	0.903563246
Protected	0.90751588	0.985927419	0.983816514	0.942833006	0.931032967	0.910802743	0.871893986	0.903563246
Crops	0.44341624	0.513300789	0.451531051	0.472173707	0.425345955	0.556200417	0.37053561	0.397346755
Crops	0.441055991	0.509652942	0.447345146	0.46924794	0.422742023	0.555959335	0.367464739	0.39585026
Crops	0.435106043	0.500457089	0.436792903	0.461872377	0.416177772	0.555351595	0.359723383	0.392077748
Untransformed	0.583904847	0.596047766	0.574910728	0.567945734	0.50800091	0.741832537	0.506785136	0.659533871
Crops	0.439902332	0.507869922	0.44529913	0.467817863	0.421469254	0.555841498	0.365963736	0.395118793
Crops	0.442937163	0.512560359	0.450681407	0.471579843	0.424817416	0.556151483	0.369912293	0.397043001
Protected	0.90751588	0.985927419	0.983816514	0.942833006	0.931032967	0.910802743	0.871893986	0.903563246
Protected	0.90751588	0.985927419	0.983816514	0.942833006	0.931032967	0.910802743	0.871893986	0.903563246
Protected	0.90751588	0.985927419	0.983816514	0.942833006	0.931032967	0.910802743	0.871893986	0.903563246
Crops	0.4449017	0.51559662	0.454165516	0.474015085	0.426984782	0.556352145	0.372468312	0.398288598
Crops	0.450332778	0.523990541	0.463797543	0.480747457	0.432976592	0.556906887	0.379534577	0.401732126
Crops	0.426330097	0.486893558	0.421228749	0.450993703	0.406495753	0.5544552	0.348305179	0.386513437
Crops	0.447251679	0.519228594	0.458333207	0.476928122	0.429577384	0.556592177	0.375525821	0.399778581
Crops	0.420109082	0.477278761	0.410195769	0.443282125	0.399632449	0.553819772	0.340211143	0.382569057
Protected	0.90751588	0.985927419	0.983816514	0.942833006	0.931032967	0.910802743	0.871893986	0.903563246
Protected	0.90751588	0.985927419	0.983816514	0.942833006	0.931032967	0.910802743	0.871893986	0.903563246
Protected	0.90751588	0.985927419	0.983816514	0.942833006	0.931032967	0.910802743	0.871893986	0.903563246
Crops	0.451862117	0.526354188	0.466509828	0.482643228	0.434663828	0.557063097	0.381524369	0.40270179
Crops	0.450993041	0.525011001	0.46496852	0.48156592	0.433705024	0.556974328	0.380393631	0.402150759
Untransformed	0.59293124	0.607443061	0.586545382	0.577624252	0.520042846	0.746898212	0.516690814	0.669042545
Crops	0.422082344	0.480328508	0.413695354	0.445728184	0.401809441	0.554021325	0.342778515	0.383820187
Crops	0.416509588	0.471715618	0.403812061	0.438820188	0.395661325	0.553452112	0.335527915	0.380286829
Protected	0.90751588	0.985927419	0.983816514	0.942833006	0.931032967	0.910802743	0.871893986	0.903563246
Protected	0.90751588	0.985927419	0.983816514	0.942833006	0.931032967	0.910802743	0.871893986	0.903563246
Untransformed	0.606845419	0.625008901	0.604480196	0.592543683	0.538605484	0.754706947	0.53196041	0.683700161
Untransformed	0.608919185	0.627626909	0.607153196	0.594767271	0.541372055	0.755870759	0.534236187	0.685884729
Untransformed	0.610163444	0.629197714	0.608756996	0.596101424	0.543031997	0.756569046	0.535601654	0.687195469
Crops	0.439955891	0.5079527	0.445394117	0.467884255	0.421528343	0.555846969	0.366033422	0.395152752
Crops	0.414203524	0.468151516	0.399722254	0.435961589	0.393117172	0.553216565	0.332527543	0.37882469
Crops	0.447685031	0.519898356	0.459101759	0.477465306	0.430055478	0.55663644	0.376089647	0.400053345
Protected	0.90751588	0.985927419	0.983816514	0.942833006	0.931032967	0.910802743	0.871893986	0.903563246
Untransformed	0.606845419	0.625008901	0.604480196	0.592543683	0.538605484	0.754706947	0.53196041	0.683700161
Untransformed	0.614048894	0.634102868	0.613765184	0.600267584	0.548215501	0.758749588	0.539865596	0.691288519
Untransformed	0.613324797	0.633188737	0.612831851	0.599491173	0.547249497	0.758343219	0.539070962	0.690525733
Untransformed	0.612240951	0.631820445	0.611434818	0.598329023	0.545803559	0.757734957	0.537881536	0.689383977
Crops	0.433931288	0.498641465	0.434709474	0.46041615	0.41488173	0.555231603	0.358194934	0.391332905
Untransformed	0.503685083	0.494774993	0.471510701	0.481930372	0.400981271	0.696812642	0.418750949	0.575027952
Untransformed	0.593950377	0.608729662	0.587859009	0.578717019	0.521402457	0.747470159	0.517809228	0.670116135
Protected	0.90751588	0.985927419	0.983816514	0.942833006	0.931032967	0.910802743	0.871893986	0.903563246
Protected	0.90751588	0.985927419	0.983816514	0.942833006	0.931032967	0.910802743	0.871893986	0.903563246
Protected	0.90751588	0.985927419	0.983816514	0.942833006	0.931032967	0.910802743	0.871893986	0.903563246
Untransformed	0.610163444	0.629197714	0.608756996	0.596101424	0.543031997	0.756569046	0.535601654	0.687195469
Untransformed	0.613417653	0.633305963	0.61295154	0.599590738	0.547373375	0.758395331	0.539172864	0.690623551
Untransformed	0.570844617	0.579559988	0.558076621	0.553941948	0.490577509	0.734503044	0.492452674	0.645775831
Untransformed	0.586242463	0.59899887	0.57792382	0.570452235	0.511119478	0.743144423	0.509350465	0.661996386
Protected	0.90751588	0.985927419	0.983816514	0.942833006	0.931032967	0.910802743	0.871893986	0.903563246
Protected	0.90751588	0.985927419	0.983816514	0.942833006	0.931032967	0.910802743	0.871893986	0.903563246
Protected	0.90751588	0.985927419	0.983816514	0.942833006	0.931032967	0.910802743	0.871893986	0.903563246
Untransformed	0.592477083	0.606869715	0.585959993	0.577137285	0.519436965	0.746643336	0.516192417	0.668564123
Untransformed	0.592477083	0.606869715	0.585959993	0.577137285	0.519436965	0.746643336	0.516192417	0.668564123
Untransformed	0.611140338	0.630430985	0.610016172	0.597148894	0.544335252	0.757117285	0.536673709	0.688224558
Untransformed	0.581617714	0.593160395	0.571962707	0.565493364	0.50494969	0.740548982	0.504275208	0.657124536
Protected	0.90751588	0.985927419	0.983816514	0.942833006	0.931032967	0.910802743	0.871893986	0.903563246
Protected	0.90751588	0.985927419	0.983816514	0.942833006	0.931032967	0.910802743	0.871893986	0.903563246
Untransformed	0.580190865	0.591359082	0.570123556	0.563963431	0.503046159	0.739748224	0.502709365	0.655621451
Untransformed	0.581865267	0.593472915	0.572281791	0.565758802	0.505279945	0.74068791	0.504546875	0.657385315
Untransformed	0.581865267	0.593472915	0.572281791	0.565758802	0.505279945	0.74068791	0.504546875	0.657385315
Untransformed	0.611140338	0.630430985	0.610016172	0.597148894	0.544335252	0.757117285	0.536673709	0.688224558
Settlements	0.343597187	0.344595964	0.336887661	0.393927794	0.282448672	0.488051434	0.252645195	0.319781251
Protected	0.90751588	0.985927419	0.983816514	0.942833006	0.931032967	0.910802743	0.871893986	0.903563246
Protected	0.90751588	0.985927419	0.983816514	0.942833006	0.931032967	0.910802743	0.871893986	0.903563246
Untransformed	0.580190865	0.591359082	0.570123556	0.563963431	0.503046159	0.739748224	0.502709365	0.655621451
Untransformed	0.581865267	0.593472915	0.572281791	0.565758802	0.505279945	0.74068791	0.504546875	0.657385315
Untransformed	0.581865267	0.593472915	0.572281791	0.565758802	0.505279945	0.74068791	0.504546875	0.657385315
Untransformed	0.593269493	0.607870087	0.586981378	0.577986944	0.520494104	0.747088042	0.517062018	0.669398872
Untransformed	0.611140338	0.630430985	0.610016172	0.597148894	0.544335252	0.757117285	0.536673709	0.688224558
Protected	0.90751588	0.985927419	0.983816514	0.942833006	0.931032967	0.910802743	0.871893986	0.903563246
Untransformed	0.581617714	0.593160395	0.571962707	0.565493364	0.50494969	0.740548982	0.504275208	0.657124536
Untransformed	0.577400197	0.587836025	0.566526497	0.560971146	0.499323182	0.738182081	0.49964685	0.652681676
Untransformed	0.577400197	0.587836025	0.566526497	0.560971146	0.499323182	0.738182081	0.49964685	0.652681676
Untransformed	0.580190865	0.591359082	0.570123556	0.563963431	0.503046159	0.739748224	0.502709365	0.655621451
Untransformed	0.581865267	0.593472915	0.572281791	0.565758802	0.505279945	0.74068791	0.504546875	0.657385315
Untransformed	0.581865267	0.593472915	0.572281791	0.565758802	0.505279945	0.74068791	0.504546875	0.657385315
Untransformed	0.600157847	0.616566232	0.595860187	0.585372958	0.529683724	0.750953835	0.524621385	0.676655272
Protected	0.90751588	0.985927419	0.983816514	0.942833006	0.931032967	0.910802743	0.871893986	0.903563246
Untransformed	0.581672132	0.593229095	0.572032849	0.565551714	0.505022288	0.740579522	0.504334927	0.657181862
Crops	0.443857465	0.513982719	0.452313565	0.472720651	0.425832735	0.556245484	0.37110968	0.39762651
Protected	0.90751588	0.985927419	0.983816514	0.942833006	0.931032967	0.910802743	0.871893986	0.903563246
Untransformed	0.62560023	0.648685756	0.628654388	0.612653464	0.563625916	0.765232278	0.552542178	0.703457045
Untransformed	0.590438107	0.604295627	0.583331836	0.574951	0.516716806	0.745499048	0.513954819	0.666416204
Untransformed	0.591193633	0.605249434	0.584305678	0.57576111	0.517724738	0.745923055	0.514783942	0.667212098
Untransformed	0.580362282	0.591575485	0.570344505	0.564147232	0.503274842	0.739844425	0.50289748	0.655802026
Untransformed	0.589524591	0.603142365	0.58215435	0.573971485	0.515498101	0.744986376	0.512952314	0.665453878
Untransformed	0.577462389	0.587914539	0.56660666	0.561037831	0.499406151	0.738216984	0.499715101	0.652747191
Crops	0.44628133	0.517728886	0.456612292	0.475725277	0.428506852	0.556493063	0.37426332	0.39916334
Crops	0.442979759	0.512626193	0.450756951	0.471632645	0.42486441	0.556155833	0.369967714	0.397070008
Untransformed	0.61785651	0.638909761	0.618673046	0.604350287	0.553295168	0.760886448	0.544044122	0.695299577
Untransformed	0.588989604	0.602466976	0.581464774	0.573397848	0.514784387	0.744686138	0.512365213	0.664890308
Crops	0.445733712	0.516882524	0.455641092	0.475046449	0.427902696	0.556437128	0.373550827	0.398816128
Untransformed	0.619643749	0.641166046	0.620976725	0.606266648	0.555679489	0.761889459	0.54600546	0.697182308
Untransformed	0.588989604	0.602466976	0.581464774	0.573397848	0.514784387	0.744686138	0.512365213	0.664890308
Crops	0.442790057	0.512333002	0.450420514	0.47139749	0.424655122	0.556136457	0.369720896	0.396949729
Crops	0.449756048	0.523099184	0.46277471	0.480032541	0.432340317	0.556847979	0.378784205	0.401366455
Crops	0.440074457	0.508135948	0.445604394	0.46803123	0.42165915	0.555859079	0.366187685	0.395227927
Untransformed	0.762598803	0.821638464	0.80524	0.759549706	0.746393067	0.842116839	0.70288615	0.847775474
Crops	0.431878696	0.495469112	0.431069199	0.457871754	0.412617218	0.555021946	0.355524348	0.390031477
Crops	0.413497818	0.467060822	0.398470682	0.435086794	0.392338605	0.553144483	0.331609363	0.378377243
Crops	0.436384878	0.502433574	0.43906092	0.463457623	0.417588641	0.555482218	0.361387249	0.392888582
Crops	0.418251829	0.474408312	0.406901929	0.440979872	0.397583444	0.553630068	0.33779471	0.381391482
Untransformed	0.762240448	0.822165068	0.805537824	0.753818484	0.724281506	0.842982251	0.704578421	0.849399922
Untransformed	0.719019975	0.762550538	0.748685485	0.704644998	0.662500913	0.8178054	0.655346329	0.802140972
Untransformed	0.743853166	0.796803265	0.781351139	0.732898613	0.697998194	0.832271266	0.683633617	0.829294552
Untransformed	0.722276076	0.767041718	0.752968569	0.708349581	0.667155277	0.819702148	0.659055327	0.80570132
Untransformed	0.732229069	0.780770004	0.766060767	0.719673459	0.681382374	0.82549998	0.670392702	0.816584311
Untransformed	0.76255	0.822592037	0.80594501	0.754170673	0.724723988	0.843162572	0.704931029	0.849738398
Untransformed	0.733769658	0.782894958	0.768087263	0.721426243	0.683584537	0.826397407	0.672147574	0.818268851
Untransformed	0.736833353	0.78712075	0.772117256	0.724911919	0.68796387	0.828182074	0.675637404	0.821618814
Untransformed	0.744213485	0.797300257	0.781825103	0.73330856	0.698513244	0.832481159	0.684044053	0.829688538
Untransformed	0.773270189	0.837378526	0.820046379	0.766367418	0.740047737	0.849407312	0.717142311	0.861460271
Untransformed	0.712256733	0.753221916	0.739789097	0.696950214	0.65283334	0.813865667	0.647642375	0.79474578
Untransformed	0.725096647	0.770932167	0.756678758	0.711558646	0.671187084	0.821345192	0.662268217	0.808785443
Untransformed	0.719854367	0.763701425	0.749783046	0.705594315	0.663693617	0.818291451	0.656296778	0.803053329
Untransformed	0.731245197	0.779412937	0.764766578	0.718554072	0.679975998	0.824926854	0.66927198	0.815508506
Untransformed	0.781121204	0.848207528	0.830373628	0.7752998	0.751270205	0.853980696	0.726085339	0.870044878
Untransformed	0.733955459	0.783151235	0.768331665	0.721637635	0.683850125	0.826505639	0.672359218	0.818472012
Untransformed	0.722717618	0.767650743	0.753549375	0.708851939	0.667786431	0.819959356	0.659558284	0.806184119
Untransformed	0.72769194	0.774511886	0.760092613	0.714511404	0.67489687	0.822857005	0.665224494	0.811623237
Untransformed	0.732076914	0.780560134	0.765860621	0.719500346	0.681164878	0.825411346	0.670219382	0.816417938
Untransformed	0.731392544	0.779616175	0.764960399	0.718721714	0.68018662	0.825012686	0.669439822	0.815669621
Untransformed	0.731166427	0.779304289	0.764662964	0.718464453	0.679863402	0.824880968	0.669182254	0.815422376
Untransformed	0.732729995	0.781460937	0.766719686	0.72024338	0.682098411	0.82579178	0.670963302	0.817132042
Untransformed	0.782187229	0.849677909	0.831775879	0.776512655	0.752794011	0.854601678	0.727299639	0.87121051
Untransformed	0.771229991	0.834564456	0.817362696	0.764046211	0.737131419	0.848218853	0.714818338	0.859229439
Untransformed	0.761374966	0.820971299	0.804399367	0.752833795	0.723044361	0.84247809	0.703592558	0.848453571
Untransformed	0.743698402	0.796589797	0.781147562	0.732722532	0.69777697	0.832181113	0.683457327	0.829125327
Untransformed	0.74220764	0.794533569	0.779186608	0.731026438	0.695646031	0.831312711	0.681759211	0.827495269
Untransformed	0.737729907	0.788357377	0.773296585	0.72593196	0.68924543	0.828704336	0.676658661	0.822599141
Untransformed	0.72867001	0.77586095	0.76137917	0.71562419	0.676294952	0.823426752	0.666338606	0.812692697
Untransformed	0.723639681	0.768922555	0.75476226	0.709901003	0.669104454	0.820496478	0.660608599	0.807192339
Untransformed	0.733516707	0.782546059	0.767754529	0.721138451	0.68322296	0.826250057	0.671859439	0.817992264
Untransformed	0.741742509	0.793892008	0.778574774	0.730497242	0.694981159	0.831041763	0.681229384	0.826986676
Untransformed	0.770525259	0.833592411	0.81643569	0.763244412	0.736124055	0.847808331	0.714015583	0.858458858
Untransformed	0.779113293	0.845437991	0.827732415	0.773015327	0.748400038	0.852811045	0.723798143	0.867849349
Untransformed	0.779614131	0.846128803	0.828391219	0.773585149	0.74911595	0.853102794	0.724368644	0.868396985
Untransformed	0.770985905	0.834227785	0.817041625	0.763768506	0.736782515	0.848076667	0.714540301	0.858962546
Untransformed	0.772219037	0.835928659	0.81866369	0.765171484	0.73854519	0.848794993	0.715944952	0.860310901
Untransformed	0.756460383	0.814192554	0.797934709	0.747242297	0.716019314	0.83961524	0.697994396	0.843079774
Untransformed	0.736976931	0.787318789	0.772306119	0.725075273	0.688169105	0.828265712	0.675800953	0.821775808
Untransformed	0.730238998	0.778025075	0.763443022	0.717409284	0.678537709	0.824340721	0.668125828	0.81440829
Untransformed	0.733249005	0.782176815	0.767402394	0.720833877	0.6828403	0.826094115	0.671554503	0.817699549
Untransformed	0.754967274	0.812133091	0.79597067	0.745543533	0.713885022	0.838745472	0.696293608	0.841447151
Untransformed	0.771057598	0.834326672	0.817135929	0.763850073	0.736884995	0.84811843	0.714621966	0.859040938
Untransformed	0.778061826	0.84398769	0.826349312	0.771819036	0.746897041	0.852198543	0.722600426	0.866699634
Untransformed	0.756365544	0.814061741	0.797809958	0.747134395	0.715883748	0.839559994	0.697886365	0.842976073
Untransformed	0.743691716	0.796580575	0.781138767	0.732714925	0.697767413	0.832177218	0.683449711	0.829118016
Untransformed	0.733462985	0.782471959	0.767683863	0.721077329	0.683146168	0.826218763	0.671798245	0.817933522
Untransformed	0.766379772	0.827874489	0.810982703	0.758527942	0.730198375	0.845393496	0.709293492	0.85392602
Untransformed	0.796396224	0.869276551	0.850466435	0.79267874	0.77310476	0.862878722	0.743484991	0.88674718
Untransformed	0.780576357	0.847456013	0.829656933	0.774679908	0.750491384	0.853663311	0.725464707	0.86944912
Untransformed	0.750639407	0.806163609	0.79027778	0.740619562	0.707698642	0.836224396	0.691363769	0.836714891
Untransformed	0.792717444	0.864202365	0.845627356	0.78849326	0.767846205	0.860735754	0.739294522	0.882724658
Untransformed	0.795564204	0.868128936	0.849371993	0.791732121	0.771915446	0.862394053	0.742537244	0.885837417
Untransformed	0.793209262	0.864880735	0.846274295	0.789052818	0.768549224	0.861022249	0.739854748	0.883262431
Protected	0.897471997	0.987895161	0.983873737	0.940226904	0.92700905	0.910802743	0.871893986	0.903563246
Protected	0.897471997	0.987895161	0.983873737	0.940226904	0.92700905	0.910802743	0.871893986	0.903563246
Protected	0.897471997	0.987895161	0.983873737	0.940226904	0.92700905	0.910802743	0.871893986	0.903563246
Untransformed	0.781710508	0.849020362	0.8311488	0.775970272	0.752112573	0.854323978	0.72675661	0.870689245
Untransformed	0.780543079	0.847410113	0.82961316	0.774642046	0.750443816	0.853643926	0.725426801	0.869412733
Untransformed	0.782433784	0.850017986	0.832100199	0.77679317	0.753146444	0.854745302	0.727580488	0.871480103
Untransformed	0.740855648	0.79266875	0.777408194	0.729488228	0.693713454	0.830525147	0.680219167	0.826016948
Untransformed	0.755973532	0.813521035	0.797294305	0.746688389	0.715323396	0.839331639	0.697439828	0.842547432
Protected	0.897471997	0.987895161	0.983873737	0.940226904	0.92700905	0.910802743	0.871893986	0.903563246
Protected	0.897471997	0.987895161	0.983873737	0.940226904	0.92700905	0.910802743	0.871893986	0.903563246
Protected	0.897471997	0.987895161	0.983873737	0.940226904	0.92700905	0.910802743	0.871893986	0.903563246
Protected	0.897471997	0.987895161	0.983873737	0.940226904	0.92700905	0.910802743	0.871893986	0.903563246
Protected	0.897471997	0.987895161	0.983873737	0.940226904	0.92700905	0.910802743	0.871893986	0.903563246
Protected	0.897471997	0.987895161	0.983873737	0.940226904	0.92700905	0.910802743	0.871893986	0.903563246
Untransformed	0.760932907	0.820361561	0.803817881	0.752330848	0.722412469	0.842220581	0.703089012	0.847970206
Untransformed	0.763750911	0.824248469	0.807524692	0.755536993	0.726440606	0.843862128	0.706298978	0.851051521
Untransformed	0.69332835	0.727113763	0.714890645	0.675414712	0.625776562	0.802839478	0.626081206	0.774048748
Untransformed	0.704849131	0.743004519	0.730045115	0.688522319	0.6422447	0.80955058	0.639204435	0.786646019
Protected	0.897471997	0.987895161	0.983873737	0.940226904	0.92700905	0.910802743	0.871893986	0.903563246
Untransformed	0.766369037	0.827859683	0.810968583	0.758515729	0.730183031	0.845387243	0.709281264	0.853914283
Protected	0.897471997	0.987895161	0.983873737	0.940226904	0.92700905	0.910802743	0.871893986	0.903563246
Protected	0.897471997	0.987895161	0.983873737	0.940226904	0.92700905	0.910802743	0.871893986	0.903563246
Protected	0.897471997	0.987895161	0.983873737	0.940226904	0.92700905	0.910802743	0.871893986	0.903563246
Protected	0.897471997	0.987895161	0.983873737	0.940226904	0.92700905	0.910802743	0.871893986	0.903563246
Untransformed	0.733778288	0.782906861	0.768098614	0.721436061	0.683596872	0.826402434	0.672157404	0.818278287
Untransformed	0.729449567	0.776936202	0.762404601	0.716511119	0.677409273	0.823880861	0.667226593	0.813545094
Untransformed	0.654401216	0.673421088	0.663685776	0.631125911	0.570132991	0.780163589	0.581739621	0.731484302
Untransformed	0.620165423	0.626199238	0.618651912	0.592174618	0.52119536	0.760220507	0.542741906	0.694049551
Untransformed	0.704022843	0.741864809	0.728958213	0.687582221	0.641063579	0.80906925	0.638263217	0.785742523
Untransformed	0.742078759	0.794355803	0.779017078	0.730879806	0.695461805	0.831237636	0.681612404	0.827354346
Untransformed	0.746590721	0.800579207	0.784952126	0.736013227	0.701911334	0.83386595	0.686751943	0.8322879
Untransformed	0.756421302	0.814138648	0.797883302	0.747197832	0.71596345	0.839592474	0.697949879	0.843037041
Protected	0.897471997	0.987895161	0.983873737	0.940226904	0.92700905	0.910802743	0.871893986	0.903563246
Protected	0.897471997	0.987895161	0.983873737	0.940226904	0.92700905	0.910802743	0.871893986	0.903563246
Protected	0.897471997	0.987895161	0.983873737	0.940226904	0.92700905	0.910802743	0.871893986	0.903563246
Untransformed	0.73545908	0.785225198	0.770309532	0.723348358	0.685999444	0.827381531	0.67407198	0.82011613
Untransformed	0.732069528	0.780549947	0.765850906	0.719491944	0.681154321	0.825407044	0.67021097	0.816409862
Untransformed	0.663929238	0.686563206	0.676218964	0.641966284	0.583752621	0.785713866	0.592592914	0.741902612
Untransformed	0.746363811	0.800266228	0.784653649	0.735755064	0.701586983	0.83373377	0.686493472	0.832039789
Untransformed	0.748918191	0.803789515	0.788013687	0.738661273	0.705238286	0.835221751	0.689403145	0.834832847
Untransformed	0.751822155	0.807794989	0.791833571	0.741965218	0.709389297	0.836913373	0.692711028	0.838008155
Protected	0.897471997	0.987895161	0.983873737	0.940226904	0.92700905	0.910802743	0.871893986	0.903563246
Protected	0.897471997	0.987895161	0.983873737	0.940226904	0.92700905	0.910802743	0.871893986	0.903563246
Protected	0.897471997	0.987895161	0.983873737	0.940226904	0.92700905	0.910802743	0.871893986	0.903563246
Untransformed	0.739699672	0.791074298	0.775887619	0.728173032	0.692061069	0.829851766	0.678902405	0.824752959
Untransformed	0.73500903	0.784604438	0.769717536	0.722836321	0.68535613	0.827119367	0.673559332	0.819624028
Untransformed	0.686242953	0.717340788	0.705570492	0.6673534	0.61564849	0.798712083	0.618010287	0.766301298
Untransformed	0.761108579	0.820603868	0.80404896	0.752530717	0.72266358	0.842322913	0.703289119	0.848162293
Untransformed	0.763766557	0.82427005	0.807545273	0.755554794	0.726462971	0.843871243	0.7063168	0.85106863
Untransformed	0.765217455	0.826271292	0.809453789	0.757205533	0.728536927	0.844716422	0.707969507	0.852655098
Protected	0.897471997	0.987895161	0.983873737	0.940226904	0.92700905	0.910802743	0.871893986	0.903563246
Protected	0.897471997	0.987895161	0.983873737	0.940226904	0.92700905	0.910802743	0.871893986	0.903563246
Protected	0.897471997	0.987895161	0.983873737	0.940226904	0.92700905	0.910802743	0.871893986	0.903563246
Protected	0.897471997	0.987895161	0.983873737	0.940226904	0.92700905	0.910802743	0.871893986	0.903563246
Protected	0.897471997	0.987895161	0.983873737	0.940226904	0.92700905	0.910802743	0.871893986	0.903563246
Protected	0.897471997	0.987895161	0.983873737	0.940226904	0.92700905	0.910802743	0.871893986	0.903563246
Untransformed	0.774041895	0.83844295	0.821061483	0.767245416	0.741150836	0.849856847	0.718021355	0.862304085
Untransformed	0.773387211	0.837539935	0.820200309	0.766500557	0.740215011	0.849475479	0.717275609	0.861588227
Untransformed	0.775734119	0.840777055	0.823287439	0.769170719	0.743569749	0.850842604	0.719948953	0.864154428
Protected	0.897471997	0.987895161	0.983873737	0.940226904	0.92700905	0.910802743	0.871893986	0.903563246
Protected	0.897471997	0.987895161	0.983873737	0.940226904	0.92700905	0.910802743	0.871893986	0.903563246
Protected	0.897471997	0.987895161	0.983873737	0.940226904	0.92700905	0.910802743	0.871893986	0.903563246
Protected	0.897471997	0.987895161	0.983873737	0.940226904	0.92700905	0.910802743	0.871893986	0.903563246
Protected	0.897471997	0.987895161	0.983873737	0.940226904	0.92700905	0.910802743	0.871893986	0.903563246
Protected	0.897471997	0.987895161	0.983873737	0.940226904	0.92700905	0.910802743	0.871893986	0.903563246
Protected	0.897471997	0.987895161	0.983873737	0.940226904	0.92700905	0.910802743	0.871893986	0.903563246
Protected	0.897471997	0.987895161	0.983873737	0.940226904	0.92700905	0.910802743	0.871893986	0.903563246
Protected	0.897471997	0.987895161	0.983873737	0.940226904	0.92700905	0.910802743	0.871893986	0.903563246
Untransformed	0.72806216	0.775022535	0.760579602	0.714932617	0.675426074	0.823072667	0.665646209	0.81202805
Untransformed	0.707364078	0.746473416	0.733353283	0.691383664	0.645839637	0.81101559	0.64206919	0.78939596
Untransformed	0.685729557	0.716632655	0.70489517	0.666769292	0.614914628	0.798413019	0.617425482	0.765739931
Untransformed	0.702268753	0.739445371	0.726650877	0.68558653	0.638556232	0.808047455	0.636265147	0.783824533
Untransformed	0.77224981	0.835971104	0.818704169	0.765206496	0.738589177	0.848812919	0.715980005	0.860344549
Untransformed	0.769130607	0.83166875	0.81460116	0.761657667	0.734130499	0.846995917	0.712426946	0.856933891
Untransformed	0.768246096	0.830448733	0.813437672	0.760651327	0.732866153	0.84648067	0.711419407	0.855966732
Protected	0.897471997	0.987895161	0.983873737	0.940226904	0.92700905	0.910802743	0.871893986	0.903563246
Protected	0.897471997	0.987895161	0.983873737	0.940226904	0.92700905	0.910802743	0.871893986	0.903563246
Protected	0.897471997	0.987895161	0.983873737	0.940226904	0.92700905	0.910802743	0.871893986	0.903563246
Protected	0.897471997	0.987895161	0.983873737	0.940226904	0.92700905	0.910802743	0.871893986	0.903563246
Untransformed	0.734617643	0.784064594	0.769202704	0.722391026	0.68479667	0.826891376	0.673113507	0.81919607
Untransformed	0.749609163	0.804742582	0.788922594	0.739447417	0.706225982	0.835624257	0.690190227	0.835588383
Untransformed	0.729314503	0.776749907	0.762226938	0.716357453	0.677216209	0.823802183	0.667072743	0.81339741
Untransformed	0.726106595	0.7723252	0.758007245	0.7127077	0.672630732	0.821933508	0.66341864	0.809889758
Untransformed	0.769260319	0.831847662	0.814771783	0.761805244	0.734315912	0.847071476	0.712574699	0.857075723
Untransformed	0.759993715	0.819066121	0.802582464	0.751262295	0.72106996	0.841673481	0.702019185	0.846943256
Untransformed	0.760393393	0.819617404	0.803108203	0.751717024	0.721641273	0.841906302	0.702474457	0.847380281
Protected	0.897471997	0.987895161	0.983873737	0.940226904	0.92700905	0.910802743	0.871893986	0.903563246
Protected	0.897471997	0.987895161	0.983873737	0.940226904	0.92700905	0.910802743	0.871893986	0.903563246
Protected	0.897471997	0.987895161	0.983873737	0.940226904	0.92700905	0.910802743	0.871893986	0.903563246
Protected	0.897471997	0.987895161	0.983873737	0.940226904	0.92700905	0.910802743	0.871893986	0.903563246
Untransformed	0.725000206	0.770799145	0.756551899	0.711448922	0.671049228	0.821289013	0.662158362	0.80867999
Untransformed	0.743843968	0.796790577	0.78133904	0.732888148	0.697985046	0.832265908	0.683623139	0.829284494
Untransformed	0.745119204	0.798549526	0.783016489	0.734339029	0.699807905	0.83300876	0.68507575	0.830678887
Untransformed	0.731130085	0.779254162	0.76461516	0.718423106	0.679811455	0.824859799	0.669140858	0.815382639
Untransformed	0.707149952	0.74617807	0.733071622	0.691140046	0.645533559	0.810890858	0.641825282	0.789161827
Untransformed	0.762882402	0.823050524	0.806382253	0.754548859	0.725199134	0.843356203	0.705309666	0.85010186
Untransformed	0.769537384	0.832229822	0.815136235	0.762120471	0.734711957	0.847232873	0.712890302	0.857378676
Untransformed	0.766522482	0.828071331	0.811170425	0.758690309	0.73040237	0.845476628	0.709456052	0.854082066
Untransformed	0.776264984	0.841509283	0.82398574	0.769774703	0.744328583	0.851151844	0.720553657	0.864734896
Untransformed	0.722402839	0.767216564	0.753135314	0.708493804	0.667336476	0.819775991	0.659199722	0.805839927
Untransformed	0.691163687	0.724128017	0.71204324	0.672951896	0.62268233	0.801578516	0.623615455	0.771681821
Untransformed	0.682333533	0.711948476	0.700428029	0.662905512	0.610060252	0.796434762	0.613557098	0.762026586
Untransformed	0.702089847	0.739198604	0.726415543	0.685382982	0.638300498	0.807943238	0.636061356	0.78362891
Untransformed	0.709587285	0.749539913	0.736277697	0.693913087	0.649017554	0.812310656	0.644601628	0.791826901
Untransformed	0.658044025	0.67844566	0.668477538	0.635270466	0.575340128	0.782285603	0.585889116	0.735467491
Untransformed	0.632166984	0.642753139	0.634438801	0.605829226	0.538350738	0.767211673	0.556412787	0.707172526
Untransformed	0.658904672	0.679632761	0.669609636	0.636249655	0.576570362	0.782786949	0.586869472	0.736408556
Untransformed	0.698661422	0.734469735	0.721905783	0.681482339	0.633399809	0.805946107	0.632156065	0.779880136
Untransformed	0.761328613	0.820907363	0.804338394	0.752781057	0.722978103	0.842451088	0.703539758	0.848402886
Untransformed	0.769986841	0.832849764	0.815727453	0.762631835	0.735354424	0.847494691	0.713402276	0.857870131
Untransformed	0.768076687	0.830215065	0.81321483	0.760458584	0.732623995	0.846381985	0.711226434	0.855781493
Untransformed	0.701336216	0.738159112	0.725424216	0.684525549	0.637223237	0.807504232	0.635202902	0.782804861
Untransformed	0.697387434	0.732712508	0.720229976	0.680032877	0.631578734	0.805203982	0.630704876	0.778487108
Untransformed	0.693080852	0.726772386	0.714565085	0.675133124	0.625422781	0.802695305	0.625799283	0.773778124
Untransformed	0.670232744	0.695257709	0.684510615	0.649138009	0.592763034	0.789385793	0.599773187	0.748795111
Untransformed	0.596603476	0.593699954	0.587658456	0.565367343	0.487515231	0.746495168	0.515902681	0.668285999
Untransformed	0.596603476	0.593699954	0.587658456	0.565367343	0.487515231	0.746495168	0.515902681	0.668285999
Untransformed	0.620057651	0.626050587	0.618510148	0.592052002	0.521041307	0.760157727	0.542619143	0.693931709
Untransformed	0.676158266	0.703430855	0.692305065	0.65587969	0.601233148	0.792837537	0.606522902	0.755274309
Untransformed	0.767926701	0.830008187	0.813017538	0.760287939	0.7324096	0.846294615	0.711055586	0.855617493
Untransformed	0.772881082	0.836841826	0.819534546	0.765924717	0.739491536	0.849180648	0.716699082	0.861034806
Untransformed	0.774577587	0.839181837	0.821766134	0.767854892	0.74191657	0.850168899	0.718631557	0.862889831
Untransformed	0.765138766	0.826162754	0.80935028	0.757116005	0.728424445	0.844670583	0.707879872	0.852569056
Untransformed	0.723749709	0.769074318	0.754906991	0.710026186	0.669261731	0.820560571	0.66073393	0.807312647
Untransformed	0.694561866	0.728815168	0.716513216	0.676818128	0.627539786	0.803558028	0.627486294	0.775397523
Untransformed	0.641133495	0.655120757	0.646233376	0.616030747	0.551167727	0.772434857	0.566626467	0.716976858
Untransformed	0.596603476	0.593699954	0.587658456	0.565367343	0.487515231	0.746495168	0.515902681	0.668285999
Untransformed	0.596603476	0.593699954	0.587658456	0.565367343	0.487515231	0.746495168	0.515902681	0.668285999
Untransformed	0.610374219	0.61269411	0.605772533	0.581034813	0.50719953	0.754516921	0.531588824	0.683343467
Untransformed	0.664829541	0.687805006	0.677403227	0.642990592	0.585039541	0.786238312	0.593618442	0.742887039
Untransformed	0.731602359	0.779905576	0.765236391	0.718960429	0.680486537	0.825134908	0.669678821	0.815899042
Untransformed	0.775969775	0.841102098	0.823597422	0.769438834	0.743906603	0.850979878	0.720217387	0.864412104
Untransformed	0.731045891	0.779138032	0.764504411	0.718327315	0.679691105	0.824810754	0.669044953	0.815290577
Untransformed	0.718885524	0.762365088	0.748508627	0.704492028	0.662308724	0.817727079	0.655193176	0.801993958
Untransformed	0.710340475	0.750578796	0.737268444	0.694770018	0.650094184	0.812749405	0.64545958	0.792650468
Untransformed	0.684290945	0.714648359	0.703002815	0.665132531	0.612858234	0.797574996	0.61578677	0.764166897
Untransformed	0.637121696	0.649587234	0.640956244	0.61146638	0.545433147	0.770097899	0.562056659	0.712590201
Untransformed	0.596603476	0.593699954	0.587658456	0.565367343	0.487515231	0.746495168	0.515902681	0.668285999
Untransformed	0.596603476	0.593699954	0.587658456	0.565367343	0.487515231	0.746495168	0.515902681	0.668285999
Untransformed	0.652286353	0.670504031	0.660903878	0.628719755	0.567109944	0.778931636	0.579330597	0.729171828
Untransformed	0.679818012	0.708478788	0.697119105	0.660043514	0.606464494	0.794969417	0.610691688	0.759276017
Untransformed	0.761274263	0.820832398	0.804266902	0.752719221	0.722900413	0.842419428	0.703477848	0.848343458
Untransformed	0.721008465	0.765293287	0.751301151	0.706907374	0.665343318	0.818963738	0.657611402	0.804315265
Untransformed	0.743452074	0.796250033	0.780823541	0.732442276	0.697424861	0.832037621	0.683176736	0.828855982
Untransformed	0.714046068	0.755689967	0.742142793	0.698986005	0.655391066	0.814907993	0.649680591	0.796702308
Untransformed	0.684254725	0.7145984	0.702955171	0.665091322	0.612806459	0.797553897	0.615745512	0.764127292
Untransformed	0.681574605	0.710901678	0.699429733	0.662042053	0.608975419	0.79599267	0.612692609	0.761196744
Untransformed	0.652625707	0.670972107	0.661350266	0.62910585	0.567595028	0.779129317	0.579717153	0.729542891
Untransformed	0.631582379	0.641946785	0.633669809	0.605164099	0.537515086	0.766871128	0.555746867	0.706533295
Untransformed	0.665251308	0.688386754	0.67795802	0.643470451	0.585642426	0.786484	0.594098873	0.743348215
Untransformed	0.708239578	0.747681004	0.734504918	0.692379752	0.647091102	0.811525588	0.643066465	0.790353266
Untransformed	0.717588024	0.76057543	0.746801892	0.703015815	0.660454041	0.816971258	0.653715205	0.800575221
Untransformed	0.76693556	0.828641095	0.811713789	0.759160283	0.730992835	0.845717255	0.709926586	0.854533741
Untransformed	0.699942976	0.736237398	0.723591543	0.682940409	0.635231699	0.806692639	0.633615873	0.781281437
Untransformed	0.745854843	0.799564201	0.78398415	0.735175992	0.700859448	0.833437285	0.68591371	0.831483263
Untransformed	0.725217826	0.77109931	0.756838156	0.711696515	0.6713603	0.821415781	0.662406251	0.808917944
Untransformed	0.665985401	0.689399298	0.678923648	0.644305655	0.586691761	0.786911625	0.594935073	0.744150902
Untransformed	0.659702488	0.680733199	0.670659085	0.637157359	0.577710783	0.783251694	0.587778258	0.73728092
Untransformed	0.665361383	0.688538581	0.678102812	0.643595687	0.58579977	0.786548121	0.594224259	0.743468575
Untransformed	0.643752144	0.658732692	0.649677955	0.619010078	0.5549109	0.773960276	0.569609349	0.719840191
Untransformed	0.639233502	0.652500074	0.64373412	0.613869057	0.548451823	0.771328071	0.564462201	0.714899332
Untransformed	0.669748105	0.694589241	0.68387312	0.648586619	0.592070278	0.789103481	0.599221139	0.748265189
Untransformed	0.695630475	0.730289112	0.717918866	0.678033922	0.629067285	0.804180515	0.628703537	0.776565981
Untransformed	0.763492065	0.823891439	0.807184205	0.755242494	0.726070604	0.843711345	0.706004128	0.850768489
Untransformed	0.67668969	0.704163855	0.693004102	0.65648431	0.60199278	0.793147103	0.607128242	0.755855388
Untransformed	0.6967037	0.731769425	0.71933059	0.679254968	0.630601384	0.804805692	0.629926039	0.777739487
Untransformed	0.689716096	0.722131338	0.710139075	0.671304921	0.620613102	0.800735263	0.621966517	0.770098969
Untransformed	0.664348788	0.687141897	0.676770842	0.642443622	0.584352338	0.785958263	0.59307082	0.742361365
Untransformed	0.662372705	0.684416261	0.674171496	0.64019536	0.581527668	0.784807152	0.590819879	0.740200638
Untransformed	0.665742956	0.689064889	0.678604734	0.644029816	0.586345202	0.786770395	0.594658905	0.743885802
Untransformed	0.655625444	0.675109681	0.665296129	0.632518759	0.571882938	0.780876728	0.583134129	0.73282292
Untransformed	0.635155355	0.646875036	0.638369714	0.609229203	0.542622402	0.768952463	0.559816816	0.710440128
Untransformed	0.630831002	0.640910402	0.632681446	0.604309231	0.536441047	0.766433435	0.55489098	0.705711711
Untransformed	0.637180334	0.649668114	0.641033377	0.611533094	0.545516965	0.770132056	0.562123453	0.712654318
Untransformed	0.760606481	0.819911318	0.8033885	0.751959462	0.721945867	0.842030431	0.702717183	0.847613279
Untransformed	0.752395841	0.80858628	0.792588198	0.742617921	0.71020934	0.837247557	0.693364508	0.838635445
Untransformed	0.669199624	0.693832715	0.683151646	0.647962592	0.591286264	0.788783979	0.598596368	0.747665458
Untransformed	0.66965258	0.694457482	0.683747466	0.648477936	0.591933732	0.789047835	0.599112327	0.748160738
Untransformed	0.664755099	0.687702326	0.677305304	0.642905896	0.58493313	0.786194947	0.593533645	0.742805641
Untransformed	0.661554686	0.683287958	0.673095472	0.639264671	0.580358368	0.784330639	0.589888081	0.739306185
Untransformed	0.661594184	0.683342438	0.673147428	0.63930961	0.580414828	0.784353647	0.589933073	0.739349374
Untransformed	0.656592209	0.676443153	0.666567815	0.633618683	0.573264861	0.78143989	0.584235364	0.733880019
Untransformed	0.634836119	0.646434709	0.637949789	0.608865996	0.542166076	0.768766501	0.559453177	0.710091062
Untransformed	0.615257528	0.619429717	0.612196052	0.586590729	0.514179872	0.757361552	0.537151361	0.688683067
Untransformed	0.615679257	0.620011413	0.612750795	0.587070545	0.514782704	0.757607218	0.537631749	0.689144202
Untransformed	0.758518832	0.817031798	0.800642399	0.749584268	0.71896172	0.84081433	0.700339159	0.845330562
Untransformed	0.760133504	0.819258935	0.802766344	0.751421339	0.72126978	0.841754911	0.702178419	0.847096108
Untransformed	0.749703898	0.804873251	0.789047209	0.739555201	0.706361399	0.835679442	0.690298139	0.83569197
Untransformed	0.675353512	0.702320848	0.691246489	0.654964092	0.600082809	0.79236875	0.605606212	0.754394359
Untransformed	0.672086391	0.697814468	0.686948909	0.651246971	0.595412692	0.790465582	0.601884662	0.750821962
Untransformed	0.661507375	0.683222701	0.673033239	0.639210844	0.58029074	0.784303079	0.589834189	0.739254453
Untransformed	0.66034222	0.681615589	0.671500591	0.637885205	0.578625235	0.783624351	0.588506971	0.737980428
Untransformed	0.648379031	0.665114615	0.655764176	0.624274254	0.561524706	0.776655537	0.574879799	0.72489941
Untransformed	0.633699751	0.644867302	0.636455007	0.607573109	0.540541718	0.768104542	0.558158749	0.708848512
Untransformed	0.623277379	0.630491597	0.622745388	0.595715202	0.52564368	0.762033287	0.546286709	0.697452285
Untransformed	0.627378412	0.636148202	0.628139899	0.600381095	0.531505814	0.764422227	0.550958163	0.701936514
Untransformed	0.747804664	0.802253614	0.786548951	0.737394374	0.703646579	0.834573098	0.688134736	0.833615273
Untransformed	0.755207951	0.812465059	0.796287257	0.74581736	0.714229052	0.838885671	0.696567761	0.841710316
Untransformed	0.764518233	0.825306846	0.80853403	0.756410003	0.727537438	0.84430911	0.707173028	0.851890541
Untransformed	0.689650531	0.722040903	0.710052831	0.671230325	0.620519381	0.80069707	0.621891832	0.770027277
Untransformed	0.724102178	0.769560484	0.75537063	0.710427203	0.669765561	0.820765892	0.661135426	0.807698051
Untransformed	0.70761403	0.746818177	0.73368207	0.691668043	0.646196925	0.811161193	0.642353908	0.789669267
Untransformed	0.68784279	0.719547463	0.707674922	0.669173592	0.617935343	0.799644022	0.619832648	0.768050622
Untransformed	0.655696727	0.675208002	0.665389895	0.63259986	0.571984832	0.780918252	0.583215327	0.732900864
Untransformed	0.63208592	0.642641326	0.634332169	0.605736996	0.538234863	0.767164451	0.556320447	0.707083887
Untransformed	0.6264424	0.63485715	0.626908666	0.59931616	0.530167852	0.76387698	0.549891959	0.700913043
Untransformed	0.631097606	0.641278133	0.633032138	0.604612556	0.536822138	0.766588737	0.555194667	0.706003226
Untransformed	0.755496922	0.81286364	0.79666737	0.746146132	0.714642115	0.839054003	0.696896925	0.842026288
Untransformed	0.742061897	0.794332544	0.778994897	0.730860621	0.695437702	0.831227813	0.681593196	0.827335907
Untransformed	0.764148517	0.824796892	0.808047704	0.755989364	0.727008956	0.844093743	0.706751888	0.85148628
Untransformed	0.750668273	0.806203426	0.790315751	0.740652405	0.707739905	0.836241212	0.691396651	0.836746455
Untransformed	0.717979885	0.76111593	0.747317348	0.70346165	0.661014179	0.817199526	0.654161571	0.801003698
Untransformed	0.711173661	0.751728021	0.73836442	0.695717964	0.651285165	0.813234754	0.646408656	0.793561507
Untransformed	0.705097221	0.743346712	0.730371453	0.68880458	0.642599326	0.809695098	0.639487032	0.78691729
Untransformed	0.684212697	0.714540431	0.702899888	0.665043505	0.612746384	0.797529415	0.615697639	0.764081337
Untransformed	0.648867708	0.665788652	0.656406983	0.62483024	0.562223235	0.776940202	0.575436446	0.725433748
Untransformed	0.61531459	0.619508424	0.612271111	0.58665565	0.514261438	0.757394792	0.53721636	0.688745461
Untransformed	0.612418978	0.615514471	0.608462215	0.583361209	0.510122367	0.755708036	0.533917992	0.685579286
Untransformed	0.741041997	0.792925784	0.777653318	0.729700244	0.693979827	0.830633699	0.680431436	0.826220709
Untransformed	0.74040652	0.792049264	0.776817411	0.72897724	0.693071459	0.830263521	0.67970757	0.825525855
Untransformed	0.747657306	0.802050361	0.786355115	0.737226719	0.703435941	0.834487259	0.687966882	0.833454146
Untransformed	0.691601313	0.72473164	0.712618895	0.6734498	0.623307885	0.801833442	0.624113952	0.772160338
Untransformed	0.702974567	0.74041891	0.727579308	0.68638956	0.639565143	0.808458606	0.637069134	0.784596298
Untransformed	0.688443296	0.720375749	0.70846483	0.66985681	0.618793725	0.79999383	0.620516681	0.76870724
Untransformed	0.658759859	0.679433019	0.669419149	0.636084896	0.576363362	0.782702592	0.586704517	0.736250212
Untransformed	0.643922632	0.658967849	0.649902215	0.619204049	0.555154601	0.774059589	0.56980355	0.720026609
Untransformed	0.646258808	0.662190164	0.652975228	0.621862	0.558493998	0.775420462	0.572464669	0.722581075
Untransformed	0.627763888	0.636679893	0.628646955	0.600819664	0.532056824	0.764646775	0.551397255	0.702358008
Untransformed	0.612221331	0.615241853	0.608202229	0.583136338	0.509839844	0.755592902	0.533692853	0.685363171
Untransformed	0.727862873	0.774747656	0.760317459	0.714705881	0.675141207	0.822956578	0.665419203	0.811810141
Untransformed	0.728007116	0.774946613	0.760507197	0.714869992	0.675347392	0.823040602	0.665583509	0.811967863
Untransformed	0.627376814	0.636145998	0.628137797	0.600379277	0.531503531	0.764421296	0.550956343	0.701934767
Untransformed	0.664555611	0.68742717	0.677042897	0.642678931	0.584647976	0.786078741	0.59330641	0.742587513
Untransformed	0.68759002	0.719198814	0.707342428	0.668886007	0.617574027	0.799496778	0.61954472	0.767774234
Untransformed	0.681876953	0.71131871	0.699827442	0.662386045	0.609407603	0.796168794	0.613037011	0.761527343
Untransformed	0.644728652	0.660079602	0.650962456	0.620121087	0.556306749	0.774529113	0.570721681	0.720907943
Untransformed	0.627004985	0.635633129	0.627648691	0.599956233	0.530972026	0.764204697	0.550532795	0.701528194
Untransformed	0.636878229	0.649251416	0.640635986	0.611189378	0.545085127	0.769956074	0.561779327	0.712323984
Untransformed	0.625906424	0.634117871	0.626203642	0.598706361	0.529401713	0.763564763	0.549281433	0.700326985
Untransformed	0.615773512	0.62014142	0.612874778	0.587177782	0.514917434	0.757662124	0.537739114	0.689247264
Untransformed	0.727614779	0.774405457	0.759991116	0.714423615	0.674786574	0.822812057	0.665136601	0.811538866
Untransformed	0.713785687	0.75533082	0.741800286	0.69868976	0.65501887	0.814756315	0.649383993	0.796417597
Untransformed	0.607837809	0.609195608	0.602436131	0.578149048	0.503573912	0.753039407	0.528699619	0.680570057
Untransformed	0.620514703	0.626681004	0.619111356	0.592572006	0.521694631	0.76042397	0.543139768	0.694431468
Untransformed	0.669990431	0.694923484	0.684191876	0.648862321	0.592416665	0.78924464	0.59949717	0.748530157
Untransformed	0.685254551	0.715977474	0.704270346	0.666228861	0.614235641	0.798136318	0.616884407	0.765220542
Untransformed	0.673347049	0.699553309	0.688607181	0.652681266	0.597214712	0.791199942	0.603320667	0.752200414
Untransformed	0.646795062	0.662929827	0.653680618	0.622472116	0.559260535	0.775732841	0.573075512	0.723167436
Untransformed	0.629125979	0.638558643	0.630438654	0.602369365	0.534003837	0.765440222	0.552948802	0.703847372
Untransformed	0.615715323	0.620061161	0.612798237	0.587111579	0.514834259	0.757628228	0.537672833	0.689183639
Untransformed	0.615773512	0.62014142	0.612874778	0.587177782	0.514917434	0.757662124	0.537739114	0.689247264
Untransformed	0.747689923	0.802095351	0.786398021	0.737263829	0.703482566	0.834506259	0.688004036	0.833489811
Untransformed	0.70570632	0.74418685	0.731172663	0.689497573	0.64346999	0.810049911	0.640180852	0.787583303
Untransformed	0.607837809	0.609195608	0.602436131	0.578149048	0.503573912	0.753039407	0.528699619	0.680570057
Untransformed	0.606890899	0.607889523	0.601190563	0.577071714	0.502220371	0.752487812	0.527621001	0.679534669
Untransformed	0.637910035	0.6506746	0.641993228	0.612363301	0.546560021	0.770557123	0.56295465	0.713452202
Untransformed	0.672558659	0.698465873	0.687570131	0.651784287	0.596087765	0.790740688	0.602422618	0.751338358
Untransformed	0.682951435	0.712800758	0.70124082	0.663608523	0.6109435	0.796794703	0.614260946	0.762702225
Untransformed	0.657662206	0.677919012	0.667975292	0.634836056	0.574794345	0.782063186	0.585454188	0.735049995
Untransformed	0.642585909	0.65712409	0.648143886	0.617683211	0.55324385	0.773280919	0.5682809	0.718564984
Untransformed	0.619896154	0.625827831	0.618297714	0.59186826	0.520810458	0.760063651	0.542435182	0.693755121
Untransformed	0.615773512	0.62014142	0.612874778	0.587177782	0.514917434	0.757662124	0.537739114	0.689247264
Untransformed	0.73459422	0.784032286	0.769171893	0.722364376	0.684763188	0.826877731	0.673086826	0.819170459
Untransformed	0.728694351	0.775894525	0.761411189	0.715651884	0.676329746	0.823440932	0.666366333	0.812719312
Untransformed	0.715208732	0.757293643	0.743672164	0.700308809	0.657053012	0.815585269	0.651004972	0.79797361
Untransformed	0.718011016	0.761158869	0.747358297	0.703497069	0.661058678	0.81721766	0.654197032	0.801037737
Untransformed	0.667486551	0.691469852	0.680898265	0.646013568	0.588837548	0.787786077	0.596645021	0.745792317
Untransformed	0.701026387	0.73773176	0.725016665	0.684173045	0.636780358	0.80732375	0.634849977	0.782466081
Untransformed	0.638708414	0.651775814	0.643043418	0.613271646	0.547701247	0.771022196	0.563864077	0.714325181
Untransformed	0.626163147	0.634471973	0.626541336	0.598998444	0.52976868	0.763714309	0.549573865	0.700607697
Untransformed	0.615790507	0.620164862	0.612897134	0.587197118	0.514941728	0.757672024	0.537758474	0.689265847
Untransformed	0.610546536	0.612931789	0.605999199	0.581230864	0.507445845	0.754617299	0.531785109	0.683531885
Untransformed	0.601806585	0.600876667	0.594502642	0.571287107	0.494952706	0.74952609	0.521829501	0.673975282
Untransformed	0.707122296	0.746139923	0.733035242	0.69110858	0.645494026	0.810874747	0.641793778	0.789131586
Untransformed	0.71651445	0.759094637	0.74538971	0.701794372	0.658919443	0.816345878	0.652492305	0.799401333
Untransformed	0.713713391	0.755231101	0.741705188	0.698607506	0.654915528	0.814714201	0.649301641	0.796338546
Untransformed	0.714929036	0.756907855	0.743304251	0.699990589	0.656653206	0.81542234	0.650686373	0.79766778
Untransformed	0.630266386	0.64013162	0.631938748	0.603666846	0.535633968	0.766104534	0.55424783	0.705094337
Untransformed	0.646596056	0.662655335	0.653418845	0.622245699	0.55897607	0.775616916	0.572848826	0.722949835
Untransformed	0.660114985	0.68130216	0.671201684	0.637626671	0.578300417	0.783491982	0.588248129	0.737731959
Untransformed	0.672847133	0.698863768	0.68794959	0.652112494	0.596500118	0.790908731	0.602751216	0.751653786
Untransformed	0.615806235	0.620186556	0.612917823	0.587215013	0.51496421	0.757681186	0.537776389	0.689283045
Untransformed	0.609058376	0.610879151	0.604041669	0.579537731	0.505318626	0.753750414	0.530089957	0.681904673
Untransformed	0.711174893	0.75172972	0.738366041	0.695719366	0.651286926	0.813235472	0.646410059	0.793562854
Untransformed	0.713640904	0.75513112	0.741609839	0.698525035	0.654811914	0.814671976	0.649219073	0.796259286
Untransformed	0.710284377	0.75050142	0.737194653	0.694706193	0.650013996	0.812716727	0.645395679	0.792589129
Untransformed	0.717995391	0.761137317	0.747337744	0.703479291	0.661036343	0.817208558	0.654179233	0.801020652
Untransformed	0.616219966	0.62075722	0.613462046	0.587685729	0.515555609	0.757922193	0.538247667	0.689735434
Untransformed	0.616219966	0.62075722	0.613462046	0.587685729	0.515555609	0.757922193	0.538247667	0.689735434
Untransformed	0.629292548	0.638788394	0.63065776	0.602558876	0.534241936	0.765537252	0.55313854	0.704029506
Untransformed	0.644450903	0.659696499	0.650597104	0.619805081	0.555909726	0.774367318	0.570405299	0.720604241
Untransformed	0.615806235	0.620186556	0.612917823	0.587215013	0.51496421	0.757681186	0.537776389	0.689283045
Untransformed	0.607808773	0.609155558	0.602397937	0.578116012	0.503532406	0.753022493	0.528666544	0.680538308
Untransformed	0.727395736	0.774103328	0.759702986	0.714174402	0.674473468	0.82268446	0.664887091	0.811299356
Untransformed	0.721534003	0.766018168	0.751992445	0.707505298	0.666094538	0.819269875	0.658210038	0.804889909
Untransformed	0.710029016	0.750149198	0.736858751	0.69441566	0.649648977	0.812567974	0.6451048	0.792309907
Untransformed	0.71759319	0.760582557	0.746808688	0.703021693	0.660461426	0.816974267	0.65372109	0.80058087
Untransformed	0.616529085	0.621183592	0.613868662	0.588037425	0.515997473	0.758102262	0.538599782	0.690073437
Untransformed	0.616529085	0.621183592	0.613868662	0.588037425	0.515997473	0.758102262	0.538599782	0.690073437
Untransformed	0.615580697	0.619875468	0.612621149	0.58695841	0.514641819	0.757549805	0.53751948	0.689036433
Untransformed	0.615264567	0.619439427	0.612205312	0.586598738	0.514189935	0.757365653	0.53715938	0.688690764
Untransformed	0.615264567	0.619439427	0.612205312	0.586598738	0.514189935	0.757365653	0.53715938	0.688690764
Untransformed	0.609897149	0.612036081	0.605144993	0.580492033	0.506517592	0.754239017	0.531045397	0.68282182
Untransformed	0.735385068	0.785123113	0.770212177	0.723264153	0.68589365	0.827338417	0.673987675	0.820035203
Untransformed	0.740255438	0.791840874	0.776618677	0.728805348	0.692855498	0.830175512	0.679535474	0.825360656
Untransformed	0.718908635	0.762396965	0.748539028	0.704518322	0.66234176	0.817740542	0.655219502	0.802019228
Untransformed	0.70063389	0.737190385	0.724500374	0.683726487	0.636219312	0.807095112	0.634402887	0.78203691
Untransformed	0.698725943	0.73455873	0.721990654	0.681555747	0.633492037	0.805983692	0.63222956	0.779950686
Untransformed	0.617456442	0.622462706	0.615088509	0.589092512	0.517323063	0.758642467	0.539656126	0.691087445
Untransformed	0.614593784	0.618514207	0.611322961	0.585835563	0.513231097	0.756974907	0.536395296	0.687957303
Untransformed	0.613639564	0.617198041	0.610067778	0.584749913	0.511867109	0.756419054	0.535308352	0.686913923
Untransformed	0.613639564	0.617198041	0.610067778	0.584749913	0.511867109	0.756419054	0.535308352	0.686913923
Untransformed	0.616162277	0.620677649	0.613386162	0.587620095	0.515473147	0.757888588	0.538181954	0.689672355
Untransformed	0.617456442	0.622462706	0.615088509	0.589092512	0.517323063	0.758642467	0.539656126	0.691087445
Untransformed	0.617456442	0.622462706	0.615088509	0.589092512	0.517323063	0.758642467	0.539656126	0.691087445
Untransformed	0.614593784	0.618514207	0.611322961	0.585835563	0.513231097	0.756974907	0.536395296	0.687957303
[truncated: 315,720 more rows]
