# Supplementary material for: A place-based assessment of biodiversity intactness in sub-Saharan Africa
Source: Nature. 2025 Dec 3;649(8095):113–21. doi: 10.1038/s41586-025-09781-7 (PMC12727506; doi:10.1038/s41586-025-09781-7)
Supplement: Supplementary file 7 — Source Data Fig. 4 [file 41586_2025_9781_MOESM7_ESM.xlsx]

## Sheet: a_overall
Biome	Landuse	Pixels	Average BII of Landuse	Remaining BI	Lost BII	Total BII Pixels	Total Sum of Lost BI	Net Impact on Africa's Biodiversity Intactness	Remaining bii	Contribution to extent	Contribution to realized biodiversity loss	Contribution to remaining biodiversity
All	Settlements	1457	0.339774	495.051	961.949	317719	77716.4	0.00302767	0.00155814	0.00458581	0.0123777	0.00206269
All	Timber	645	0.289477	186.713	458.287	317719	77716.4	0.00144243	0.000587666	0.0020301	0.00589692	0.00077796
All	Tree crops	160	0.430451	68.8721	91.1279	317719	77716.4	0.000286819	0.00021677	0.00050359	0.00117257	0.000286964
All	Crops	43292	0.482018	20867.5	22424.5	317719	77716.4	0.0705795	0.0656792	0.136259	0.288542	0.0869471
All	Protected	18728	0.951604	17821.6	906.369	317719	77716.4	0.00285274	0.0560924	0.0589452	0.0116625	0.074256
All	Untransformed	253437	0.791371	200563	52874.2	317719	77716.4	0.166418	0.631258	0.797677	0.680348	0.835669
Forest	Settlements	484	0.322867	156.268	327.732	46142	12592.6	0.00710269	0.00338667	0.0104894	0.0260259	0.00465784
Forest	Timber	150	0.336114	50.4171	99.5829	46142	12592.6	0.00215818	0.00109265	0.00325083	0.00790808	0.00150277
Forest	Tree crops	116	0.450766	52.2889	63.7111	46142	12592.6	0.00138076	0.00113322	0.00251398	0.00505943	0.00155856
Forest	Crops	2613	0.434763	1136.04	1476.96	46142	12592.6	0.0320091	0.0246204	0.0566295	0.117289	0.0338615
Forest	Protected	2824	0.905289	2556.54	267.463	46142	12592.6	0.00579652	0.0554059	0.0612024	0.0212398	0.0762021
Forest	Untransformed	39955	0.740781	29597.9	10357.1	46142	12592.6	0.224461	0.641452	0.865914	0.822478	0.882217
Miombo	Settlements	265	0.395045	104.687	160.313	92163	23750.5	0.00173945	0.00113589	0.00287534	0.00674988	0.00153023
Miombo	Timber	85	0.314052	26.6944	58.3056	92163	23750.5	0.000632636	0.000289643	0.000922279	0.00245492	0.000390198
Miombo	Tree crops	10	0.465178	4.65178	5.34822	92163	23750.5	5.803e-05	5.04734e-05	0.000108503	0.000225183	6.79961e-05
Miombo	Crops	20683	0.530576	10973.9	9709.09	92163	23750.5	0.105347	0.119071	0.224418	0.408796	0.160408
Miombo	Protected	5682	0.965782	5487.57	194.427	92163	23750.5	0.0021096	0.059542	0.0616516	0.00818623	0.080213
Miombo	Untransformed	65438	0.791818	51815	13623	92163	23750.5	0.147814	0.56221	0.710025	0.573588	0.757391
Mixed-Acacia Savanna	Settlements	173	0.340014	58.8224	114.178	82830	16984	0.00137846	0.000710159	0.00208862	0.00672267	0.000893333
Mixed-Acacia Savanna	Timber	19	0.249273	4.73619	14.2638	82830	16984	0.000172206	5.71796e-05	0.000229385	0.00083984	7.19282e-05
Mixed-Acacia Savanna	Tree crops	15	0.440014	6.60021	8.39979	82830	16984	0.00010141	7.96839e-05	0.000181094	0.000494571	0.000100237
Mixed-Acacia Savanna	Crops	8770	0.448155	3930.32	4839.68	82830	16984	0.0584291	0.0474504	0.10588	0.284956	0.0596896
Mixed-Acacia Savanna	Protected	4304	0.964115	4149.55	154.448	82830	16984	0.00186464	0.0500972	0.0519618	0.00909377	0.063019
Mixed-Acacia Savanna	Untransformed	69549	0.829573	57696	11853	82830	16984	0.1431	0.696559	0.83966	0.697893	0.876226
Fynbos	Settlements	19	0.165542	3.14529	15.8547	1223	535.421	0.0129638	0.00257179	0.0155356	0.0296117	0.00457445
Fynbos	Timber	6	0.189533	1.1372	4.8628	1223	535.421	0.00397612	0.000929844	0.00490597	0.0090822	0.00165392
Fynbos	Tree crops	10	0.179961	1.79961	8.20039	1223	535.421	0.00670514	0.00147147	0.00817661	0.0153158	0.00261731
Fynbos	Crops	265	0.172466	45.7035	219.297	1223	535.421	0.17931	0.03737	0.21668	0.409578	0.0664701
Fynbos	Protected	278	0.994779	276.549	1.45139	1223	535.421	0.00118675	0.226123	0.22731	0.00271075	0.402206
Fynbos	Untransformed	645	0.556969	359.245	285.755	1223	535.421	0.233651	0.293741	0.527392	0.533702	0.522478
Desert	Settlements	1	0.423772	0.423772	0.576228	2659	383.792	0.000216709	0.000159373	0.000376081	0.00150141	0.000186256
Desert	Timber			0	0	2659	383.792	0	0	0	0	0
Desert	Tree crops			0	0	2659	383.792	0	0	0	0	0
Desert	Crops	10	0.518371	5.18371	4.81629	2659	383.792	0.00181131	0.0019495	0.00376081	0.0125492	0.00227835
Desert	Protected	1202	0.903069	1085.49	116.511	2659	383.792	0.0438175	0.408232	0.45205	0.303578	0.477094
Desert	Untransformed	1446	0.818888	1184.11	261.888	2659	383.792	0.0984913	0.445322	0.543813	0.682371	0.520441
Shrubland	Settlements	23	0.262558	6.03884	16.9612	27784	4732.45	0.000610465	0.00021735	0.000827815	0.00358401	0.000261971
Shrubland	Timber			0	0	27784	4732.45	0	0	0	0	0
Shrubland	Tree crops			0	0	27784	4732.45	0	0	0	0	0
Shrubland	Crops	606	0.360875	218.69	387.31	27784	4732.45	0.01394	0.00787108	0.0218111	0.0818414	0.009487
Shrubland	Protected	1465	0.981668	1438.14	26.8565	27784	4732.45	0.000966619	0.0517616	0.0527282	0.00567498	0.0623881
Shrubland	Untransformed	25690	0.832568	21388.7	4301.32	27784	4732.45	0.154813	0.76982	0.924633	0.9089	0.927863
Thicket	Settlements	11	0.249745	2.7472	8.2528	689	208.694	0.0119779	0.00398722	0.0159652	0.039545	0.00571968
Thicket	Timber	13	0.148408	1.9293	11.0707	689	208.694	0.0160678	0.00280015	0.0188679	0.0530475	0.00401681
Thicket	Tree crops	5	0.328026	1.64013	3.35987	689	208.694	0.00487645	0.00238045	0.00725689	0.0160995	0.00341476
Thicket	Crops	45	0.368209	16.5694	28.4306	689	208.694	0.0412636	0.0240485	0.065312	0.136231	0.0344976
Thicket	Protected	63	0.965391	60.8197	2.18035	689	208.694	0.00316451	0.0882724	0.0914369	0.0104476	0.126627
Thicket	Untransformed	552	0.718479	396.6	155.4	689	208.694	0.225544	0.575617	0.801161	0.744629	0.825724
Grassland	Settlements	134	0.3285	44.019	89.981	14715	4711.79	0.00611491	0.00299144	0.00910635	0.019097	0.00440049
Grassland	Timber	8	0.206699	1.65359	6.34641	14715	4711.79	0.000431288	0.000112375	0.000543663	0.00134692	0.000165306
Grassland	Tree crops			0	0	14715	4711.79	0	0	0	0	0
Grassland	Crops	4763	0.42788	2037.99	2725.01	14715	4711.79	0.185186	0.138498	0.323683	0.578339	0.203734
Grassland	Protected	891	0.975938	869.561	21.4388	14715	4711.79	0.00145694	0.0590935	0.0605505	0.00455005	0.0869282
Grassland	Untransformed	8919	0.790446	7049.99	1869.01	14715	4711.79	0.127014	0.479102	0.606116	0.396667	0.704772
Mosaic	Settlements	347	0.34265	118.9	228.1	49514	13817.2	0.00460679	0.00240133	0.00700812	0.0165084	0.00333082
Mosaic	Timber	364	0.275123	100.145	263.855	49514	13817.2	0.0053289	0.00202255	0.00735146	0.0190961	0.00280543
Mosaic	Tree crops	4	0.472876	1.8915	2.1085	49514	13817.2	4.25838e-05	3.82014e-05	8.07852e-05	0.000152599	5.29881e-05
Mosaic	Crops	5537	0.452076	2503.14	3033.86	49514	13817.2	0.0612727	0.0505542	0.111827	0.219571	0.0701224
Mosaic	Protected	2019	0.939776	1897.41	121.592	49514	13817.2	0.00245571	0.0383206	0.0407763	0.00880004	0.0531535
Mosaic	Untransformed	41243	0.753468	31075.3	10167.7	49514	13817.2	0.20535	0.627606	0.832956	0.735872	0.870535
						#REF!

## Sheet: b_biome
Biome	Landuse	Contribution to extent	Contribution to realized biodiversity loss	Contribution to remaining biodiversity
All	Settlements: dense urban	0.00118033	0.00349452	0.000430996
All	Settlements: mixed	0.00330365	0.00859797	0.00158936
All	Timber	0.00203788	0.00591955	0.000781006
All	Tree crops: low intensity	0.000284798	0.00063582	0.000171137
All	Tree crops: med-high intensity	0.000212016	0.00052202	0.000111637
All	Crops: low intensity	0.0826387	0.164521	0.0561255
All	Crops: med-high intensity	0.0538647	0.124539	0.0309805
All	Untransformed: near-natural	0.572693	0.383421	0.633979
All	Untransformed: intensive rangelands	0.225015	0.296714	0.201799
All	Protected	0.0587695	0.0116357	0.0740314
Caesalpinioid-miombo humid savanna	Settlements: dense urban	0.000839905	0.00218777	0.000371231
Caesalpinioid-miombo humid savanna	Settlements: mixed	0.00201795	0.00450802	0.00115212
Caesalpinioid-miombo humid savanna	Timber	0.000927168	0.00246504	0.000392426
Caesalpinioid-miombo humid savanna	Tree crops: low intensity	0	0	0
Caesalpinioid-miombo humid savanna	Tree crops: med-high intensity	9.81708e-05	0.000202814	6.17845e-05
Caesalpinioid-miombo humid savanna	Crops: low intensity	0.14838	0.25662	0.110743
Caesalpinioid-miombo humid savanna	Crops: med-high intensity	0.0767368	0.152984	0.0502245
Caesalpinioid-miombo humid savanna	Untransformed: near-natural	0.488989	0.287302	0.559118
Caesalpinioid-miombo humid savanna	Untransformed: intensive rangelands	0.220448	0.285564	0.197806
Caesalpinioid-miombo humid savanna	Protected	0.061564	0.00816626	0.0801312
Desert	Settlements: dense urban	0	0	0
Desert	Settlements: mixed	0.000380228	0.00152634	0.000188136
Desert	Timber	0	0	0
Desert	Tree crops: low intensity	0	0	0
Desert	Tree crops: med-high intensity	0	0	0
Desert	Crops: low intensity	0.00228137	0.00760291	0.00138946
Desert	Crops: med-high intensity	0.000380228	0.00139026	0.000210943
Desert	Untransformed: near-natural	0.523574	0.64514	0.503199
Desert	Untransformed: intensive rangelands	0.0186312	0.0372956	0.0155029
Desert	Protected	0.454753	0.307045	0.479509
Forest	Settlements: dense urban	0.00212147	0.00573234	0.000766791
Forest	Settlements: mixed	0.0078735	0.0190453	0.0036822
Forest	Timber	0.00328062	0.00798328	0.00151635
Forest	Tree crops: low intensity	0.00174967	0.00351534	0.00108725
Forest	Tree crops: med-high intensity	0.000743608	0.00150563	0.000457724
Forest	Crops: low intensity	0.0399143	0.0802438	0.024784
Forest	Crops: med-high intensity	0.0170374	0.0377538	0.00926527
Forest	Untransformed: near-natural	0.70166	0.568081	0.751774
Forest	Untransformed: intensive rangelands	0.164184	0.254799	0.130189
Forest	Protected	0.0614352	0.0213412	0.0764771
Fynbos	Settlements: dense urban	0.00986842	0.0191995	0.00259896
Fynbos	Settlements: mixed	0.00575658	0.010575	0.00200275
Fynbos	Timber	0.00493421	0.00913213	0.00166377
Fynbos	Tree crops: low intensity	0	0	0
Fynbos	Tree crops: med-high intensity	0.00822368	0.0154	0.00263291
Fynbos	Crops: low intensity	0.00822368	0.0139461	0.00376556
Fynbos	Crops: med-high intensity	0.208882	0.396411	0.0627848
Fynbos	Untransformed: near-natural	0.0641447	0.0350986	0.0867735
Fynbos	Untransformed: intensive rangelands	0.462993	0.497537	0.436082
Fynbos	Protected	0.226974	0.00270098	0.401696
Grassland	Settlements: dense urban	0.00337326	0.0076757	0.001333
Grassland	Settlements: mixed	0.00578273	0.0114431	0.00309853
Grassland	Timber	0.000550737	0.00135822	0.000167819
Grassland	Tree crops: low intensity	0	0	0
Grassland	Tree crops: med-high intensity	0	0	0
Grassland	Crops: low intensity	0.141746	0.228188	0.100754
Grassland	Crops: med-high intensity	0.184772	0.352626	0.105174
Grassland	Untransformed: near-natural	0.256299	0.11501	0.3233
Grassland	Untransformed: intensive rangelands	0.347928	0.279243	0.380499
Grassland	Protected	0.0595484	0.00445674	0.0856734
Mixed-acacia savanna	Settlements: dense urban	0.000519845	0.00186	0.000174356
Mixed-acacia savanna	Settlements: mixed	0.00154744	0.00479912	0.000709168
Mixed-acacia savanna	Timber	0.000229699	0.000841339	7.20187e-05
Mixed-acacia savanna	Tree crops: low intensity	0.000108805	0.000283725	6.37106e-05
Mixed-acacia savanna	Tree crops: med-high intensity	7.25365e-05	0.00021173	3.66526e-05
Mixed-acacia savanna	Crops: low intensity	0.0582468	0.149462	0.0347317
Mixed-acacia savanna	Crops: med-high intensity	0.0475114	0.135304	0.0248785
Mixed-acacia savanna	Untransformed: near-natural	0.6279	0.427114	0.679662
Mixed-acacia savanna	Untransformed: intensive rangelands	0.211915	0.27103	0.196676
Mixed-acacia savanna	Protected	0.0519482	0.00909499	0.0629957
Mosaic	Settlements: dense urban	0.00181097	0.00470336	0.000692061
Mosaic	Settlements: mixed	0.00512768	0.0116515	0.002604
Mosaic	Timber	0.00738631	0.0191946	0.00281833
Mosaic	Tree crops: low intensity	2.03479e-05	3.54799e-05	1.44942e-05
Mosaic	Tree crops: med-high intensity	6.10438e-05	0.00011833	3.88829e-05
Mosaic	Crops: low intensity	0.0685115	0.129417	0.0449505
Mosaic	Crops: med-high intensity	0.0431987	0.0900692	0.0250671
Mosaic	Untransformed: near-natural	0.578167	0.390809	0.650645
Mosaic	Untransformed: intensive rangelands	0.255509	0.34532	0.220766
Mosaic	Protected	0.0402075	0.00868102	0.0524034
Shrubland	Settlements: dense urban	0.000144446	0.000676039	3.53247e-05
Shrubland	Settlements: mixed	0.000650007	0.00274646	0.000219664
Shrubland	Timber	0	0	0
Shrubland	Tree crops: low intensity	0	0	0
Shrubland	Tree crops: med-high intensity	0	0	0
Shrubland	Crops: low intensity	0.0144807	0.0521934	0.00673934
Shrubland	Crops: med-high intensity	0.00711397	0.0288263	0.00265703
Shrubland	Untransformed: near-natural	0.664416	0.494805	0.699232
Shrubland	Untransformed: intensive rangelands	0.260978	0.415139	0.229333
Shrubland	Protected	0.0522172	0.005614	0.0617836
Thicket	Settlements: dense urban	0.00290698	0.00755288	0.000887201
Thicket	Settlements: mixed	0.0130814	0.0320343	0.00484176
Thicket	Timber	0.0188953	0.0531041	0.00402333
Thicket	Tree crops: low intensity	0	0	0
Thicket	Tree crops: med-high intensity	0.00726744	0.0161167	0.00342029
Thicket	Crops: low intensity	0.0377907	0.0735755	0.0222335
Thicket	Crops: med-high intensity	0.0276163	0.0628008	0.01232
Thicket	Untransformed: near-natural	0.202035	0.112784	0.240836
Thicket	Untransformed: intensive rangelands	0.598837	0.631573	0.584606
Thicket	Protected	0.0915698	0.0104587	0.126832

## Sheet: c_country
Country	Code	BII	Settlement	Timber	Tree crop	Crop	Protected	Untransformed	Transformed land use
Botswana	BW	87.4763	0.000884662	0	0	0.00475506	0.200708	0.793653	0.00563972
Namibia	NA	87.161	0.000233736	0	0	0.00934944	0.129334	0.861083	0.00958317
Somalia	SO	85.3807	0.000607903	0	0	0.033232	0	0.96616	0.0338399
Angola	AO	83.9855	0.00256964	0	0	0.0344331	0.0566862	0.906311	0.0370028
Mozambique	MZ	83.7134	0.00248303	0	0	0.082685	0.0505711	0.864261	0.085168
Mauritania	MR	83.1113	0	0	0	0.0011974	0.000171057	0.998632	0.0011974
Chad	TD	81.7372	0.000513347	0	0	0.132187	0.00744353	0.859856	0.1327
DR Congo	CD	80.809	0.00223645	0.00044729	0.000419334	0.0221688	0.0536468	0.921081	0.0252719
Eritrea	ER	80.5069	0.000540541	0	0	0.0448649	0.000540541	0.954054	0.0454054
Central African Republic	CF	80.4522	0.000310398	0	0	0.00506984	0.0598034	0.934816	0.00538024
Equatorial Guinea	GQ	80.4104	0.00245098	0	0	0	0.196078	0.801471	0.00245098
Republic of Congo	CG	80.1023	0.000941797	0	0	0.00753438	0.0792993	0.912225	0.00847617
South Sudan	SS	79.4299	0.000101564	0	0	0.00761731	0.0889701	0.903311	0.00771887
Côte d'Ivoire	CI	77.885	0.0024024	0	0.00960961	0.0566567	0.0786787	0.852653	0.0686687
Gabon	GA	77.5356	0.00073046	0	0.00073046	0	0.00633065	0.992208	0.00146092
Liberia	LR	76.6584	0.00200938	0.0227729	0.00267917	0	0.0368386	0.9357	0.0274615
Niger	NE	75.7902	0.00161421	0	0	0.197855	0.00645682	0.794074	0.19947
Eswatini	SZ	74.8581	0.0037594	0.0037594	0	0.0789474	0.0639098	0.849624	0.0864662
Zambia	ZM	74.8401	0.00198996	0	0	0.0989791	0.0935283	0.805503	0.100969
Sudan	SD	73.6188	0.00246581	0	0	0.236046	0.00644474	0.755044	0.238512
Ethiopia	ET	72.6698	0.00415812	0	0	0.258601	0.0848713	0.65237	0.262759
Sierra Leone	SL	72.4285	0.00444444	0	0.00266667	0.00533333	0.0462222	0.941333	0.0124444
Mali	ML	72.2845	0.00167726	0	0	0.165784	0.00414901	0.82839	0.167461
South Africa	ZA	72.2559	0.00899716	0.023782	0.00194675	0.107808	0.100916	0.756551	0.142534
Zimbabwe	ZW	71.6561	0.00429539	0	0	0.296382	0.0763258	0.622997	0.300677
Lesotho	LS	71.0989	0.00631579	0	0	0.128421	0.0231579	0.842105	0.134737
Guinea-Bissau	GW	69.9163	0.00592885	0	0	0.00197628	0.201581	0.790514	0.00790514
Guinea	GN	69.3999	0.0044596	0	0	0.0115425	0.00262329	0.981375	0.0160021
Tanzania	TZ	69.3182	0.00427877	0	0	0.29364	0.0552614	0.64682	0.297919
Senegal	SN	68.0916	0.00326797	0	0	0.250327	0.0480392	0.698366	0.253595
Cameroon	CM	67.0319	0.00472485	0.00111173	0.00319622	0.0792107	0.0787938	0.832963	0.0882435
Kenya	KE	65.5943	0.00762588	0.00358865	0	0.163844	0.0681844	0.756757	0.175059
Benin	BJ	65.3781	0.0111111	0	0.00111111	0.470556	0.0794444	0.437778	0.482778
Togo	TG	62.8	0.00787402	0	0	0.457818	0.0573678	0.47694	0.465692
Uganda	UG	61.4828	0.015404	0	0	0.453002	0.106885	0.424709	0.468406
Ghana	GH	60.8716	0.0146126	0	0.00220568	0.230494	0.0885029	0.664185	0.247312
Malawi	MW	60.4246	0.0108918	0.0190606	0	0.473111	0.0714772	0.425459	0.503063
Burkina Faso	BF	59.9242	0.00443407	0	0	0.295916	0.0296383	0.670012	0.30035
Gambia	GM	59.4091	0.0496894	0	0	0.515528	0	0.434783	0.565217
Burundi	BI	56.3161	0.0336788	0.00259067	0.00518135	0.277202	0.0621762	0.619171	0.318653
Nigeria	NG	52.748	0.0300249	0	0.000853789	0.563358	0.026254	0.379509	0.594237
Rwanda	RW	48.0175	0.0533333	0.192	0	0.501333	0.056	0.197333	0.746667
