# Supplementary material for: A place-based assessment of biodiversity intactness in sub-Saharan Africa
Source: Nature. 2025 Dec 3;649(8095):113–21. doi: 10.1038/s41586-025-09781-7 (PMC12727506; doi:10.1038/s41586-025-09781-7)
Supplement: Supplementary file 8 — Source Data Extended Data Fig. 2 [file 41586_2025_9781_MOESM8_ESM.xlsx]

## Sheet: bii_sp groups
Group	Subgroup	Response group (RG) name	RG	BII
Reptiles		Snake L generalist (HR13)	HR13	0.68333
Reptiles		Snake L specialist (HR12)	HR12	0.57435
Reptiles		Snake S generalist (HR11)	HR11	0.746062
Reptiles		Snake S specialist (HR10)	HR10	0.612998
Reptiles		Lizard L generalist (HR9)	HR9	0.667613
Reptiles		Lizard L specialist (HR8)	HR8	0.590468
Reptiles		Lizard S generalist (HR7)	HR7	0.741789
Reptiles		Lizard S specialist (HR6)	HR6	0.614834
Reptiles		Chelonians (HR5)	HR5	0.556388
Reptiles		Arboreal (HR4)	HR4	0.684991
Reptiles		Rupicolous (HR3)	HR3	0.769718
Reptiles		Fossorial (HR2)	HR2	0.739821
Reptiles		Aquatic (HR1)	HR1	0.688811
Birds		Grassland other (B17)	B17	0.817103
Birds		Grassland ground (B16)	B16	0.731566
Birds		Savanna other (B15)	B15	0.788133
Birds		Savanna ground (B14)	B14	0.767661
Birds		Savanna cavity S (B13)	B13	0.758566
Birds		Savanna cavity L (B12)	B12	0.578927
Birds		Woodland (B11)	B11	0.671032
Birds		Forest edge (B10)	B10	0.642627
Birds		Forest interior (B9)	B9	0.468407
Birds		Arid (B8)	B8	0.761577
Birds		Mediterranean (B7)	B7	0.621678
Birds		Opportunistic (B6)	B6	0.804753
Birds		Aerial feeders (B5)	B5	0.854574
Birds		Waterbirds (B4)	B4	0.773722
Birds		Terrestrial ground (B3)	B3	0.624168
Birds		Raptors S (B2)	B2	0.736125
Birds		Raptors & vultures L (B1)	B1	0.63679
Mammals	Rodents	Arid (SMR16)	SMR16	0.709325
Mammals	Rodents	Generalist savanna S (SMR15)	SMR15	0.815569
Mammals	Rodents	Generalist forest S (SMR14)	SMR14	0.652351
Mammals	Rodents	Granivores S (SMR13)	SMR13	0.724682
Mammals	Rodents	Fossorial (SMR12)	SMR12	0.734819
Mammals	Rodents	Wetland S (SMR11)	SMR11	0.662356
Mammals	Rodents	Aquatic (SMR10)	SMR10	0.624581
Mammals	Rodents	Rupicolous (SMR9)	SMR9	0.713084
Mammals	Rodents	Terrestrial L nocturnal (SMR8)	SMR8	0.712413
Mammals	Rodents	Terrestrial L diurnal (SMR7)	SMR7	0.756658
Mammals	Rodents	Arboreal large (SMR6)	SMR6	0.632596
Mammals	Rodents	Savanna S arboreal (SMR5)	SMR5	0.652961
Mammals	Rodents	Forest S arboreal (SMR4)	SMR4	0.612272
Mammals	Rodents	Montane (SMR3)	SMR3	0.669815
Mammals	Rodents	Wetland L (SMR2)	SMR2	0.65959
Mammals	Rodents	Spiny (SMR1)	SMR1	0.671788
Mammals	Insectivores	Fossorial (SMI9)	SMI9	0.666138
Mammals	Insectivores	Savanna (SMI8)	SMI8	0.737753
Mammals	Insectivores	Montane (SMI7)	SMI7	0.689186
Mammals	Insectivores	Forest (SMI6)	SMI6	0.67764
Mammals	Insectivores	Arboreal (SMI5)	SMI5	0.641466
Mammals	Insectivores	Ottershrews (SMI4)	SMI4	0.636974
Mammals	Insectivores	Sengis L (SMI3)	SMI3	0.659579
Mammals	Insectivores	Sengis S (SMI2)	SMI2	0.720475
Mammals	Insectivores	Hedgehogs (SMI1)	SMI1	0.683432
Mammals	Bats	Fruit forage, foliage roost (SMB10)	SMB10	0.715364
Mammals	Bats	Edge forage, foliage roost (SMB9)	SMB9	0.74822
Mammals	Bats	Emballonurid (SMB8)	SMB8	0.717741
Mammals	Bats	Open forage, flexible roost (SMB7)	SMB7	0.796396
Mammals	Bats	Edge forage, flexible roost (SMB6)	SMB6	0.756948
Mammals	Bats	Clutter forage, crevice roost (SMB5)	SMB5	0.637469
Mammals	Bats	Clutter forage, flexible roost (SMB4)	SMB4	0.684376
Mammals	Bats	Fruit forage, cave roost (SMB3)	SMB3	0.647683
Mammals	Bats	Edge forage, cave roost (SMB2)	SMB2	0.702132
Mammals	Bats	Clutter forage, cave roost (SMB1)	SMB1	0.641906
Mammals	Small carnivores	Aquatic (SC16)	SC16	0.702715
Mammals	Small carnivores	Generalist genets (SC15)	SC15	0.736293
Mammals	Small carnivores	Arboreal forest (SC14)	SC14	0.580874
Mammals	Small carnivores	Generalist (SC13)	SC13	0.729827
Mammals	Small carnivores	Canids (SC12)	SC12	0.776044
Mammals	Small carnivores	S felids (SC11)	SC11	0.717378
Mammals	Small carnivores	Social savanna (SC10)	SC10	0.725268
Mammals	Small carnivores	Solitary savanna (SC9)	SC9	0.645553
Mammals	Small carnivores	Generalist savanna S (SC8)	SC8	0.786392
Mammals	Small carnivores	Terrestrial forest (SC7)	SC7	0.509877
Mammals	Small carnivores	Rupicolous mongooses (SC6)	SC6	0.795552
Mammals	Small carnivores	Ethiopian wolf (SC5)	SC5	0.184191
Mammals	Small carnivores	Myrmecophagous (SC4)	SC4	0.754293
Mammals	Small carnivores	Terrestrial pangolins (SC3)	SC3	0.605068
Mammals	Small carnivores	Arboreal pangolins (SC2)	SC2	0.527312
Mammals	Small carnivores	Aardvark (SC1)	SC1	0.672546
Mammals	Large carnivores	Leopard (LC7)	LC7	0.429994
Mammals	Large carnivores	Lion (LC6)	LC6	0.246116
Mammals	Large carnivores	Wild dog (LC5)	LC5	0.26349
Mammals	Large carnivores	Striped hyena (LC4)	LC4	0.511231
Mammals	Large carnivores	Brown hyena (LC3)	LC3	0.46308
Mammals	Large carnivores	Spotted hyena (LC2)	LC2	0.380141
Mammals	Large carnivores	Cheetah (LC1)	LC1	0.266896
Mammals	Large herbivores	Large browsers (LH12)	LH12	0.277374
Mammals	Large herbivores	Montane (LH11)	LH11	0.220491
Mammals	Large herbivores	S non-social closed (LH10)	LH10	0.309172
Mammals	Large herbivores	S non-social open (LH9)	LH9	0.517488
Mammals	Large herbivores	Suids+ (LH8)	LH8	0.343722
Mammals	Large herbivores	Arid family gazelles (LH7)	LH7	0.204186
Mammals	Large herbivores	Mixed social (LH6)	LH6	0.497754
Mammals	Large herbivores	Migratory mixed feeders (LH5)	LH5	0.385584
Mammals	Large herbivores	Semi-arid equids (LH4)	LH4	0.306535
Mammals	Large herbivores	Family group grazers (LH3)	LH3	0.302239
Mammals	Large herbivores	Social mobile grazers (LH2)	LH2	0.27695
Mammals	Large herbivores	Megaherbivores (LH1)	LH1	0.254846
Mammals	Primates	Generalists (PR6)	PR6	0.631379
Mammals	Primates	Geladas (PR5)	PR5	0.495996
Mammals	Primates	Woodland: semi-terrestrial (PR4)	PR4	0.652188
Mammals	Primates	Woodland: arboreal (PR3)	PR3	0.599506
Mammals	Primates	Rainforest: omni/frugivorous (PR2)	PR2	0.471347
Mammals	Primates	Rainforest: insectivorous+ (PR1)	PR1	0.455504
Amphibians		Plant/tree hollow (HA7)	HA7	0.64331
Amphibians		Seep/spray zone (HA6)	HA6	0.554593
Amphibians		Ephemeral swamp&pond (HA5)	HA5	0.736538
Amphibians		Permanent swamp&pond (HA4)	HA4	0.733061
Amphibians		Ephemeral stream (HA3)	HA3	0.728506
Amphibians		Permanent stream (HA2)	HA2	0.714402
Amphibians		Direct developers (HA1)	HA1	0.665208
Plants	Graminoids	Shade tolerant (PLG8)	PLG8	0.664216
Plants	Graminoids	Bamboo (PLG7)	PLG7	0.701492
Plants	Graminoids	Sparse annuals (PLG6)	PLG6	0.896973
Plants	Graminoids	Fire resistors (PLG5)	PLG5	0.785822
Plants	Graminoids	Fire promoters (PLG4)	PLG4	0.772692
Plants	Graminoids	Generalist tolerators (PLG3)	PLG3	0.837734
Plants	Graminoids	Grazing resistors (PLG2)	PLG2	0.866833
Plants	Graminoids	Grazing lawns (PLG1)	PLG1	0.797609
Plants	Forbs	Shade-tolerant forbs (PLF14)	PLF14	0.698045
Plants	Forbs	Herbaceous climbers (PLF13)	PLF13	0.800038
Plants	Forbs	Nutrient specialists (PLF12)	PLF12	0.725449
Plants	Forbs	Finger / dwarf succulents (PLF11)	PLF11	0.788481
Plants	Forbs	Succulent dwarf shrubs (PLF10)	PLF10	0.757727
Plants	Forbs	Palatable annuals (PLF9)	PLF9	0.831857
Plants	Forbs	Weedy annuals (PLF8)	PLF8	0.845842
Plants	Forbs	Generalist tolerators (PLF7)	PLF7	0.830285
Plants	Forbs	Generalist tolerators - USO (PLF6)	PLF6	0.785063
Plants	Forbs	Fire tolerators - USO (PLF5)	PLF5	0.797849
Plants	Forbs	Fire resistors (PLF4)	PLF4	0.803101
Plants	Forbs	Herbivory avoiders (PLF3)	PLF3	0.906153
Plants	Forbs	Herbivory resistors (PLF2)	PLF2	0.817197
Plants	Forbs	Forb lawns (PLF1)	PLF1	0.825904
Plants	Trees and shrubs	Woody climbers; lianas (PLT11)	PLT11	0.650451
Plants	Trees and shrubs	Swamp/flooded forest (PLT10)	PLT10	0.549137
Plants	Trees and shrubs	Epiphytes (PLT9)	PLT9	0.557695
Plants	Trees and shrubs	Fruit (PLT8)	PLT8	0.729019
Plants	Trees and shrubs	Browsing avoiders (PLT7)	PLT7	0.76304
Plants	Trees and shrubs	Browsing resistors (PLT6)	PLT6	0.717812
Plants	Trees and shrubs	Generalist tolerators (PLT5)	PLT5	0.775776
Plants	Trees and shrubs	Fire embracers/promoters (PLT4)	PLT4	0.701893
Plants	Trees and shrubs	Fire resistant (PLT3)	PLT3	0.711259
Plants	Trees and shrubs	Forest margin (PLT2)	PLT2	0.637107
Plants	Trees and shrubs	Shade-tolerant forest (PLT1)	PLT1	0.558782
