# Supplementary material for: A place-based assessment of biodiversity intactness in sub-Saharan Africa
Source: Nature. 2025 Dec 3;649(8095):113–21. doi: 10.1038/s41586-025-09781-7 (PMC12727506; doi:10.1038/s41586-025-09781-7)
Supplement: Supplementary file 9 — Source Data Extended Data Fig. 3 [file 41586_2025_9781_MOESM9_ESM.xlsx]

## Sheet: sp_richness_ecoregions
Biome	Ecoregion	Plant species number	Vertebrate species number	Total species number	% plant species
Mosaic	Albany Thickets	1200	667	1867	0.642742
Mosaic	Albertine Rift Montane Forests	3500	1724	5224	0.669985
Mosaic	Angolan Miombo Woodlands	2400	1338	3738	0.642055
Mosaic	Angolan Montane Forest-Grassland Mosaic	2000	902	2902	0.68918
Mosaic	Angolan Mopane Woodlands	1100	877	1977	0.556399
Mosaic	Angolan Scarp Savanna And Woodlands	1500	1049	2549	0.588466
Mosaic	Atlantic Equatorial Coastal Forests	6000	1160	7160	0.837989
Mosaic	Cameroonian Highlands Forests	3300	1405	4705	0.701382
Mosaic	Central African Mangroves	200	1313	1513	0.132188
Mosaic	Central Congolian Lowland Forests	3600	860	4460	0.807175
Mosaic	Central Zambezian Miombo Woodlands	3800	1845	5645	0.673162
Mosaic	Cross-Niger Transition Forests	2100	730	2830	0.742049
Mosaic	Cross-Sanaga-Bioko Coastal Forests	4000	1239	5239	0.763504
Mosaic	Drakensberg Alti-Montane Grasslands And Woodlands	800	610	1410	0.567376
Mosaic	Drakensberg Montane Grasslands, Woodlands And Forests	3700	1224	4924	0.751422
Desert	East African Halophytics	80	901	981	0.0815494
Desert	East African Mangroves	200	1171	1371	0.145879
Desert	East African Montane Forests	4000	1624	5624	0.711238
Desert	East African Montane Moorlands	400	1278	1678	0.238379
Desert	East Sudanian Savanna	2300	1842	4142	0.555287
Desert	Eastern Arc Forests	3200	1443	4643	0.68921
Shrubland	Eastern Congolian Swamp Forests	2000	893	2893	0.691324
Shrubland	Eastern Guinean Forests	3200	1172	4372	0.73193
Shrubland	Eastern Miombo Woodlands	2800	1427	4227	0.662408
Shrubland	Eastern Zimbabwe Montane Forest-Grassland Mosaic	1700	886	2586	0.657386
Shrubland	Eritrean Coastal Desert	100	324	424	0.235849
Shrubland	Ethiopian Montane Forests	4000	1313	5313	0.75287
Mixed-acacia savanna	Ethiopian Montane Grasslands And Woodlands	2000	1255	3255	0.614439
Mixed-acacia savanna	Ethiopian Montane Moorlands	700	1035	1735	0.403458
Mixed-acacia savanna	Ethiopian Xeric Grasslands And Shrublands	850	835	1685	0.504451
Mixed-acacia savanna	Etosha Pan Halophytics	80	532	612	0.130719
Mixed-acacia savanna	Guinean Forest-Savanna Mosaic	2500	1604	4104	0.609162
Mixed-acacia savanna	Guinean Mangroves	200	1122	1322	0.151286
Mixed-acacia savanna	Guinean Montane Forests	2700	1096	3796	0.711275
Mixed-acacia savanna	Highveld Grasslands	1900	888	2788	0.681492
Mixed-acacia savanna	Hobyo Grasslands And Shrublands	800	529	1329	0.601956
Caesalpinioid-miombo humid savanna	Inner Niger Delta Flooded Savanna	500	600	1100	0.454545
Caesalpinioid-miombo humid savanna	Itigi-Sumbu Thicket	1000	959	1959	0.510465
Caesalpinioid-miombo humid savanna	Jos Plateau Forest-Grassland Mosaic	1300	713	2013	0.645802
Caesalpinioid-miombo humid savanna	Kalahari Acacia-Baikiaea Woodlands	1400	962	2362	0.592718
Caesalpinioid-miombo humid savanna	Kalahari Xeric Savanna	700	825	1525	0.459016
Caesalpinioid-miombo humid savanna	Kaokoveld Desert	500	669	1169	0.427716
Caesalpinioid-miombo humid savanna	Knysna-Amatole Montane Forests	1000	645	1645	0.607903
Caesalpinioid-miombo humid savanna	Kwazulu-Cape Coastal Forest Mosaic	2000	868	2868	0.69735
Caesalpinioid-miombo humid savanna	Lake Chad Flooded Savanna	600	710	1310	0.458015
Caesalpinioid-miombo humid savanna	Lowland Fynbos And Renosterveld	3000	670	3670	0.817439
Forest	Mandara Plateau Mosaic	600	594	1194	0.502513
Forest	Maputaland Coastal Forest Mosaic	2700	844	3544	0.761851
Forest	Maputaland-Pondoland Bushland And Thickets	2100	869	2969	0.707309
Forest	Masai Xeric Grasslands And Shrublands	900	1008	1908	0.471698
Forest	Montane Fynbos And Renosterveld	6300	738	7038	0.895141
Forest	Mount Cameroon And Bioko Montane Forests	3300	858	4158	0.793651
Forest	Nama Karoo	1100	860	1960	0.561224
Forest	Namib Desert	1000	495	1495	0.668896
Forest	Namibian Savanna Woodlands	1100	884	1984	0.554435
Forest	Niger Delta Swamp Forests	1500	618	2118	0.708215
Forest	Nigerian Lowland Forests	3000	896	3896	0.770021
Forest	Northeastern Congolian Lowland Forests	3600	1532	5132	0.701481
Forest	Northern Acacia-Commiphora Bushlands And Thickets	1300	1631	2931	0.443535
Forest	Northern Congolian Forest-Savanna Mosaic	2500	1830	4330	0.577367
Forest	Northern Zanzibar-Inhambane Coastal Forest Mosaic	3300	1453	4753	0.694298
Forest	Northwestern Congolian Lowland Forests	4100	1309	5409	0.757996
Forest	Ruwenzori-Virunga Montane Moorlands	400	1215	1615	0.247678
Forest	Saharan Flooded Grasslands	1300	785	2085	0.623501
Forest	Sahelian Acacia Savanna	1300	1246	2546	0.510605
Forest	Serengeti Volcanic Grasslands	1000	1008	2008	0.498008
Forest	Somali Acacia-Commiphora Bushlands And Thickets	2600	1450	4050	0.641975
Forest	Somali Montane Xeric Woodlands	1500	523	2023	0.741473
Forest	South Malawi Montane Forest-Grassland Mosaic	1900	861	2761	0.688156
Forest	Southern Acacia-Commiphora Bushlands And Thickets	2300	1624	3924	0.586137
Forest	Southern Africa Bushveld	1500	1098	2598	0.577367
Thicket	Southern Africa Mangroves	200	795	995	0.201005
Thicket	Southern Congolian Forest-Savanna Mosaic	3000	1322	4322	0.694123
Thicket	Southern Miombo Woodlands	2200	1243	3443	0.638978
Grassland	Southern Rift Montane Forest-Grassland Mosaic	1900	1122	3022	0.628723
Grassland	Southern Zanzibar-Inhambane Coastal Forest Mosaic	2800	1008	3808	0.735294
Grassland	Succulent Karoo	4850	700	5550	0.873874
Grassland	Victoria Basin Forest-Savanna Mosaic	2500	1734	4234	0.590458
Grassland	West Sudanian Savanna	2100	1241	3341	0.628554
Grassland	Western Congolian Forest-Savanna Mosaic	3300	1362	4662	0.707851
Grassland	Western Congolian Swamp Forests	2100	1027	3127	0.67157
Grassland	Western Guinean Lowland Forests	3300	1066	4366	0.755841
Grassland	Western Zambezian Grasslands	800	846	1646	0.486027
Grassland	Zambezian And Mopane Woodlands	2500	1433	3933	0.635647
Grassland	Zambezian Baikiaea Woodlands	1300	1050	2350	0.553191
Grassland	Zambezian Coastal Flooded Savanna	1100	729	1829	0.601422
Grassland	Zambezian Cryptosepalum Dry Forests	1300	864	2164	0.600739
Fynbos	Zambezian Flooded Grasslands	1400	1570	2970	0.47138
Fynbos	Zambezian Halophytics	80	796	876	0.0913242
