# Supplementary material for: A place-based assessment of biodiversity intactness in sub-Saharan Africa
Source: Nature. 2025 Dec 3;649(8095):113–21. doi: 10.1038/s41586-025-09781-7 (PMC12727506; doi:10.1038/s41586-025-09781-7)
Supplement: Supplementary file 10 — Source Data Extended Data Fig. 4 [file 41586_2025_9781_MOESM10_ESM.xlsx]

## Sheet: bii_heatmap
Biome	All	Amphibians	Reptiles	Birds	Mammals	Forbs	Trees	Graminoids
All	0.76	0.73	0.71	0.72	0.66	0.85	0.72	0.85
Fynbos	0.56	0.62	0.62	0.67	0.58	0.56	0.48	0.62
Grassland	0.68	0.62	0.59	0.65	0.55	0.72	0.7	0.77
Thicket	0.7	0.65	0.65	0.68	0.58	0.78	0.66	0.85
Forest	0.73	0.78	0.75	0.73	0.69	0.81	0.67	0.81
Humid savanna	0.74	0.7	0.68	0.69	0.64	0.86	0.66	0.86
Acacia savanna	0.8	0.75	0.73	0.76	0.67	0.89	0.81	0.87
Shrubland	0.83	0.76	0.74	0.76	0.68	0.91	0.86	0.89
Desert	0.86	0.9	0.89	0.88	0.82	0.87	0.82	0.87
