# Supplementary material for: A place-based assessment of biodiversity intactness in sub-Saharan Africa
Source: Nature. 2025 Dec 3;649(8095):113–21. doi: 10.1038/s41586-025-09781-7 (PMC12727506; doi:10.1038/s41586-025-09781-7)
Supplement: Supplementary file 11 — Source Data Extended Data Fig. 5 [file 41586_2025_9781_MOESM11_ESM.xlsx]

## Sheet: a&b
Land_Use	bii_all	Intensity	Intensity_bin
Crops	60.3	1e-06	0 to 0.1
Crops	52.44	1e-06	0 to 0.1
Crops	52.44	0.00012	0 to 0.1
Crops	52.21	0.00013	0 to 0.1
Crops	45.38	0.00015	0 to 0.1
Crops	52.38	0.0002	0 to 0.1
Crops	52.43	0.00023	0 to 0.1
Crops	58.82	0.00029	0 to 0.1
Crops	60.29	0.00033	0 to 0.1
Crops	45.62	0.00039	0 to 0.1
Crops	45.37	0.00039	0 to 0.1
Crops	52.43	0.0004	0 to 0.1
Crops	52.43	0.00042	0 to 0.1
Crops	60.69	0.00047	0 to 0.1
Crops	52.42	0.00073	0 to 0.1
Crops	52.42	0.00082	0 to 0.1
Crops	58.81	0.00087	0 to 0.1
Crops	52.42	0.00089	0 to 0.1
Crops	52.42	0.00093	0 to 0.1
Crops	52.42	0.00097	0 to 0.1
Crops	52.42	0.00103	0 to 0.1
Crops	52.98	0.00113	0 to 0.1
Crops	52.18	0.00118	0 to 0.1
Crops	52.41	0.00128	0 to 0.1
Crops	49.77	0.00135	0 to 0.1
Crops	45.02	0.00137	0 to 0.1
Crops	58.79	0.00144	0 to 0.1
Crops	52.41	0.00154	0 to 0.1
Crops	52.35	0.0016	0 to 0.1
Crops	52.17	0.0017	0 to 0.1
Crops	45.01	0.00184	0 to 0.1
Crops	52.4	0.00188	0 to 0.1
Crops	52.4	0.00199	0 to 0.1
Crops	52.4	0.002	0 to 0.1
Crops	52.95	0.00205	0 to 0.1
Crops	49.75	0.00212	0 to 0.1
Crops	60.24	0.00221	0 to 0.1
Crops	52.39	0.00224	0 to 0.1
Crops	52.39	0.00226	0 to 0.1
Crops	58.77	0.00233	0 to 0.1
Crops	52.95	0.00233	0 to 0.1
Crops	52.34	0.00236	0 to 0.1
Crops	42.91	0.00243	0 to 0.1
Crops	60.24	0.00245	0 to 0.1
Crops	52.38	0.0025	0 to 0.1
Crops	52.38	0.00255	0 to 0.1
Crops	46.44	0.00255	0 to 0.1
Crops	60.23	0.00258	0 to 0.1
Crops	45.34	0.0026	0 to 0.1
Crops	49.74	0.00264	0 to 0.1
Crops	45.34	0.00266	0 to 0.1
Crops	60.23	0.00269	0 to 0.1
Crops	50.77	0.0027	0 to 0.1
Crops	58.76	0.00272	0 to 0.1
Crops	52.38	0.00273	0 to 0.1
Crops	52.94	0.00275	0 to 0.1
Crops	60.19	0.00277	0 to 0.1
Crops	52.38	0.00281	0 to 0.1
Crops	52.38	0.00285	0 to 0.1
Crops	52.37	0.00299	0 to 0.1
Crops	45.33	0.00299	0 to 0.1
Crops	49.73	0.00301	0 to 0.1
Crops	58.75	0.0031	0 to 0.1
Crops	48.57	0.00311	0 to 0.1
Crops	52.37	0.00316	0 to 0.1
Crops	49.73	0.00316	0 to 0.1
Crops	49.73	0.00318	0 to 0.1
Crops	45.57	0.00324	0 to 0.1
Crops	49.24	0.00325	0 to 0.1
Crops	51.77	0.00329	0 to 0.1
Crops	44.87	0.00332	0 to 0.1
Crops	60.61	0.00344	0 to 0.1
Crops	52.36	0.00351	0 to 0.1
Crops	60.6	0.00357	0 to 0.1
Crops	60.21	0.00358	0 to 0.1
Crops	52.13	0.00366	0 to 0.1
Crops	42.87	0.00374	0 to 0.1
Crops	52.85	0.00379	0 to 0.1
Crops	52.35	0.0038	0 to 0.1
Crops	60.2	0.00389	0 to 0.1
Crops	52.35	0.00393	0 to 0.1
Crops	60.15	0.00399	0 to 0.1
Crops	60.19	0.00404	0 to 0.1
Crops	52.34	0.00423	0 to 0.1
Crops	60.65	0.00429	0 to 0.1
Crops	45.31	0.00432	0 to 0.1
Crops	60.65	0.00436	0 to 0.1
Crops	60.78	0.00438	0 to 0.1
Crops	52.34	0.0044	0 to 0.1
Crops	52.63	0.00448	0 to 0.1
Crops	42.85	0.0046	0 to 0.1
Crops	45.31	0.00467	0 to 0.1
Crops	52.33	0.0047	0 to 0.1
Crops	60.64	0.00472	0 to 0.1
Crops	49.7	0.00472	0 to 0.1
Crops	52.33	0.00476	0 to 0.1
Crops	44.96	0.00482	0 to 0.1
Crops	60.17	0.00483	0 to 0.1
Crops	52.1	0.00484	0 to 0.1
Crops	52.33	0.00487	0 to 0.1
Crops	52.33	0.00487	0 to 0.1
Crops	45.3	0.0049	0 to 0.1
Crops	45.54	0.00492	0 to 0.1
Crops	52.33	0.00494	0 to 0.1
Crops	60.63	0.00501	0 to 0.1
Crops	52.88	0.00506	0 to 0.1
Crops	52.33	0.00508	0 to 0.1
Crops	52.32	0.00518	0 to 0.1
Crops	45.3	0.00518	0 to 0.1
Crops	45.3	0.00521	0 to 0.1
Crops	45.29	0.00531	0 to 0.1
Crops	52.61	0.00531	0 to 0.1
Crops	51.72	0.00541	0 to 0.1
Crops	58.69	0.00542	0 to 0.1
Crops	45.29	0.00545	0 to 0.1
Crops	52.32	0.00545	0 to 0.1
Crops	49.68	0.00546	0 to 0.1
Crops	60.62	0.00552	0 to 0.1
Crops	45.51	0.00555	0 to 0.1
Crops	60.15	0.00555	0 to 0.1
Crops	52.86	0.00556	0 to 0.1
Crops	52.31	0.00557	0 to 0.1
Crops	49.68	0.00562	0 to 0.1
Crops	45.29	0.00564	0 to 0.1
Crops	60.01	0.00564	0 to 0.1
Crops	52.86	0.00569	0 to 0.1
Crops	58.68	0.00571	0 to 0.1
Crops	60.62	0.00571	0 to 0.1
Crops	60.15	0.00579	0 to 0.1
Crops	60.54	0.00584	0 to 0.1
Crops	60.61	0.00585	0 to 0.1
Crops	51.96	0.00587	0 to 0.1
Crops	60.61	0.00589	0 to 0.1
Crops	52.26	0.00591	0 to 0.1
Crops	52.31	0.00591	0 to 0.1
Crops	45.28	0.00593	0 to 0.1
Crops	52.31	0.00595	0 to 0.1
Crops	52.85	0.00601	0 to 0.1
Crops	52.8	0.00601	0 to 0.1
Crops	49.67	0.00604	0 to 0.1
Crops	52.26	0.00608	0 to 0.1
Crops	49.67	0.00616	0 to 0.1
Crops	60.6	0.00617	0 to 0.1
Crops	52.3	0.00617	0 to 0.1
Crops	49.67	0.00618	0 to 0.1
Crops	60.53	0.00618	0 to 0.1
Crops	49.67	0.0062	0 to 0.1
Crops	52.85	0.0062	0 to 0.1
Crops	60.09	0.00622	0 to 0.1
Crops	60.53	0.00628	0 to 0.1
Crops	60.53	0.00628	0 to 0.1
Crops	60.6	0.0063	0 to 0.1
Crops	60.72	0.00641	0 to 0.1
Crops	58.66	0.00648	0 to 0.1
Crops	60.52	0.00654	0 to 0.1
Crops	58.66	0.00655	0 to 0.1
Crops	45.27	0.00656	0 to 0.1
Crops	60.08	0.00657	0 to 0.1
Crops	60.59	0.00662	0 to 0.1
Crops	58.65	0.00666	0 to 0.1
Crops	49.66	0.00666	0 to 0.1
Crops	48.22	0.00671	0 to 0.1
Crops	60.59	0.00673	0 to 0.1
Crops	52.06	0.00679	0 to 0.1
Crops	48.5	0.0068	0 to 0.1
Crops	45.51	0.0068	0 to 0.1
Crops	52.78	0.00682	0 to 0.1
Crops	52.83	0.00687	0 to 0.1
Crops	45.51	0.00687	0 to 0.1
Crops	60.58	0.00687	0 to 0.1
Crops	60.58	0.0069	0 to 0.1
Crops	49.65	0.00691	0 to 0.1
Crops	42.79	0.00693	0 to 0.1
Crops	45.51	0.00701	0 to 0.1
Crops	52.83	0.00705	0 to 0.1
Crops	48.49	0.00716	0 to 0.1
Crops	58.64	0.00721	0 to 0.1
Crops	60.5	0.0073	0 to 0.1
Crops	58.64	0.00731	0 to 0.1
Crops	49.64	0.00734	0 to 0.1
Crops	58.64	0.00736	0 to 0.1
Crops	60.57	0.00743	0 to 0.1
Crops	60.5	0.00744	0 to 0.1
Crops	52.82	0.00746	0 to 0.1
Crops	45.26	0.00754	0 to 0.1
Crops	45.26	0.00757	0 to 0.1
Crops	52.27	0.00757	0 to 0.1
Crops	52.27	0.00759	0 to 0.1
Crops	60.56	0.00763	0 to 0.1
Crops	52.56	0.00763	0 to 0.1
Crops	60.56	0.00766	0 to 0.1
Crops	52.27	0.0077	0 to 0.1
Crops	48.48	0.00772	0 to 0.1
Crops	52.27	0.00772	0 to 0.1
Crops	60.1	0.00775	0 to 0.1
Crops	49.63	0.00775	0 to 0.1
Crops	60.56	0.00779	0 to 0.1
Crops	52.26	0.0078	0 to 0.1
Crops	52.81	0.00784	0 to 0.1
Crops	60.09	0.00784	0 to 0.1
Crops	42.77	0.00792	0 to 0.1
Crops	52.26	0.00806	0 to 0.1
Crops	48.2	0.00806	0 to 0.1
Crops	60.48	0.00808	0 to 0.1
Crops	52.26	0.0081	0 to 0.1
Crops	52.26	0.00814	0 to 0.1
Crops	52.26	0.00816	0 to 0.1
Crops	52.03	0.00817	0 to 0.1
Crops	50.95	0.00823	0 to 0.1
Crops	60.47	0.00823	0 to 0.1
Crops	51.9	0.00824	0 to 0.1
Crops	60.08	0.00833	0 to 0.1
Crops	49.62	0.00833	0 to 0.1
Crops	45.46	0.00841	0 to 0.1
Crops	49.62	0.00845	0 to 0.1
Crops	60.08	0.00847	0 to 0.1
Crops	45.24	0.00853	0 to 0.1
Crops	60.54	0.00854	0 to 0.1
Crops	52.54	0.00855	0 to 0.1
Crops	60.66	0.00859	0 to 0.1
Crops	58.6	0.00862	0 to 0.1
Crops	48.19	0.00862	0 to 0.1
Crops	60.07	0.00865	0 to 0.1
Crops	60.07	0.00869	0 to 0.1
Crops	45.48	0.00872	0 to 0.1
Crops	52.53	0.00873	0 to 0.1
Crops	60.07	0.0088	0 to 0.1
Crops	60.53	0.00882	0 to 0.1
Crops	48.18	0.00884	0 to 0.1
Crops	48.18	0.00899	0 to 0.1
Crops	52.53	0.00914	0 to 0.1
Crops	52.77	0.00916	0 to 0.1
Crops	58.59	0.00918	0 to 0.1
Crops	60.45	0.00925	0 to 0.1
Crops	60.06	0.00927	0 to 0.1
Crops	52.52	0.00928	0 to 0.1
Crops	52.23	0.0093	0 to 0.1
Crops	45.23	0.0093	0 to 0.1
Crops	48.17	0.00934	0 to 0.1
Crops	60.05	0.00935	0 to 0.1
Crops	60.05	0.00938	0 to 0.1
Crops	51.87	0.00939	0 to 0.1
Crops	60.51	0.00949	0 to 0.1
Crops	52.23	0.00949	0 to 0.1
Crops	46.33	0.00951	0 to 0.1
Crops	52.22	0.00954	0 to 0.1
Crops	60.44	0.00954	0 to 0.1
Crops	45.23	0.00955	0 to 0.1
Crops	60.51	0.00955	0 to 0.1
Crops	60.44	0.00957	0 to 0.1
Crops	60.51	0.00958	0 to 0.1
Crops	52.22	0.00963	0 to 0.1
Crops	48.16	0.00976	0 to 0.1
Crops	58.57	0.00978	0 to 0.1
Crops	49.59	0.00979	0 to 0.1
Crops	50.92	0.0098	0 to 0.1
Crops	50.6	0.00981	0 to 0.1
Crops	49.59	0.00986	0 to 0.1
Crops	60.5	0.00987	0 to 0.1
Crops	52.22	0.00987	0 to 0.1
Crops	58.57	0.00988	0 to 0.1
Crops	60.5	0.00989	0 to 0.1
Crops	45.22	0.00993	0 to 0.1
Crops	60.04	0.00998	0 to 0.1
Crops	58.57	0.00998	0 to 0.1
Crops	60.5	0.01007	0 to 0.1
Crops	45.78	0.01008	0 to 0.1
Crops	49.58	0.01012	0 to 0.1
Crops	60.03	0.01016	0 to 0.1
Crops	52.5	0.0102	0 to 0.1
Crops	60.49	0.01021	0 to 0.1
Crops	52.75	0.01021	0 to 0.1
Crops	60.03	0.01023	0 to 0.1
Crops	52.21	0.01024	0 to 0.1
Crops	60.49	0.01027	0 to 0.1
Crops	60.02	0.01045	0 to 0.1
Crops	58.55	0.01054	0 to 0.1
Crops	60.02	0.01054	0 to 0.1
Crops	60.02	0.01056	0 to 0.1
Crops	49.57	0.01062	0 to 0.1
Crops	60.41	0.01068	0 to 0.1
Crops	52.2	0.01074	0 to 0.1
Crops	60.41	0.01076	0 to 0.1
Crops	52.49	0.01078	0 to 0.1
Crops	60.01	0.01082	0 to 0.1
Crops	49.57	0.01084	0 to 0.1
Crops	60.6	0.01094	0 to 0.1
Crops	52.48	0.01099	0 to 0.1
Crops	45.42	0.01099	0 to 0.1
Crops	52.73	0.011	0 to 0.1
Crops	52.72	0.01102	0 to 0.1
Crops	48.41	0.01104	0 to 0.1
Crops	52.19	0.01109	0 to 0.1
Crops	52.19	0.01114	0 to 0.1
Crops	60.47	0.01114	0 to 0.1
Crops	52.19	0.01116	0 to 0.1
Crops	48.41	0.01118	0 to 0.1
Crops	48.41	0.01118	0 to 0.1
Crops	49.56	0.01123	0 to 0.1
Crops	60.46	0.01127	0 to 0.1
Crops	49.56	0.01128	0 to 0.1
Crops	52.18	0.01137	0 to 0.1
Crops	45.44	0.0114	0 to 0.1
Crops	60.59	0.01141	0 to 0.1
Crops	60.46	0.01141	0 to 0.1
Crops	52.14	0.01142	0 to 0.1
Crops	52.18	0.01144	0 to 0.1
Crops	60.59	0.01144	0 to 0.1
Crops	48.41	0.01146	0 to 0.1
Crops	52.71	0.01148	0 to 0.1
Crops	59.99	0.01158	0 to 0.1
Crops	44.85	0.01161	0 to 0.1
Crops	52.47	0.01163	0 to 0.1
Crops	49.55	0.01165	0 to 0.1
Crops	52.18	0.01167	0 to 0.1
Crops	52.68	0.01171	0 to 0.1
Crops	49.55	0.01174	0 to 0.1
Crops	42.67	0.01174	0 to 0.1
Crops	59.99	0.01179	0 to 0.1
Crops	48.12	0.01181	0 to 0.1
Crops	60.45	0.01184	0 to 0.1
Crops	60.37	0.0119	0 to 0.1
Crops	49.55	0.01191	0 to 0.1
Crops	60.45	0.01193	0 to 0.1
Crops	49.54	0.01197	0 to 0.1
Crops	52.17	0.01198	0 to 0.1
Crops	52.7	0.01202	0 to 0.1
Crops	45.4	0.01204	0 to 0.1
Crops	45.18	0.01208	0 to 0.1
Crops	52.17	0.0121	0 to 0.1
Crops	49.54	0.01215	0 to 0.1
Crops	60.37	0.01215	0 to 0.1
Crops	59.98	0.0122	0 to 0.1
Crops	52.16	0.01224	0 to 0.1
Crops	45.18	0.01226	0 to 0.1
Crops	60.36	0.01228	0 to 0.1
Crops	49.54	0.01228	0 to 0.1
Crops	60.44	0.01231	0 to 0.1
Crops	60.43	0.01232	0 to 0.1
Crops	49.54	0.01234	0 to 0.1
Crops	58.51	0.01237	0 to 0.1
Crops	51.79	0.01237	0 to 0.1
Crops	52.16	0.01239	0 to 0.1
Crops	60.43	0.01243	0 to 0.1
Crops	52.16	0.01244	0 to 0.1
Crops	45.18	0.01247	0 to 0.1
Crops	60.43	0.0125	0 to 0.1
Crops	59.97	0.01259	0 to 0.1
Crops	60.43	0.01261	0 to 0.1
Crops	52.15	0.01268	0 to 0.1
Crops	51.55	0.01271	0 to 0.1
Crops	60.42	0.01281	0 to 0.1
Crops	60.42	0.01283	0 to 0.1
Crops	52.68	0.01283	0 to 0.1
Crops	49.52	0.0129	0 to 0.1
Crops	52.68	0.01293	0 to 0.1
Crops	50.85	0.01295	0 to 0.1
Crops	52.15	0.01296	0 to 0.1
Crops	59.96	0.01299	0 to 0.1
Crops	52.1	0.01301	0 to 0.1
Crops	52.67	0.01302	0 to 0.1
Crops	49.52	0.01306	0 to 0.1
Crops	49.52	0.01311	0 to 0.1
Crops	60.34	0.01311	0 to 0.1
Crops	49.52	0.01312	0 to 0.1
Crops	52.14	0.01315	0 to 0.1
Crops	52.14	0.01316	0 to 0.1
Crops	48.09	0.01319	0 to 0.1
Crops	52.67	0.0132	0 to 0.1
Crops	45.41	0.0132	0 to 0.1
Crops	52.14	0.01326	0 to 0.1
Crops	52.64	0.01328	0 to 0.1
Crops	51.54	0.01331	0 to 0.1
Crops	52.43	0.01347	0 to 0.1
Crops	58.48	0.01349	0 to 0.1
Crops	59.94	0.01349	0 to 0.1
Crops	60.4	0.01353	0 to 0.1
Crops	51.91	0.01353	0 to 0.1
Crops	60.33	0.01356	0 to 0.1
Crops	45.16	0.01358	0 to 0.1
Crops	58.47	0.01359	0 to 0.1
Crops	49.51	0.0137	0 to 0.1
Crops	42.62	0.01372	0 to 0.1
Crops	52.43	0.01374	0 to 0.1
Crops	45.4	0.01375	0 to 0.1
Crops	59.89	0.01378	0 to 0.1
Crops	58.47	0.0138	0 to 0.1
Crops	60.32	0.01384	0 to 0.1
Crops	52.65	0.01385	0 to 0.1
Crops	58.47	0.01385	0 to 0.1
Crops	52.13	0.01393	0 to 0.1
Crops	45.15	0.01403	0 to 0.1
Crops	59.88	0.01409	0 to 0.1
Crops	60.31	0.01414	0 to 0.1
Crops	50.21	0.01415	0 to 0.1
Crops	42.6	0.01417	0 to 0.1
Crops	48.35	0.01419	0 to 0.1
Crops	51.75	0.01419	0 to 0.1
Crops	60.31	0.01421	0 to 0.1
Crops	42.6	0.01423	0 to 0.1
Crops	60.38	0.01423	0 to 0.1
Crops	49.5	0.01424	0 to 0.1
Crops	48.07	0.01424	0 to 0.1
Crops	52.41	0.01427	0 to 0.1
Crops	45.15	0.01431	0 to 0.1
Crops	45.15	0.01436	0 to 0.1
Crops	60.38	0.01439	0 to 0.1
Crops	60.31	0.01442	0 to 0.1
Crops	59.92	0.01444	0 to 0.1
Crops	45.15	0.01448	0 to 0.1
Crops	44.8	0.0145	0 to 0.1
Crops	52.11	0.01452	0 to 0.1
Crops	60.37	0.01454	0 to 0.1
Crops	60.3	0.01461	0 to 0.1
Crops	60.3	0.01465	0 to 0.1
Crops	49.49	0.01466	0 to 0.1
Crops	49.49	0.01474	0 to 0.1
Crops	51.89	0.01476	0 to 0.1
Crops	52.4	0.0148	0 to 0.1
Crops	60.37	0.01481	0 to 0.1
Crops	59.91	0.01485	0 to 0.1
Crops	58.44	0.01493	0 to 0.1
Crops	45.14	0.01494	0 to 0.1
Crops	48.34	0.01494	0 to 0.1
Crops	60.36	0.01495	0 to 0.1
Crops	45.38	0.01503	0 to 0.1
Crops	52.62	0.01506	0 to 0.1
Crops	52.6	0.01509	0 to 0.1
Crops	49.14	0.0151	0 to 0.1
Crops	52.1	0.01517	0 to 0.1
Crops	52.39	0.01522	0 to 0.1
Crops	52.62	0.01533	0 to 0.1
Crops	52.39	0.01539	0 to 0.1
Crops	60.35	0.01539	0 to 0.1
Crops	59.89	0.01548	0 to 0.1
Crops	58.42	0.0155	0 to 0.1
Crops	52.09	0.0155	0 to 0.1
Crops	60.28	0.01551	0 to 0.1
Crops	52.61	0.01551	0 to 0.1
Crops	58.42	0.01552	0 to 0.1
Crops	60.35	0.01558	0 to 0.1
Crops	52.09	0.01559	0 to 0.1
Crops	59.89	0.0156	0 to 0.1
Crops	60.35	0.01561	0 to 0.1
Crops	48.04	0.01569	0 to 0.1
Crops	58.42	0.01569	0 to 0.1
Crops	45.13	0.0157	0 to 0.1
Crops	60.34	0.0158	0 to 0.1
Crops	58.41	0.01585	0 to 0.1
Crops	44.78	0.01585	0 to 0.1
Crops	58.41	0.01585	0 to 0.1
Crops	59.88	0.01597	0 to 0.1
Crops	44.78	0.01597	0 to 0.1
Crops	52.08	0.01598	0 to 0.1
Crops	52.6	0.01599	0 to 0.1
Crops	52.08	0.01601	0 to 0.1
Crops	60.33	0.01602	0 to 0.1
Crops	60.26	0.01604	0 to 0.1
Crops	58.41	0.01606	0 to 0.1
Crops	58.41	0.01607	0 to 0.1
Crops	52.58	0.01609	0 to 0.1
Crops	52.6	0.01611	0 to 0.1
Crops	58.41	0.01615	0 to 0.1
Crops	52.59	0.01616	0 to 0.1
Crops	45.33	0.0163	0 to 0.1
Crops	60.25	0.0163	0 to 0.1
Crops	52.37	0.01631	0 to 0.1
Crops	48.31	0.01631	0 to 0.1
Crops	49.45	0.01635	0 to 0.1
Crops	59.87	0.01638	0 to 0.1
Crops	59.86	0.01646	0 to 0.1
Crops	52.59	0.0165	0 to 0.1
Crops	48.31	0.01651	0 to 0.1
Crops	60.32	0.01653	0 to 0.1
Crops	52.07	0.01655	0 to 0.1
Crops	48.03	0.01656	0 to 0.1
Crops	52.58	0.01662	0 to 0.1
Crops	48.03	0.01663	0 to 0.1
Crops	49.45	0.01664	0 to 0.1
Crops	48.3	0.01665	0 to 0.1
Crops	60.32	0.01667	0 to 0.1
Crops	52.06	0.01669	0 to 0.1
Crops	48.02	0.01672	0 to 0.1
Crops	52.06	0.01672	0 to 0.1
Crops	58.39	0.01676	0 to 0.1
Crops	58.39	0.0168	0 to 0.1
Crops	49.44	0.01682	0 to 0.1
Crops	51.84	0.017	0 to 0.1
Crops	60.24	0.01701	0 to 0.1
Crops	52.06	0.01702	0 to 0.1
Crops	45.1	0.01702	0 to 0.1
Crops	52.35	0.01705	0 to 0.1
Crops	48.02	0.01707	0 to 0.1
Crops	50.43	0.01707	0 to 0.1
Crops	60.23	0.01708	0 to 0.1
Crops	60.23	0.01708	0 to 0.1
Crops	52.57	0.01708	0 to 0.1
Crops	52.05	0.0171	0 to 0.1
Crops	52.01	0.01712	0 to 0.1
Crops	52.05	0.01717	0 to 0.1
Crops	51.78	0.01719	0 to 0.1
Crops	52.05	0.01721	0 to 0.1
Crops	60.3	0.01725	0 to 0.1
Crops	49.43	0.01729	0 to 0.1
Crops	58.38	0.01729	0 to 0.1
Crops	59.84	0.01732	0 to 0.1
Crops	52.05	0.01733	0 to 0.1
Crops	52.05	0.01735	0 to 0.1
Crops	58.37	0.01737	0 to 0.1
Crops	48.29	0.01742	0 to 0.1
Crops	52.55	0.01746	0 to 0.1
Crops	52.05	0.01747	0 to 0.1
Crops	49.43	0.01749	0 to 0.1
Crops	48.01	0.0175	0 to 0.1
Crops	60.22	0.0175	0 to 0.1
Crops	52.04	0.01751	0 to 0.1
Crops	52.34	0.01756	0 to 0.1
Crops	48.28	0.0176	0 to 0.1
Crops	59.83	0.01761	0 to 0.1
Crops	60.29	0.01762	0 to 0.1
Crops	58.37	0.0177	0 to 0.1
Crops	49.42	0.0177	0 to 0.1
Crops	60.22	0.01773	0 to 0.1
Crops	60.29	0.01774	0 to 0.1
Crops	48	0.01779	0 to 0.1
Crops	59.83	0.01781	0 to 0.1
Crops	60.21	0.01782	0 to 0.1
Crops	52.55	0.01785	0 to 0.1
Crops	52.04	0.01786	0 to 0.1
Crops	50.42	0.01789	0 to 0.1
Crops	48.28	0.01794	0 to 0.1
Crops	50.9	0.01795	0 to 0.1
Crops	60.28	0.01797	0 to 0.1
Crops	60.28	0.01797	0 to 0.1
Crops	59.82	0.01799	0 to 0.1
Crops	48	0.018	0 to 0.1
Crops	52.03	0.01803	0 to 0.1
Crops	45.3	0.01804	0 to 0.1
Crops	59.82	0.01805	0 to 0.1
Crops	45.33	0.01806	0 to 0.1
Crops	49.41	0.01808	0 to 0.1
Crops	52.33	0.01809	0 to 0.1
Crops	49.41	0.0181	0 to 0.1
Crops	49.41	0.01812	0 to 0.1
Crops	60.27	0.01823	0 to 0.1
Crops	49.41	0.01826	0 to 0.1
Crops	45.29	0.01826	0 to 0.1
Crops	45.08	0.0183	0 to 0.1
Crops	51.99	0.01833	0 to 0.1
Crops	51.99	0.01836	0 to 0.1
Crops	47.99	0.01846	0 to 0.1
Crops	60.19	0.01849	0 to 0.1
Crops	48.26	0.01854	0 to 0.1
Crops	45.08	0.01855	0 to 0.1
Crops	52.53	0.01858	0 to 0.1
Crops	52.02	0.01859	0 to 0.1
Crops	52.02	0.01865	0 to 0.1
Crops	52.02	0.01866	0 to 0.1
Crops	52.02	0.01866	0 to 0.1
Crops	52.02	0.01872	0 to 0.1
Crops	60.26	0.01876	0 to 0.1
Crops	52.32	0.01878	0 to 0.1
Crops	48.26	0.01878	0 to 0.1
Crops	48.26	0.01878	0 to 0.1
Crops	52.02	0.01879	0 to 0.1
Crops	49.4	0.01879	0 to 0.1
Crops	60.19	0.01882	0 to 0.1
Crops	52.01	0.01884	0 to 0.1
Crops	59.8	0.01889	0 to 0.1
Crops	52.52	0.01892	0 to 0.1
Crops	58.33	0.01899	0 to 0.1
Crops	60.25	0.01902	0 to 0.1
Crops	43.69	0.01904	0 to 0.1
Crops	48.25	0.01905	0 to 0.1
Crops	59.8	0.01907	0 to 0.1
Crops	52.01	0.01908	0 to 0.1
Crops	50.39	0.01908	0 to 0.1
Crops	52.01	0.01914	0 to 0.1
Crops	52.31	0.01921	0 to 0.1
Crops	45.07	0.01921	0 to 0.1
Crops	60.25	0.01927	0 to 0.1
Crops	59.65	0.01933	0 to 0.1
Crops	48.25	0.01933	0 to 0.1
Crops	49.39	0.01934	0 to 0.1
Crops	49.39	0.01935	0 to 0.1
Crops	45.07	0.01936	0 to 0.1
Crops	60.24	0.01942	0 to 0.1
Crops	44.68	0.01943	0 to 0.1
Crops	58.32	0.01945	0 to 0.1
Crops	60.24	0.01945	0 to 0.1
Crops	59.78	0.01947	0 to 0.1
Crops	60.24	0.01948	0 to 0.1
Crops	52	0.01949	0 to 0.1
Crops	45.06	0.01951	0 to 0.1
Crops	45.27	0.01952	0 to 0.1
Crops	50.71	0.01954	0 to 0.1
Crops	60.24	0.01954	0 to 0.1
Crops	47.97	0.01955	0 to 0.1
Crops	60.24	0.01956	0 to 0.1
Crops	59.73	0.01958	0 to 0.1
Crops	60.17	0.01959	0 to 0.1
Crops	52	0.01959	0 to 0.1
Crops	44.72	0.01961	0 to 0.1
Crops	53.44	0.01964	0 to 0.1
Crops	60.16	0.01968	0 to 0.1
Crops	47.96	0.01974	0 to 0.1
Crops	59.78	0.01974	0 to 0.1
Crops	60.23	0.01975	0 to 0.1
Crops	60.17	0.01977	0 to 0.1
Crops	60.23	0.01977	0 to 0.1
Crops	60.23	0.01979	0 to 0.1
Crops	51.99	0.01989	0 to 0.1
Crops	47.96	0.01992	0 to 0.1
Crops	52.5	0.01997	0 to 0.1
Crops	49.37	0.02	0 to 0.1
Crops	51.99	0.02001	0 to 0.1
Crops	60.15	0.02001	0 to 0.1
Crops	47.96	0.02004	0 to 0.1
Crops	51.99	0.02004	0 to 0.1
Crops	50.36	0.02006	0 to 0.1
Crops	50.36	0.02006	0 to 0.1
Crops	51.95	0.0201	0 to 0.1
Crops	59.63	0.02015	0 to 0.1
Crops	60.22	0.02016	0 to 0.1
Crops	48.23	0.02016	0 to 0.1
Crops	45.26	0.02022	0 to 0.1
Crops	51.98	0.02024	0 to 0.1
Crops	59.76	0.02027	0 to 0.1
Crops	58.3	0.02027	0 to 0.1
Crops	60.16	0.02027	0 to 0.1
Crops	51.98	0.02031	0 to 0.1
Crops	60.15	0.02031	0 to 0.1
Crops	60.14	0.02038	0 to 0.1
Crops	47.95	0.02047	0 to 0.1
Crops	51.98	0.02047	0 to 0.1
Crops	45.26	0.0205	0 to 0.1
Crops	51.59	0.0205	0 to 0.1
Crops	60.21	0.02052	0 to 0.1
Crops	49.03	0.02052	0 to 0.1
Crops	60.21	0.02057	0 to 0.1
Crops	60.21	0.02059	0 to 0.1
Crops	59.71	0.02063	0 to 0.1
Crops	59.62	0.02064	0 to 0.1
Crops	60.2	0.02083	0 to 0.1
Crops	60.33	0.02085	0 to 0.1
Crops	60.13	0.02085	0 to 0.1
Crops	60.13	0.02085	0 to 0.1
Crops	59.75	0.02089	0 to 0.1
Crops	42.43	0.02094	0 to 0.1
Crops	60.13	0.02094	0 to 0.1
Crops	51.97	0.02098	0 to 0.1
Crops	52.47	0.02098	0 to 0.1
Crops	45.25	0.02099	0 to 0.1
Crops	60.2	0.02102	0 to 0.1
Crops	60.2	0.02111	0 to 0.1
Crops	44.69	0.02113	0 to 0.1
Crops	60.33	0.02114	0 to 0.1
Crops	48.21	0.02115	0 to 0.1
Crops	60.19	0.02117	0 to 0.1
Crops	47.93	0.02117	0 to 0.1
Crops	51.96	0.02119	0 to 0.1
Crops	45.28	0.0212	0 to 0.1
Crops	59.74	0.02123	0 to 0.1
Crops	60.19	0.02124	0 to 0.1
Crops	59.74	0.02128	0 to 0.1
Crops	49.35	0.02132	0 to 0.1
Crops	52.47	0.02133	0 to 0.1
Crops	58.27	0.02134	0 to 0.1
Crops	51.96	0.02134	0 to 0.1
Crops	45.24	0.02135	0 to 0.1
Crops	52.26	0.02136	0 to 0.1
Crops	52.46	0.02137	0 to 0.1
Crops	49.34	0.02139	0 to 0.1
Crops	60.12	0.02142	0 to 0.1
Crops	58.27	0.02144	0 to 0.1
Crops	45.03	0.02146	0 to 0.1
Crops	51.95	0.02148	0 to 0.1
Crops	59.73	0.02148	0 to 0.1
Crops	59.73	0.02148	0 to 0.1
Crops	45	0.02149	0 to 0.1
Crops	52.25	0.02158	0 to 0.1
Crops	60.18	0.02159	0 to 0.1
Crops	51.95	0.02163	0 to 0.1
Crops	60.12	0.02164	0 to 0.1
Crops	58.26	0.02166	0 to 0.1
Crops	49.34	0.02166	0 to 0.1
Crops	52.46	0.02172	0 to 0.1
Crops	49.34	0.02173	0 to 0.1
Crops	49.34	0.02175	0 to 0.1
Crops	53.4	0.02182	0 to 0.1
Crops	60.1	0.02184	0 to 0.1
Crops	45.03	0.02189	0 to 0.1
Crops	59.72	0.02193	0 to 0.1
Crops	51.73	0.02194	0 to 0.1
Crops	60.17	0.02194	0 to 0.1
Crops	51.66	0.02196	0 to 0.1
Crops	60.1	0.02199	0 to 0.1
Crops	59.72	0.02199	0 to 0.1
Crops	59.72	0.022	0 to 0.1
Crops	60.11	0.02211	0 to 0.1
Crops	60.1	0.02212	0 to 0.1
Crops	60.1	0.02213	0 to 0.1
Crops	48.19	0.02213	0 to 0.1
Crops	51.94	0.02215	0 to 0.1
Crops	60.17	0.02216	0 to 0.1
Crops	52.44	0.02217	0 to 0.1
Crops	50.31	0.02221	0 to 0.1
Crops	60.16	0.02223	0 to 0.1
Crops	60.16	0.02228	0 to 0.1
Crops	51.9	0.02228	0 to 0.1
Crops	49.33	0.02231	0 to 0.1
Crops	51.9	0.02235	0 to 0.1
Crops	60.09	0.02235	0 to 0.1
Crops	48.99	0.02236	0 to 0.1
Crops	52.44	0.02237	0 to 0.1
Crops	51.93	0.02242	0 to 0.1
Crops	49.32	0.02247	0 to 0.1
Crops	59.66	0.02247	0 to 0.1
Crops	59.7	0.02251	0 to 0.1
Crops	59.7	0.02253	0 to 0.1
Crops	59.7	0.02254	0 to 0.1
Crops	60.08	0.02256	0 to 0.1
Crops	59.7	0.02256	0 to 0.1
Crops	51.71	0.0226	0 to 0.1
Crops	60.15	0.0226	0 to 0.1
Crops	50.31	0.0226	0 to 0.1
Crops	60.08	0.02261	0 to 0.1
Crops	52.23	0.02264	0 to 0.1
Crops	49.14	0.02265	0 to 0.1
Crops	60.15	0.02266	0 to 0.1
Crops	47.9	0.0227	0 to 0.1
Crops	60.08	0.02274	0 to 0.1
Crops	60.28	0.02275	0 to 0.1
Crops	52.23	0.02276	0 to 0.1
Crops	58.23	0.02277	0 to 0.1
Crops	59.7	0.02281	0 to 0.1
Crops	45.01	0.02282	0 to 0.1
Crops	52.43	0.02284	0 to 0.1
Crops	60.15	0.02284	0 to 0.1
Crops	49.31	0.02284	0 to 0.1
Crops	48.18	0.02285	0 to 0.1
Crops	59.65	0.02286	0 to 0.1
Crops	60.15	0.02288	0 to 0.1
Crops	53.37	0.02289	0 to 0.1
Crops	60.15	0.02293	0 to 0.1
Crops	48.98	0.02298	0 to 0.1
Crops	51.89	0.02301	0 to 0.1
Crops	44.15	0.02306	0 to 0.1
Crops	46.1	0.02307	0 to 0.1
Crops	51.92	0.02309	0 to 0.1
Crops	49.31	0.0231	0 to 0.1
Crops	58.22	0.02312	0 to 0.1
Crops	46.1	0.02313	0 to 0.1
Crops	51.7	0.02314	0 to 0.1
Crops	58.22	0.02317	0 to 0.1
Crops	49.31	0.02318	0 to 0.1
Crops	60.07	0.02324	0 to 0.1
Crops	60.14	0.02324	0 to 0.1
Crops	60.14	0.02324	0 to 0.1
Crops	59.68	0.02325	0 to 0.1
Crops	51.91	0.0233	0 to 0.1
Crops	60.27	0.02333	0 to 0.1
Crops	58.22	0.02334	0 to 0.1
Crops	51.91	0.02336	0 to 0.1
Crops	52.22	0.02338	0 to 0.1
Crops	48.17	0.02341	0 to 0.1
Crops	59.68	0.02346	0 to 0.1
Crops	60.13	0.02346	0 to 0.1
Crops	47.89	0.02347	0 to 0.1
Crops	59.68	0.02347	0 to 0.1
Crops	59.68	0.02349	0 to 0.1
Crops	49.3	0.02352	0 to 0.1
Crops	52.41	0.02354	0 to 0.1
Crops	52.42	0.02359	0 to 0.1
Crops	51.91	0.02359	0 to 0.1
Crops	52.4	0.02363	0 to 0.1
Crops	48.7	0.02367	0 to 0.1
Crops	59.67	0.02371	0 to 0.1
Crops	58.21	0.02374	0 to 0.1
Crops	60.05	0.02376	0 to 0.1
Crops	48.16	0.02377	0 to 0.1
Crops	60.05	0.02377	0 to 0.1
Crops	58.21	0.0238	0 to 0.1
Crops	51.61	0.0238	0 to 0.1
Crops	51.9	0.0238	0 to 0.1
Crops	59.67	0.02383	0 to 0.1
Crops	58.2	0.02385	0 to 0.1
Crops	59.67	0.02386	0 to 0.1
Crops	48.16	0.02389	0 to 0.1
Crops	48.16	0.02393	0 to 0.1
Crops	49.11	0.02395	0 to 0.1
Crops	59.66	0.02397	0 to 0.1
Crops	59.62	0.02397	0 to 0.1
Crops	59.66	0.02404	0 to 0.1
Crops	51.01	0.02404	0 to 0.1
Crops	47.88	0.02404	0 to 0.1
Crops	49.29	0.02412	0 to 0.1
Crops	49.29	0.02413	0 to 0.1
Crops	51.89	0.02419	0 to 0.1
Crops	49.28	0.02427	0 to 0.1
Crops	48.15	0.02429	0 to 0.1
Crops	51.89	0.02431	0 to 0.1
Crops	51.89	0.02431	0 to 0.1
Crops	60.04	0.02433	0 to 0.1
Crops	60.11	0.02435	0 to 0.1
Crops	60.05	0.02437	0 to 0.1
Crops	49.28	0.02437	0 to 0.1
Crops	44.98	0.02439	0 to 0.1
Crops	52.19	0.02446	0 to 0.1
Crops	52.19	0.02448	0 to 0.1
Crops	60.1	0.02451	0 to 0.1
Crops	52.19	0.02455	0 to 0.1
Crops	60.1	0.02456	0 to 0.1
Crops	59.65	0.02457	0 to 0.1
Crops	52.19	0.02463	0 to 0.1
Crops	52.39	0.02469	0 to 0.1
Crops	58.18	0.02472	0 to 0.1
Crops	48.14	0.02477	0 to 0.1
Crops	59.64	0.02478	0 to 0.1
Crops	45.19	0.02481	0 to 0.1
Crops	59.64	0.02482	0 to 0.1
Crops	60.03	0.02482	0 to 0.1
Crops	52.39	0.02483	0 to 0.1
Crops	48.94	0.02483	0 to 0.1
Crops	59.64	0.02488	0 to 0.1
Crops	60.22	0.02488	0 to 0.1
Crops	60.03	0.02498	0 to 0.1
Crops	60.09	0.02503	0 to 0.1
Crops	47.86	0.02506	0 to 0.1
Crops	47.86	0.02506	0 to 0.1
Crops	49.27	0.02507	0 to 0.1
Crops	60.22	0.0251	0 to 0.1
Crops	60.85	0.02512	0 to 0.1
Crops	48.13	0.02513	0 to 0.1
Crops	60.09	0.02513	0 to 0.1
Crops	60.22	0.02514	0 to 0.1
Crops	49.26	0.02515	0 to 0.1
Crops	49.26	0.02517	0 to 0.1
Crops	59.63	0.02521	0 to 0.1
Crops	60.08	0.02522	0 to 0.1
Crops	60.01	0.0253	0 to 0.1
Crops	59.63	0.02531	0 to 0.1
Crops	60.02	0.02532	0 to 0.1
Crops	58.17	0.02533	0 to 0.1
Crops	60.01	0.02535	0 to 0.1
Crops	59.49	0.02539	0 to 0.1
Crops	51.87	0.02543	0 to 0.1
Crops	59.63	0.02544	0 to 0.1
Crops	45.18	0.02545	0 to 0.1
Crops	48.13	0.02553	0 to 0.1
Crops	60.07	0.02553	0 to 0.1
Crops	60	0.02557	0 to 0.1
Crops	58.16	0.02564	0 to 0.1
Crops	50.58	0.02566	0 to 0.1
Crops	46.06	0.02566	0 to 0.1
Crops	60.07	0.02573	0 to 0.1
Crops	45.21	0.02577	0 to 0.1
Crops	60	0.02579	0 to 0.1
Crops	60.07	0.0258	0 to 0.1
Crops	60.07	0.02584	0 to 0.1
Crops	59.99	0.02584	0 to 0.1
Crops	52.16	0.02584	0 to 0.1
Crops	51.86	0.02584	0 to 0.1
Crops	52.37	0.02587	0 to 0.1
Crops	59.61	0.0259	0 to 0.1
Crops	44.96	0.02593	0 to 0.1
Crops	58.15	0.02598	0 to 0.1
Crops	59.61	0.02601	0 to 0.1
Crops	58.15	0.02604	0 to 0.1
Crops	51.85	0.02605	0 to 0.1
Crops	59.99	0.02606	0 to 0.1
Crops	47.84	0.02606	0 to 0.1
Crops	59.61	0.02607	0 to 0.1
Crops	48.11	0.02608	0 to 0.1
Crops	60.06	0.02609	0 to 0.1
Crops	44.96	0.02614	0 to 0.1
Crops	60.06	0.02615	0 to 0.1
Crops	45.16	0.02616	0 to 0.1
Crops	51.85	0.02617	0 to 0.1
Crops	58.14	0.02617	0 to 0.1
Crops	52.34	0.02622	0 to 0.1
Crops	60.06	0.02622	0 to 0.1
Crops	59.98	0.02623	0 to 0.1
Crops	48.11	0.02625	0 to 0.1
Crops	49.24	0.02625	0 to 0.1
Crops	50.22	0.02635	0 to 0.1
Crops	59.6	0.02638	0 to 0.1
Crops	59.6	0.02639	0 to 0.1
Crops	44.95	0.02642	0 to 0.1
Crops	51.63	0.02643	0 to 0.1
Crops	60.05	0.02646	0 to 0.1
Crops	60.18	0.02649	0 to 0.1
Crops	58.14	0.0265	0 to 0.1
Crops	51.84	0.02651	0 to 0.1
Crops	50.21	0.02653	0 to 0.1
Crops	47.83	0.02654	0 to 0.1
Crops	51.84	0.02654	0 to 0.1
Crops	60.05	0.02655	0 to 0.1
Crops	59.6	0.02655	0 to 0.1
Crops	47.83	0.02655	0 to 0.1
Crops	52.33	0.02655	0 to 0.1
Crops	59.97	0.02656	0 to 0.1
Crops	60.05	0.02656	0 to 0.1
Crops	47.83	0.02657	0 to 0.1
Crops	50.21	0.02659	0 to 0.1
Crops	58.13	0.02667	0 to 0.1
Crops	50.21	0.02667	0 to 0.1
Crops	60.18	0.02668	0 to 0.1
Crops	59.97	0.02671	0 to 0.1
Crops	59.54	0.02671	0 to 0.1
Crops	60.04	0.02673	0 to 0.1
Crops	51.84	0.02676	0 to 0.1
Crops	51.83	0.02683	0 to 0.1
Crops	49.91	0.02685	0 to 0.1
Crops	59.97	0.02686	0 to 0.1
Crops	49.23	0.02686	0 to 0.1
Crops	59.97	0.02687	0 to 0.1
Crops	60.17	0.02689	0 to 0.1
Crops	59.59	0.02691	0 to 0.1
Crops	47.82	0.02691	0 to 0.1
Crops	49.23	0.02693	0 to 0.1
Crops	59.54	0.02693	0 to 0.1
Crops	52.34	0.02695	0 to 0.1
Crops	59.96	0.02695	0 to 0.1
Crops	60.04	0.02697	0 to 0.1
Crops	52.32	0.02702	0 to 0.1
Crops	47.82	0.02703	0 to 0.1
Crops	47.82	0.02709	0 to 0.1
Crops	51.83	0.02709	0 to 0.1
Crops	45.15	0.02713	0 to 0.1
Crops	59.58	0.02716	0 to 0.1
Crops	60.03	0.02718	0 to 0.1
Crops	45.15	0.02718	0 to 0.1
Crops	48.09	0.02721	0 to 0.1
Crops	59.96	0.02722	0 to 0.1
Crops	59.96	0.02728	0 to 0.1
Crops	52.31	0.02728	0 to 0.1
Crops	59.57	0.02736	0 to 0.1
Crops	60.02	0.02737	0 to 0.1
Crops	59.95	0.02737	0 to 0.1
Crops	49.22	0.02738	0 to 0.1
Crops	49.22	0.0274	0 to 0.1
Crops	60.16	0.0274	0 to 0.1
Crops	52.31	0.02742	0 to 0.1
Crops	52.31	0.02745	0 to 0.1
Crops	59.57	0.02745	0 to 0.1
Crops	59.57	0.0275	0 to 0.1
Crops	59.95	0.02753	0 to 0.1
Crops	59.95	0.02753	0 to 0.1
Crops	59.57	0.02754	0 to 0.1
Crops	59.57	0.02755	0 to 0.1
Crops	49.21	0.02757	0 to 0.1
Crops	59.57	0.02757	0 to 0.1
Crops	59.57	0.02758	0 to 0.1
Crops	58.11	0.02763	0 to 0.1
Crops	59.95	0.02764	0 to 0.1
Crops	51.6	0.02766	0 to 0.1
Crops	44.93	0.02769	0 to 0.1
Crops	48.08	0.02773	0 to 0.1
Crops	51.81	0.02777	0 to 0.1
Crops	51.78	0.02782	0 to 0.1
Crops	52.12	0.02783	0 to 0.1
Crops	58.1	0.02784	0 to 0.1
Crops	52.3	0.02786	0 to 0.1
Crops	59.94	0.02788	0 to 0.1
Crops	60.01	0.02788	0 to 0.1
Crops	60.01	0.02789	0 to 0.1
Crops	44.05	0.0279	0 to 0.1
Crops	59.94	0.0279	0 to 0.1
Crops	48.87	0.02791	0 to 0.1
Crops	51.81	0.02794	0 to 0.1
Crops	52.29	0.02795	0 to 0.1
Crops	59.95	0.02797	0 to 0.1
Crops	59.51	0.02797	0 to 0.1
Crops	51.78	0.02799	0 to 0.1
Crops	59.56	0.028	0 to 0.1
Crops	50.66	0.02801	0 to 0.1
Crops	52.65	0.02803	0 to 0.1
Crops	59.93	0.02804	0 to 0.1
Crops	59.42	0.02804	0 to 0.1
Crops	51.8	0.02812	0 to 0.1
Crops	52.11	0.02814	0 to 0.1
Crops	52.11	0.02815	0 to 0.1
Crops	51.8	0.02815	0 to 0.1
Crops	60	0.02816	0 to 0.1
Crops	52.11	0.02818	0 to 0.1
Crops	59.5	0.02819	0 to 0.1
Crops	59.55	0.0282	0 to 0.1
Crops	59.55	0.02822	0 to 0.1
Crops	60	0.02823	0 to 0.1
Crops	44.92	0.02823	0 to 0.1
Crops	59.55	0.02825	0 to 0.1
Crops	60	0.02828	0 to 0.1
Crops	59.55	0.0283	0 to 0.1
Crops	44.92	0.02831	0 to 0.1
Crops	51.8	0.02833	0 to 0.1
Crops	49.2	0.02835	0 to 0.1
Crops	60.13	0.02835	0 to 0.1
Crops	59.55	0.02841	0 to 0.1
Crops	47.79	0.02841	0 to 0.1
Crops	49.2	0.02841	0 to 0.1
Crops	52.28	0.02843	0 to 0.1
Crops	45.12	0.02851	0 to 0.1
Crops	53.25	0.02855	0 to 0.1
Crops	59.92	0.02857	0 to 0.1
Crops	53.25	0.02859	0 to 0.1
Crops	60.12	0.02861	0 to 0.1
Crops	59.99	0.02863	0 to 0.1
Crops	58.08	0.02868	0 to 0.1
Crops	60.12	0.02871	0 to 0.1
Crops	50.9	0.02873	0 to 0.1
Crops	53.01	0.02874	0 to 0.1
Crops	59.99	0.02876	0 to 0.1
Crops	59.91	0.02877	0 to 0.1
Crops	48.06	0.02878	0 to 0.1
Crops	47.78	0.02879	0 to 0.1
Crops	59.54	0.02879	0 to 0.1
Crops	49.19	0.02881	0 to 0.1
Crops	52.27	0.02884	0 to 0.1
Crops	59.53	0.02885	0 to 0.1
Crops	48.06	0.02885	0 to 0.1
Crops	59.53	0.02885	0 to 0.1
Crops	42.22	0.02889	0 to 0.1
Crops	59.53	0.02889	0 to 0.1
Crops	49.19	0.0289	0 to 0.1
Crops	59.53	0.02892	0 to 0.1
Crops	60.12	0.02892	0 to 0.1
Crops	52.27	0.02893	0 to 0.1
Crops	49.18	0.02899	0 to 0.1
Crops	59.53	0.029	0 to 0.1
Crops	52.62	0.02901	0 to 0.1
Crops	45.12	0.02903	0 to 0.1
Crops	51.78	0.02903	0 to 0.1
Crops	50.64	0.02903	0 to 0.1
Crops	44.91	0.02906	0 to 0.1
Crops	51.78	0.02914	0 to 0.1
Crops	47.77	0.02917	0 to 0.1
Crops	51.57	0.02917	0 to 0.1
Crops	58.06	0.0292	0 to 0.1
Crops	47.77	0.02921	0 to 0.1
Crops	59.97	0.02924	0 to 0.1
Crops	52.26	0.02927	0 to 0.1
Crops	59.97	0.02929	0 to 0.1
Crops	59.52	0.02931	0 to 0.1
Crops	51.78	0.02931	0 to 0.1
Crops	59.47	0.02931	0 to 0.1
Crops	47.77	0.02935	0 to 0.1
Crops	52.09	0.02936	0 to 0.1
Crops	51.78	0.02936	0 to 0.1
Crops	59.97	0.02936	0 to 0.1
Crops	58.06	0.02939	0 to 0.1
Crops	52.26	0.02941	0 to 0.1
Crops	60.1	0.02945	0 to 0.1
Crops	44.56	0.02949	0 to 0.1
Crops	59.89	0.0295	0 to 0.1
Crops	51.74	0.02954	0 to 0.1
Crops	51.77	0.02955	0 to 0.1
Crops	52.25	0.02955	0 to 0.1
Crops	51.77	0.02956	0 to 0.1
Crops	51.77	0.02957	0 to 0.1
Crops	59.51	0.0296	0 to 0.1
Crops	47.77	0.02962	0 to 0.1
Crops	45.11	0.02967	0 to 0.1
Crops	49.17	0.02973	0 to 0.1
Crops	52.25	0.02974	0 to 0.1
Crops	42.2	0.0298	0 to 0.1
Crops	52.08	0.0298	0 to 0.1
Crops	59.51	0.02983	0 to 0.1
Crops	47.76	0.02986	0 to 0.1
Crops	59.88	0.02988	0 to 0.1
Crops	59.46	0.0299	0 to 0.1
Crops	51.76	0.02991	0 to 0.1
Crops	51.76	0.02992	0 to 0.1
Crops	59.88	0.02995	0 to 0.1
Crops	50.13	0.02996	0 to 0.1
Crops	48.04	0.02996	0 to 0.1
Crops	49.16	0.02997	0 to 0.1
Crops	47.76	0.02997	0 to 0.1
Crops	51.35	0.02998	0 to 0.1
Crops	60.09	0.02999	0 to 0.1
Crops	52.24	0.03	0 to 0.1
Crops	52.24	0.03002	0 to 0.1
Crops	59.95	0.03002	0 to 0.1
Crops	51.76	0.03003	0 to 0.1
Crops	52.24	0.03005	0 to 0.1
Crops	51.76	0.03005	0 to 0.1
Crops	51.76	0.03005	0 to 0.1
Crops	45.1	0.03006	0 to 0.1
Crops	51.73	0.03012	0 to 0.1
Crops	58.04	0.03015	0 to 0.1
Crops	59.45	0.03015	0 to 0.1
Crops	47.75	0.03018	0 to 0.1
Crops	59.95	0.03019	0 to 0.1
Crops	50.61	0.03021	0 to 0.1
Crops	50.13	0.03027	0 to 0.1
Crops	51.73	0.03027	0 to 0.1
Crops	44.54	0.03028	0 to 0.1
Crops	58.04	0.03031	0 to 0.1
Crops	59.45	0.03031	0 to 0.1
Crops	59.94	0.03038	0 to 0.1
Crops	59.49	0.0304	0 to 0.1
Crops	59.87	0.03042	0 to 0.1
Crops	59.94	0.03044	0 to 0.1
Crops	59.94	0.03046	0 to 0.1
Crops	59.94	0.03046	0 to 0.1
Crops	51.72	0.03046	0 to 0.1
Crops	60.07	0.0305	0 to 0.1
Crops	48.97	0.03051	0 to 0.1
Crops	58.03	0.0306	0 to 0.1
Crops	52.26	0.0306	0 to 0.1
Crops	47.74	0.03064	0 to 0.1
Crops	51.75	0.03065	0 to 0.1
Crops	45.09	0.03066	0 to 0.1
Crops	59.93	0.03066	0 to 0.1
Crops	50.86	0.03066	0 to 0.1
Crops	51.72	0.03071	0 to 0.1
Crops	59.86	0.03071	0 to 0.1
Crops	58.02	0.03072	0 to 0.1
Crops	50.6	0.03074	0 to 0.1
Crops	50.12	0.03074	0 to 0.1
Crops	59.86	0.03074	0 to 0.1
Crops	59.48	0.03074	0 to 0.1
Crops	49.15	0.03074	0 to 0.1
Crops	59.93	0.03081	0 to 0.1
Crops	42.17	0.03081	0 to 0.1
Crops	52.22	0.03087	0 to 0.1
Crops	59.93	0.03088	0 to 0.1
Crops	50.85	0.03091	0 to 0.1
Crops	59.48	0.03096	0 to 0.1
Crops	59.85	0.03102	0 to 0.1
Crops	59.48	0.03102	0 to 0.1
Crops	44.88	0.03105	0 to 0.1
Crops	47.74	0.03105	0 to 0.1
Crops	52.05	0.03106	0 to 0.1
Crops	59.48	0.03106	0 to 0.1
Crops	47.74	0.03108	0 to 0.1
Crops	42.16	0.03112	0 to 0.1
Crops	59.92	0.03114	0 to 0.1
Crops	59.42	0.03116	0 to 0.1
Crops	47.73	0.03116	0 to 0.1
Crops	59.47	0.03117	0 to 0.1
Crops	48.96	0.03118	0 to 0.1
Crops	44.87	0.03118	0 to 0.1
Crops	58.01	0.0312	0 to 0.1
Crops	58.01	0.03124	0 to 0.1
Crops	51.73	0.03128	0 to 0.1
Crops	59.47	0.03132	0 to 0.1
Crops	49.13	0.03133	0 to 0.1
Crops	60.05	0.03136	0 to 0.1
Crops	52.21	0.03137	0 to 0.1
Crops	59.47	0.03139	0 to 0.1
Crops	50.59	0.03141	0 to 0.1
Crops	52.2	0.03141	0 to 0.1
Crops	51.73	0.03141	0 to 0.1
Crops	59.47	0.03143	0 to 0.1
Crops	59.84	0.03144	0 to 0.1
Crops	47.73	0.03146	0 to 0.1
Crops	58	0.03147	0 to 0.1
Crops	44.87	0.0315	0 to 0.1
Crops	52.04	0.03151	0 to 0.1
Crops	51.73	0.03152	0 to 0.1
Crops	59.85	0.03154	0 to 0.1
Crops	49.13	0.03157	0 to 0.1
Crops	48.01	0.03161	0 to 0.1
Crops	60.04	0.03162	0 to 0.1
Crops	47.72	0.03164	0 to 0.1
Crops	47.72	0.03166	0 to 0.1
Crops	59.91	0.03171	0 to 0.1
Crops	52.2	0.03175	0 to 0.1
Crops	49.13	0.03175	0 to 0.1
Crops	52.03	0.03186	0 to 0.1
Crops	42.14	0.03189	0 to 0.1
Crops	59.9	0.03189	0 to 0.1
Crops	59.45	0.03189	0 to 0.1
Crops	48.94	0.0319	0 to 0.1
Crops	51.72	0.03191	0 to 0.1
Crops	60.04	0.03193	0 to 0.1
Crops	52.03	0.03194	0 to 0.1
Crops	42.14	0.03197	0 to 0.1
Crops	47.72	0.03205	0 to 0.1
Crops	49.12	0.03206	0 to 0.1
Crops	59.45	0.03208	0 to 0.1
Crops	59.82	0.03209	0 to 0.1
Crops	52.19	0.0321	0 to 0.1
Crops	52.19	0.03217	0 to 0.1
Crops	47.99	0.03218	0 to 0.1
Crops	60.03	0.03219	0 to 0.1
Crops	59.45	0.03221	0 to 0.1
Crops	60.03	0.03221	0 to 0.1
Crops	59.89	0.03222	0 to 0.1
Crops	59.89	0.03224	0 to 0.1
Crops	51.68	0.03227	0 to 0.1
Crops	57.98	0.03231	0 to 0.1
Crops	52.02	0.03233	0 to 0.1
Crops	51.29	0.03235	0 to 0.1
Crops	60.02	0.03236	0 to 0.1
Crops	44.89	0.03237	0 to 0.1
Crops	52.02	0.03238	0 to 0.1
Crops	49.78	0.03239	0 to 0.1
Crops	59.44	0.03242	0 to 0.1
Crops	52.18	0.03244	0 to 0.1
Crops	59.89	0.03245	0 to 0.1
Crops	52.18	0.03246	0 to 0.1
Crops	45.95	0.03249	0 to 0.1
Crops	52.18	0.03252	0 to 0.1
Crops	47.71	0.03252	0 to 0.1
Crops	59.81	0.03256	0 to 0.1
Crops	51.68	0.03264	0 to 0.1
Crops	60.02	0.03267	0 to 0.1
Crops	60.01	0.03273	0 to 0.1
Crops	59.38	0.03276	0 to 0.1
Crops	59.43	0.03277	0 to 0.1
Crops	50.81	0.03279	0 to 0.1
Crops	57.97	0.03279	0 to 0.1
Crops	45.05	0.03282	0 to 0.1
Crops	52.17	0.03283	0 to 0.1
Crops	47.7	0.03285	0 to 0.1
Crops	49.1	0.03286	0 to 0.1
Crops	51.7	0.03291	0 to 0.1
Crops	60.01	0.03293	0 to 0.1
Crops	59.8	0.03296	0 to 0.1
Crops	59.87	0.03298	0 to 0.1
Crops	59.37	0.033	0 to 0.1
Crops	51.69	0.03301	0 to 0.1
Crops	59.87	0.03306	0 to 0.1
Crops	57.96	0.03309	0 to 0.1
Crops	59.52	0.03316	0 to 0.1
Crops	52.21	0.03318	0 to 0.1
Crops	59.42	0.0332	0 to 0.1
Crops	52.16	0.03321	0 to 0.1
Crops	59.37	0.03325	0 to 0.1
Crops	59.42	0.03325	0 to 0.1
Crops	49.09	0.03327	0 to 0.1
Crops	52.2	0.0333	0 to 0.1
Crops	59.36	0.03331	0 to 0.1
Crops	45.05	0.03332	0 to 0.1
Crops	49.09	0.03334	0 to 0.1
Crops	60	0.03334	0 to 0.1
Crops	59.41	0.0334	0 to 0.1
Crops	45.04	0.03344	0 to 0.1
Crops	49.09	0.03345	0 to 0.1
Crops	59.79	0.03347	0 to 0.1
Crops	50.41	0.03349	0 to 0.1
Crops	59.79	0.03349	0 to 0.1
Crops	59.79	0.03351	0 to 0.1
Crops	59.99	0.03352	0 to 0.1
Crops	59.41	0.03356	0 to 0.1
Crops	49.09	0.03359	0 to 0.1
Crops	47.69	0.0336	0 to 0.1
Crops	51.68	0.03363	0 to 0.1
Crops	47.68	0.03366	0 to 0.1
Crops	44.83	0.03369	0 to 0.1
Crops	59.85	0.0337	0 to 0.1
Crops	59.85	0.03372	0 to 0.1
Crops	51.65	0.03374	0 to 0.1
Crops	44.83	0.03382	0 to 0.1
Crops	45.04	0.03384	0 to 0.1
Crops	57.94	0.03385	0 to 0.1
Crops	49.11	0.03387	0 to 0.1
Crops	59.85	0.03388	0 to 0.1
Crops	59.77	0.0339	0 to 0.1
Crops	51.67	0.03393	0 to 0.1
Crops	52.14	0.03395	0 to 0.1
Crops	49.08	0.03396	0 to 0.1
Crops	59.77	0.03401	0 to 0.1
Crops	52.14	0.03401	0 to 0.1
Crops	59.84	0.03401	0 to 0.1
Crops	45.03	0.03404	0 to 0.1
Crops	57.94	0.03406	0 to 0.1
Crops	44.48	0.03408	0 to 0.1
Crops	59.84	0.03408	0 to 0.1
Crops	59.39	0.0341	0 to 0.1
Crops	52.19	0.03412	0 to 0.1
Crops	47.67	0.03413	0 to 0.1
Crops	59.84	0.03423	0 to 0.1
Crops	51.98	0.03425	0 to 0.1
Crops	51.98	0.03426	0 to 0.1
Crops	59.76	0.03426	0 to 0.1
Crops	59.39	0.03428	0 to 0.1
Crops	59.39	0.03429	0 to 0.1
Crops	49.07	0.0343	0 to 0.1
Crops	47.67	0.0343	0 to 0.1
Crops	59.76	0.03431	0 to 0.1
Crops	59.83	0.03433	0 to 0.1
Crops	52.13	0.03435	0 to 0.1
Crops	52.13	0.03435	0 to 0.1
Crops	59.39	0.03435	0 to 0.1
Crops	43.9	0.03439	0 to 0.1
Crops	48.73	0.03439	0 to 0.1
Crops	47.67	0.03439	0 to 0.1
Crops	59.39	0.03442	0 to 0.1
Crops	48.89	0.03443	0 to 0.1
Crops	59.76	0.0345	0 to 0.1
Crops	59.38	0.0345	0 to 0.1
Crops	59.76	0.03451	0 to 0.1
Crops	44.82	0.03454	0 to 0.1
Crops	59.83	0.03458	0 to 0.1
Crops	44.82	0.03459	0 to 0.1
Crops	57.92	0.0346	0 to 0.1
Crops	59.83	0.03461	0 to 0.1
Crops	57.92	0.03462	0 to 0.1
Crops	59.75	0.03465	0 to 0.1
Crops	47.94	0.03465	0 to 0.1
Crops	52.86	0.03472	0 to 0.1
Crops	59.82	0.03472	0 to 0.1
Crops	59.75	0.03474	0 to 0.1
Crops	52.12	0.0348	0 to 0.1
Crops	51.63	0.03486	0 to 0.1
Crops	59.75	0.03488	0 to 0.1
Crops	59.37	0.0349	0 to 0.1
Crops	59.37	0.03491	0 to 0.1
Crops	44.81	0.03492	0 to 0.1
Crops	52.17	0.03494	0 to 0.1
Crops	59.37	0.03497	0 to 0.1
Crops	59.37	0.03501	0 to 0.1
Crops	51.62	0.03501	0 to 0.1
Crops	52.11	0.03501	0 to 0.1
Crops	47.94	0.03503	0 to 0.1
Crops	59.74	0.03504	0 to 0.1
Crops	47.66	0.03506	0 to 0.1
Crops	45.16	0.03507	0 to 0.1
Crops	44.46	0.03507	0 to 0.1
Crops	47.66	0.03508	0 to 0.1
Crops	44.46	0.03509	0 to 0.1
Crops	49.05	0.03509	0 to 0.1
Crops	51.65	0.0351	0 to 0.1
Crops	50.5	0.03511	0 to 0.1
Crops	59.81	0.03516	0 to 0.1
Crops	45.91	0.03518	0 to 0.1
Crops	51.96	0.0352	0 to 0.1
Crops	51.62	0.03521	0 to 0.1
Crops	50.75	0.03528	0 to 0.1
Crops	51.64	0.03529	0 to 0.1
Crops	49.05	0.03531	0 to 0.1
Crops	51.62	0.03538	0 to 0.1
Crops	50.01	0.03543	0 to 0.1
Crops	45.01	0.03543	0 to 0.1
Crops	47.65	0.03545	0 to 0.1
Crops	59.73	0.03545	0 to 0.1
Crops	49.05	0.03549	0 to 0.1
Crops	50	0.03549	0 to 0.1
Crops	47.65	0.03554	0 to 0.1
Crops	59.36	0.03554	0 to 0.1
Crops	59.73	0.03556	0 to 0.1
Crops	59.73	0.03559	0 to 0.1
Crops	49.04	0.03559	0 to 0.1
Crops	57.9	0.0356	0 to 0.1
Crops	51.64	0.03561	0 to 0.1
Crops	51.64	0.03561	0 to 0.1
Crops	59.8	0.03561	0 to 0.1
Crops	47.65	0.03562	0 to 0.1
Crops	59.73	0.03567	0 to 0.1
Crops	50	0.03567	0 to 0.1
Crops	51.63	0.03567	0 to 0.1
Crops	59.3	0.03569	0 to 0.1
Crops	59.74	0.03571	0 to 0.1
Crops	59.35	0.03572	0 to 0.1
Crops	44.37	0.03573	0 to 0.1
Crops	51.61	0.03579	0 to 0.1
Crops	59.79	0.03579	0 to 0.1
Crops	49.04	0.03583	0 to 0.1
Crops	59.35	0.03585	0 to 0.1
Crops	47.64	0.03586	0 to 0.1
Crops	48.7	0.03588	0 to 0.1
Crops	59.35	0.03588	0 to 0.1
Crops	45	0.03589	0 to 0.1
Crops	59.35	0.0359	0 to 0.1
Crops	59.79	0.03593	0 to 0.1
Crops	59.35	0.03595	0 to 0.1
Crops	59.72	0.03595	0 to 0.1
Crops	59.79	0.03597	0 to 0.1
Crops	51.63	0.036	0 to 0.1
Crops	49.03	0.036	0 to 0.1
Crops	57.89	0.036	0 to 0.1
Crops	59.72	0.03603	0 to 0.1
Crops	52.09	0.03609	0 to 0.1
Crops	59.71	0.03611	0 to 0.1
Crops	59.79	0.03611	0 to 0.1
Crops	49.03	0.03614	0 to 0.1
Crops	51.62	0.03614	0 to 0.1
Crops	59.34	0.03617	0 to 0.1
Crops	59.78	0.0362	0 to 0.1
Crops	47.63	0.03622	0 to 0.1
Crops	59.34	0.03626	0 to 0.1
Crops	59.34	0.03628	0 to 0.1
Crops	51.62	0.03628	0 to 0.1
Crops	59.78	0.03631	0 to 0.1
Crops	49.03	0.03631	0 to 0.1
Crops	59.71	0.03633	0 to 0.1
Crops	51.62	0.03633	0 to 0.1
Crops	59.78	0.03633	0 to 0.1
Crops	57.88	0.03634	0 to 0.1
Crops	59.78	0.03637	0 to 0.1
Crops	51.29	0.03641	0 to 0.1
Crops	49.03	0.03643	0 to 0.1
Crops	52.08	0.03646	0 to 0.1
Crops	59.78	0.03647	0 to 0.1
Crops	49.02	0.03647	0 to 0.1
Crops	52.08	0.03648	0 to 0.1
Crops	59.7	0.03649	0 to 0.1
Crops	59.91	0.03653	0 to 0.1
Crops	44.99	0.03654	0 to 0.1
Crops	51.61	0.03656	0 to 0.1
Crops	47.63	0.03657	0 to 0.1
Crops	47.63	0.03659	0 to 0.1
Crops	51.61	0.0366	0 to 0.1
Crops	51.61	0.03661	0 to 0.1
Crops	47.62	0.03662	0 to 0.1
Crops	49.02	0.03665	0 to 0.1
Crops	59.27	0.03666	0 to 0.1
Crops	57.87	0.03667	0 to 0.1
Crops	49.02	0.03668	0 to 0.1
Crops	59.7	0.03668	0 to 0.1
Crops	45.03	0.03672	0 to 0.1
Crops	59.91	0.03673	0 to 0.1
Crops	59.71	0.03674	0 to 0.1
Crops	57.87	0.03677	0 to 0.1
Crops	52.07	0.03684	0 to 0.1
Crops	45.03	0.03685	0 to 0.1
Crops	52.13	0.03686	0 to 0.1
Crops	57.86	0.03693	0 to 0.1
Crops	47.9	0.03695	0 to 0.1
Crops	59.69	0.03695	0 to 0.1
Crops	59.69	0.03697	0 to 0.1
Crops	59.76	0.03697	0 to 0.1
Crops	59.32	0.03698	0 to 0.1
Crops	59.69	0.03699	0 to 0.1
Crops	59.76	0.03703	0 to 0.1
Crops	59.76	0.03704	0 to 0.1
Crops	59.76	0.03704	0 to 0.1
Crops	52.06	0.03706	0 to 0.1
Crops	59.69	0.03708	0 to 0.1
Crops	59.89	0.03716	0 to 0.1
Crops	52.12	0.03717	0 to 0.1
Crops	49.67	0.03719	0 to 0.1
Crops	44.78	0.03724	0 to 0.1
Crops	51.27	0.03728	0 to 0.1
Crops	51.91	0.03732	0 to 0.1
Crops	59.31	0.03733	0 to 0.1
Crops	47.61	0.03734	0 to 0.1
Crops	51.6	0.03734	0 to 0.1
Crops	53.05	0.03737	0 to 0.1
Crops	51.91	0.03738	0 to 0.1
Crops	59.31	0.03738	0 to 0.1
Crops	59.31	0.03743	0 to 0.1
Crops	59.7	0.03744	0 to 0.1
Crops	44.98	0.03752	0 to 0.1
Crops	49	0.03752	0 to 0.1
Crops	59.3	0.03752	0 to 0.1
Crops	59.88	0.03755	0 to 0.1
Crops	51.38	0.03757	0 to 0.1
Crops	49	0.03758	0 to 0.1
Crops	51.59	0.0376	0 to 0.1
Crops	59.67	0.0376	0 to 0.1
Crops	59.74	0.03767	0 to 0.1
Crops	49	0.03769	0 to 0.1
Crops	59.74	0.03771	0 to 0.1
Crops	57.84	0.03774	0 to 0.1
Crops	59.74	0.03774	0 to 0.1
Crops	59.3	0.03778	0 to 0.1
Crops	51.59	0.03778	0 to 0.1
Crops	51.56	0.0378	0 to 0.1
Crops	59.68	0.03785	0 to 0.1
Crops	47.6	0.03787	0 to 0.1
Crops	49	0.03787	0 to 0.1
Crops	59.17	0.03787	0 to 0.1
Crops	48.99	0.03792	0 to 0.1
Crops	59.74	0.03794	0 to 0.1
Crops	47.6	0.03795	0 to 0.1
Crops	59.29	0.03796	0 to 0.1
Crops	59.73	0.03801	0 to 0.1
Crops	59.87	0.03804	0 to 0.1
Crops	59.29	0.03804	0 to 0.1
Crops	59.29	0.03805	0 to 0.1
Crops	44.42	0.03806	0 to 0.1
Crops	59.29	0.03808	0 to 0.1
Crops	59.87	0.0381	0 to 0.1
Crops	52.03	0.03813	0 to 0.1
Crops	47.59	0.03814	0 to 0.1
Crops	47.88	0.03814	0 to 0.1
Crops	59.73	0.03814	0 to 0.1
Crops	59.66	0.03815	0 to 0.1
Crops	44.96	0.03816	0 to 0.1
Crops	51.58	0.03819	0 to 0.1
Crops	59.29	0.0382	0 to 0.1
Crops	51.58	0.03822	0 to 0.1
Crops	59.29	0.03823	0 to 0.1
Crops	51.55	0.03823	0 to 0.1
Crops	59.28	0.03824	0 to 0.1
Crops	47.59	0.03826	0 to 0.1
Crops	51.58	0.03826	0 to 0.1
Crops	41.98	0.03832	0 to 0.1
Crops	59.28	0.03834	0 to 0.1
Crops	44.97	0.03834	0 to 0.1
Crops	51.37	0.03835	0 to 0.1
Crops	51.37	0.03837	0 to 0.1
Crops	51.55	0.03838	0 to 0.1
Crops	57.82	0.0384	0 to 0.1
Crops	59.65	0.0384	0 to 0.1
Crops	59.72	0.03842	0 to 0.1
Crops	52.03	0.03847	0 to 0.1
Crops	44.41	0.03849	0 to 0.1
Crops	51.55	0.03858	0 to 0.1
Crops	49.93	0.0386	0 to 0.1
Crops	51.24	0.0386	0 to 0.1
Crops	57.82	0.03869	0 to 0.1
Crops	52.02	0.0387	0 to 0.1
Crops	51.57	0.03871	0 to 0.1
Crops	57.82	0.03871	0 to 0.1
Crops	59.27	0.03874	0 to 0.1
Crops	59.64	0.03877	0 to 0.1
Crops	59.27	0.03882	0 to 0.1
Crops	59.27	0.03886	0 to 0.1
Crops	59.71	0.03886	0 to 0.1
Crops	51.88	0.03887	0 to 0.1
Crops	47.74	0.03893	0 to 0.1
Crops	52.01	0.03894	0 to 0.1
Crops	59.27	0.03897	0 to 0.1
Crops	57.81	0.03898	0 to 0.1
Crops	47.58	0.03901	0 to 0.1
Crops	50.66	0.03911	0 to 0.1
Crops	59.26	0.03918	0 to 0.1
Crops	59.7	0.0392	0 to 0.1
Crops	50.66	0.03922	0 to 0.1
Crops	51.55	0.03923	0 to 0.1
Crops	51.55	0.03925	0 to 0.1
Crops	59.26	0.03926	0 to 0.1
Crops	59.7	0.03926	0 to 0.1
Crops	57.8	0.03926	0 to 0.1
Crops	59.26	0.03926	0 to 0.1
Crops	59.26	0.03927	0 to 0.1
Crops	59.2	0.03932	0 to 0.1
Crops	47.57	0.03935	0 to 0.1
Crops	59.26	0.03936	0 to 0.1
Crops	57.8	0.03939	0 to 0.1
Crops	59.83	0.03941	0 to 0.1
Crops	59.83	0.03942	0 to 0.1
Crops	59.25	0.03944	0 to 0.1
Crops	51.55	0.03947	0 to 0.1
Crops	49.91	0.03952	0 to 0.1
Crops	57.79	0.03954	0 to 0.1
Crops	49.62	0.03956	0 to 0.1
Crops	47.57	0.03957	0 to 0.1
Crops	59.83	0.03957	0 to 0.1
Crops	47.57	0.03957	0 to 0.1
Crops	51.34	0.0396	0 to 0.1
Crops	52	0.03962	0 to 0.1
Crops	47.84	0.03968	0 to 0.1
Crops	51.54	0.03968	0 to 0.1
Crops	48.96	0.03973	0 to 0.1
Crops	51.99	0.03974	0 to 0.1
Crops	59.12	0.03974	0 to 0.1
Crops	59.24	0.03974	0 to 0.1
Crops	51.99	0.03977	0 to 0.1
Crops	51.86	0.03978	0 to 0.1
Crops	47.84	0.03978	0 to 0.1
Crops	48.99	0.03978	0 to 0.1
Crops	59.61	0.03983	0 to 0.1
Crops	50.65	0.03983	0 to 0.1
Crops	59.24	0.03984	0 to 0.1
Crops	59.24	0.03989	0 to 0.1
Crops	59.61	0.0399	0 to 0.1
Crops	51.86	0.0399	0 to 0.1
Crops	57.78	0.03991	0 to 0.1
Crops	50.64	0.03994	0 to 0.1
Crops	59.24	0.03995	0 to 0.1
Crops	57.78	0.03995	0 to 0.1
Crops	51.54	0.03998	0 to 0.1
Crops	41.93	0.03999	0 to 0.1
Crops	51.54	0.04002	0 to 0.1
Crops	52.99	0.04003	0 to 0.1
Crops	48.62	0.04003	0 to 0.1
Crops	59.24	0.04004	0 to 0.1
Crops	48.95	0.04006	0 to 0.1
Crops	59.68	0.04012	0 to 0.1
Crops	59.6	0.04015	0 to 0.1
Crops	49.9	0.04016	0 to 0.1
Crops	51.09	0.04018	0 to 0.1
Crops	59.6	0.04019	0 to 0.1
Crops	47.55	0.04019	0 to 0.1
Crops	57.78	0.04022	0 to 0.1
Crops	59.62	0.04022	0 to 0.1
Crops	51.51	0.04023	0 to 0.1
Crops	48.95	0.04023	0 to 0.1
Crops	59.6	0.04027	0 to 0.1
Crops	51.19	0.0403	0 to 0.1
Crops	59.81	0.04031	0 to 0.1
Crops	59.23	0.04031	0 to 0.1
Crops	59.67	0.04033	0 to 0.1
Crops	44.73	0.04034	0 to 0.1
Crops	57.77	0.04038	0 to 0.1
Crops	59.67	0.0404	0 to 0.1
Crops	47.55	0.04041	0 to 0.1
Crops	47.55	0.04042	0 to 0.1
Crops	59.81	0.04047	0 to 0.1
Crops	44.72	0.04048	0 to 0.1
Crops	59.23	0.04048	0 to 0.1
Crops	47.55	0.0405	0 to 0.1
Crops	47.55	0.04057	0 to 0.1
Crops	51.5	0.04058	0 to 0.1
Crops	57.77	0.0406	0 to 0.1
Crops	59.22	0.04063	0 to 0.1
Crops	51.52	0.04067	0 to 0.1
Crops	47.54	0.04068	0 to 0.1
Crops	48.94	0.0407	0 to 0.1
Crops	59.22	0.04072	0 to 0.1
Crops	51.5	0.04075	0 to 0.1
Crops	45.02	0.04077	0 to 0.1
Crops	59.66	0.04078	0 to 0.1
Crops	47.54	0.04078	0 to 0.1
Crops	48.93	0.04078	0 to 0.1
Crops	51.52	0.0408	0 to 0.1
Crops	47.54	0.0408	0 to 0.1
Crops	59.66	0.04084	0 to 0.1
Crops	51.5	0.04085	0 to 0.1
Crops	41.91	0.04085	0 to 0.1
Crops	59.66	0.04086	0 to 0.1
Crops	51.84	0.04087	0 to 0.1
Crops	59.58	0.04088	0 to 0.1
Crops	59.21	0.0409	0 to 0.1
Crops	44.72	0.04096	0 to 0.1
Crops	51.51	0.04096	0 to 0.1
Crops	51.96	0.04097	0 to 0.1
Crops	59.65	0.04098	0 to 0.1
Crops	59.32	0.04099	0 to 0.1
Crops	59.65	0.041	0 to 0.1
Crops	57.75	0.04102	0 to 0.1
Crops	59.21	0.04104	0 to 0.1
Crops	48.93	0.04104	0 to 0.1
Crops	49.88	0.04105	0 to 0.1
Crops	59.21	0.04106	0 to 0.1
Crops	57.75	0.04111	0 to 0.1
Crops	59.21	0.04113	0 to 0.1
Crops	43.75	0.04113	0 to 0.1
Crops	45.81	0.04116	0 to 0.1
Crops	44.91	0.04119	0 to 0.1
Crops	51.51	0.0412	0 to 0.1
Crops	51.51	0.04124	0 to 0.1
Crops	51.95	0.04124	0 to 0.1
Crops	59.57	0.04125	0 to 0.1
Crops	51.51	0.04129	0 to 0.1
Crops	59.57	0.0413	0 to 0.1
Crops	57.75	0.04131	0 to 0.1
Crops	52.03	0.04137	0 to 0.1
Crops	51.95	0.04137	0 to 0.1
Crops	44.91	0.04138	0 to 0.1
Crops	59.57	0.04141	0 to 0.1
Crops	51.5	0.04145	0 to 0.1
Crops	59.57	0.04145	0 to 0.1
Crops	59.57	0.04146	0 to 0.1
Crops	59.2	0.0415	0 to 0.1
Crops	59.57	0.0415	0 to 0.1
Crops	48.92	0.04151	0 to 0.1
Crops	59.2	0.04153	0 to 0.1
Crops	59.56	0.04159	0 to 0.1
Crops	51.95	0.0416	0 to 0.1
Crops	59.56	0.04161	0 to 0.1
Crops	44.91	0.04162	0 to 0.1
Crops	59.77	0.04164	0 to 0.1
Crops	59.14	0.04168	0 to 0.1
Crops	59.56	0.04172	0 to 0.1
Crops	59.63	0.04175	0 to 0.1
Crops	59.63	0.04175	0 to 0.1
Crops	51.5	0.04175	0 to 0.1
Crops	59.77	0.04181	0 to 0.1
Crops	47.52	0.04183	0 to 0.1
Crops	59.19	0.04185	0 to 0.1
Crops	48.91	0.04186	0 to 0.1
Crops	48.91	0.04187	0 to 0.1
Crops	59.56	0.04187	0 to 0.1
Crops	57.73	0.04188	0 to 0.1
Crops	51.49	0.04192	0 to 0.1
Crops	47.52	0.04195	0 to 0.1
Crops	59.76	0.04202	0 to 0.1
Crops	59.62	0.04206	0 to 0.1
Crops	47.52	0.04206	0 to 0.1
Crops	57.73	0.04208	0 to 0.1
Crops	57.73	0.04208	0 to 0.1
Crops	48.91	0.04208	0 to 0.1
Crops	59.62	0.04209	0 to 0.1
Crops	59.18	0.04213	0 to 0.1
Crops	51.93	0.04213	0 to 0.1
Crops	59.62	0.04215	0 to 0.1
Crops	48.9	0.04219	0 to 0.1
Crops	59.55	0.04227	0 to 0.1
Crops	44.9	0.0423	0 to 0.1
Crops	51.93	0.0423	0 to 0.1
Crops	59.12	0.04232	0 to 0.1
Crops	44.94	0.04232	0 to 0.1
Crops	57.72	0.04234	0 to 0.1
Crops	59.18	0.04235	0 to 0.1
Crops	44.9	0.04236	0 to 0.1
Crops	47.79	0.04236	0 to 0.1
Crops	51.93	0.04238	0 to 0.1
Crops	48.9	0.04239	0 to 0.1
Crops	51.48	0.04241	0 to 0.1
Crops	47.51	0.04244	0 to 0.1
Crops	59.17	0.04248	0 to 0.1
Crops	51.92	0.04248	0 to 0.1
Crops	59.61	0.04249	0 to 0.1
Crops	47.51	0.04255	0 to 0.1
Crops	59.28	0.04257	0 to 0.1
Crops	51.48	0.04257	0 to 0.1
Crops	52.94	0.04258	0 to 0.1
Crops	59.54	0.04258	0 to 0.1
Crops	44.89	0.0426	0 to 0.1
Crops	51.46	0.04266	0 to 0.1
Crops	59.17	0.04271	0 to 0.1
Crops	59.17	0.04273	0 to 0.1
Crops	59.16	0.04279	0 to 0.1
Crops	49.83	0.0428	0 to 0.1
Crops	59.55	0.04284	0 to 0.1
Crops	51.47	0.04287	0 to 0.1
Crops	59.6	0.04287	0 to 0.1
Crops	48.89	0.04295	0 to 0.1
Crops	51.99	0.04299	0 to 0.1
Crops	51.47	0.043	0 to 0.1
Crops	59.16	0.04301	0 to 0.1
Crops	57.7	0.04302	0 to 0.1
Crops	57.7	0.04302	0 to 0.1
Crops	59.53	0.04304	0 to 0.1
Crops	57.7	0.04306	0 to 0.1
Crops	59.54	0.04309	0 to 0.1
Crops	51.47	0.04312	0 to 0.1
Crops	57.7	0.04318	0 to 0.1
Crops	59.15	0.0432	0 to 0.1
Crops	44.68	0.0432	0 to 0.1
Crops	51.99	0.04323	0 to 0.1
Crops	59.15	0.04324	0 to 0.1
Crops	59.15	0.04325	0 to 0.1
Crops	44.88	0.04325	0 to 0.1
Crops	59.52	0.04327	0 to 0.1
Crops	47.49	0.04331	0 to 0.1
Crops	59.15	0.04333	0 to 0.1
Crops	51.9	0.04333	0 to 0.1
Crops	52.25	0.04338	0 to 0.1
Crops	44.96	0.04344	0 to 0.1
Crops	59.59	0.04345	0 to 0.1
Crops	59.15	0.04345	0 to 0.1
Crops	51.98	0.04348	0 to 0.1
Crops	48.54	0.04352	0 to 0.1
Crops	59.14	0.04354	0 to 0.1
Crops	57.69	0.04356	0 to 0.1
Crops	50.56	0.04358	0 to 0.1
Crops	59.51	0.04364	0 to 0.1
Crops	59.14	0.04364	0 to 0.1
Crops	59.14	0.04365	0 to 0.1
Crops	59.72	0.04366	0 to 0.1
Crops	57.69	0.04366	0 to 0.1
Crops	59.09	0.04366	0 to 0.1
Crops	59.14	0.04367	0 to 0.1
Crops	57.69	0.04367	0 to 0.1
Crops	59.58	0.04368	0 to 0.1
Crops	51.45	0.04369	0 to 0.1
Crops	59.51	0.04371	0 to 0.1
Crops	59.72	0.04374	0 to 0.1
Crops	59.51	0.04375	0 to 0.1
Crops	51.45	0.04376	0 to 0.1
Crops	59.72	0.04378	0 to 0.1
Crops	47.76	0.04378	0 to 0.1
Crops	51.89	0.04379	0 to 0.1
Crops	51.97	0.04379	0 to 0.1
Crops	51.89	0.04381	0 to 0.1
Crops	47.48	0.04382	0 to 0.1
Crops	44.87	0.04386	0 to 0.1
Crops	47.48	0.04386	0 to 0.1
Crops	51.43	0.04388	0 to 0.1
Crops	51.45	0.04389	0 to 0.1
Crops	51.45	0.04393	0 to 0.1
Crops	59.5	0.04397	0 to 0.1
Crops	59.71	0.04407	0 to 0.1
Crops	59.57	0.04408	0 to 0.1
Crops	51.97	0.0441	0 to 0.1
Crops	59	0.04411	0 to 0.1
Crops	47.76	0.04412	0 to 0.1
Crops	50.3	0.04412	0 to 0.1
Crops	48.86	0.04414	0 to 0.1
Crops	47.47	0.04417	0 to 0.1
Crops	57.67	0.04418	0 to 0.1
Crops	51.44	0.04422	0 to 0.1
Crops	59.13	0.04422	0 to 0.1
Crops	50.99	0.04429	0 to 0.1
Crops	51.88	0.04429	0 to 0.1
Crops	59.7	0.04431	0 to 0.1
Crops	47.47	0.04432	0 to 0.1
Crops	47.47	0.04435	0 to 0.1
Crops	59.56	0.04435	0 to 0.1
Crops	57.67	0.04436	0 to 0.1
Crops	48.86	0.04437	0 to 0.1
Crops	51.87	0.04438	0 to 0.1
Crops	59.7	0.04438	0 to 0.1
Crops	59.49	0.0444	0 to 0.1
Crops	59.56	0.04451	0 to 0.1
Crops	51.87	0.04451	0 to 0.1
Crops	48.85	0.04454	0 to 0.1
Crops	51.23	0.04457	0 to 0.1
Crops	51.23	0.04458	0 to 0.1
Crops	44.63	0.04464	0 to 0.1
Crops	59.69	0.04464	0 to 0.1
Crops	47.75	0.04468	0 to 0.1
Crops	57.66	0.04468	0 to 0.1
Crops	59.11	0.04474	0 to 0.1
Crops	48.85	0.04479	0 to 0.1
Crops	59.48	0.0448	0 to 0.1
Crops	44.92	0.0448	0 to 0.1
Crops	59.48	0.04481	0 to 0.1
Crops	44.65	0.04481	0 to 0.1
Crops	51.43	0.04482	0 to 0.1
Crops	59.55	0.04485	0 to 0.1
Crops	59.48	0.04485	0 to 0.1
Crops	59.05	0.04488	0 to 0.1
Crops	51.43	0.04489	0 to 0.1
Crops	59.11	0.04491	0 to 0.1
Crops	44.3	0.04495	0 to 0.1
Crops	59.11	0.04495	0 to 0.1
Crops	57.65	0.04499	0 to 0.1
Crops	59.47	0.04499	0 to 0.1
Crops	51.95	0.04499	0 to 0.1
Crops	59.68	0.04501	0 to 0.1
Crops	57.65	0.04506	0 to 0.1
Crops	51.42	0.04515	0 to 0.1
Crops	47.74	0.04515	0 to 0.1
Crops	51.85	0.04515	0 to 0.1
Crops	51.74	0.04516	0 to 0.1
Crops	57.65	0.04518	0 to 0.1
Crops	51.42	0.04525	0 to 0.1
Crops	48.84	0.04527	0 to 0.1
Crops	51.85	0.04528	0 to 0.1
Crops	57.64	0.04529	0 to 0.1
Crops	59.68	0.0453	0 to 0.1
Crops	59.54	0.04532	0 to 0.1
Crops	51.4	0.04534	0 to 0.1
Crops	51.85	0.04535	0 to 0.1
Crops	47.45	0.04535	0 to 0.1
Crops	59.1	0.04536	0 to 0.1
Crops	59.1	0.04536	0 to 0.1
Crops	51.4	0.04538	0 to 0.1
Crops	59.04	0.04541	0 to 0.1
Crops	48.84	0.04542	0 to 0.1
Crops	59.67	0.04543	0 to 0.1
Crops	59.53	0.04543	0 to 0.1
Crops	59.53	0.04544	0 to 0.1
Crops	49.77	0.04546	0 to 0.1
Crops	59.46	0.04548	0 to 0.1
Crops	59.46	0.04549	0 to 0.1
Crops	59.09	0.04551	0 to 0.1
Crops	44.84	0.04554	0 to 0.1
Crops	44.29	0.04554	0 to 0.1
Crops	48.83	0.04554	0 to 0.1
Crops	51.73	0.04555	0 to 0.1
Crops	59.67	0.04558	0 to 0.1
Crops	51.94	0.04558	0 to 0.1
Crops	51.41	0.04558	0 to 0.1
Crops	48.83	0.04561	0 to 0.1
Crops	59.09	0.04562	0 to 0.1
Crops	59.09	0.04564	0 to 0.1
Crops	51.48	0.04565	0 to 0.1
Crops	47.73	0.04565	0 to 0.1
Crops	47.44	0.04572	0 to 0.1
Crops	51.73	0.04572	0 to 0.1
Crops	50.26	0.04572	0 to 0.1
Crops	47.44	0.04577	0 to 0.1
Crops	47.44	0.04579	0 to 0.1
Crops	51.4	0.04583	0 to 0.1
Crops	47.44	0.04586	0 to 0.1
Crops	57.63	0.04588	0 to 0.1
Crops	48.83	0.04588	0 to 0.1
Crops	59.08	0.04589	0 to 0.1
Crops	59.52	0.0459	0 to 0.1
Crops	50.51	0.04591	0 to 0.1
Crops	59.52	0.04591	0 to 0.1
Crops	57.63	0.04596	0 to 0.1
Crops	48.82	0.04597	0 to 0.1
Crops	59.08	0.04598	0 to 0.1
Crops	51.4	0.04598	0 to 0.1
Crops	43.64	0.04598	0 to 0.1
Crops	47.72	0.04599	0 to 0.1
Crops	51.83	0.046	0 to 0.1
Crops	51.83	0.04603	0 to 0.1
Crops	51.93	0.04604	0 to 0.1
Crops	59.08	0.04605	0 to 0.1
Crops	44.88	0.04606	0 to 0.1
Crops	51.4	0.04609	0 to 0.1
Crops	47.72	0.04612	0 to 0.1
Crops	47.43	0.04612	0 to 0.1
Crops	47.43	0.04614	0 to 0.1
Crops	57.62	0.04614	0 to 0.1
Crops	47.43	0.04623	0 to 0.1
Crops	59.07	0.04624	0 to 0.1
Crops	48.82	0.04626	0 to 0.1
Crops	50.25	0.04626	0 to 0.1
Crops	51.83	0.04628	0 to 0.1
Crops	50.5	0.04628	0 to 0.1
Crops	51.83	0.04629	0 to 0.1
Crops	49.75	0.0463	0 to 0.1
Crops	59.07	0.04631	0 to 0.1
Crops	47.71	0.04636	0 to 0.1
Crops	59.43	0.04638	0 to 0.1
Crops	51.39	0.04638	0 to 0.1
Crops	51.72	0.04638	0 to 0.1
Crops	48.63	0.04638	0 to 0.1
Crops	59.43	0.04642	0 to 0.1
Crops	44.63	0.04642	0 to 0.1
Crops	59.07	0.04646	0 to 0.1
Crops	52.85	0.04647	0 to 0.1
Crops	44.63	0.04648	0 to 0.1
Crops	51.71	0.04651	0 to 0.1
Crops	51.37	0.04654	0 to 0.1
Crops	51.37	0.04656	0 to 0.1
Crops	60.27	0.04657	0 to 0.1
Crops	59.06	0.04657	0 to 0.1
Crops	51.39	0.04657	0 to 0.1
Crops	51.91	0.04657	0 to 0.1
Crops	59.06	0.04659	0 to 0.1
Crops	49.75	0.04659	0 to 0.1
Crops	47.42	0.04665	0 to 0.1
Crops	51.39	0.04668	0 to 0.1
Crops	51.81	0.04671	0 to 0.1
Crops	59.5	0.04672	0 to 0.1
Crops	44.62	0.04673	0 to 0.1
Crops	44.82	0.04674	0 to 0.1
Crops	51.91	0.04676	0 to 0.1
Crops	51.71	0.04677	0 to 0.1
Crops	47.42	0.04679	0 to 0.1
Crops	59.42	0.04679	0 to 0.1
Crops	59.49	0.0468	0 to 0.1
Crops	44.62	0.04681	0 to 0.1
Crops	47.7	0.04682	0 to 0.1
Crops	59.44	0.04684	0 to 0.1
Crops	49.74	0.04689	0 to 0.1
Crops	59.05	0.0469	0 to 0.1
Crops	51.38	0.0469	0 to 0.1
Crops	51.38	0.04691	0 to 0.1
Crops	50.92	0.04691	0 to 0.1
Crops	51.7	0.04695	0 to 0.1
Crops	59.05	0.04695	0 to 0.1
Crops	59.42	0.04698	0 to 0.1
Crops	59.49	0.04703	0 to 0.1
Crops	49.74	0.04704	0 to 0.1
Crops	51.38	0.04705	0 to 0.1
Crops	51.81	0.04705	0 to 0.1
Crops	52.84	0.04709	0 to 0.1
Crops	59.41	0.04714	0 to 0.1
Crops	59.05	0.04717	0 to 0.1
Crops	59.41	0.04718	0 to 0.1
Crops	59.41	0.04719	0 to 0.1
Crops	59.48	0.04722	0 to 0.1
Crops	59.62	0.04729	0 to 0.1
Crops	48.61	0.0473	0 to 0.1
Crops	51.37	0.0473	0 to 0.1
Crops	47.41	0.04735	0 to 0.1
Crops	51.37	0.04737	0 to 0.1
Crops	59.41	0.04737	0 to 0.1
Crops	59.41	0.04738	0 to 0.1
Crops	59.41	0.04739	0 to 0.1
Crops	48.79	0.04739	0 to 0.1
Crops	59.41	0.04743	0 to 0.1
Crops	44.61	0.04753	0 to 0.1
Crops	51.79	0.04753	0 to 0.1
Crops	59.47	0.04755	0 to 0.1
Crops	51.79	0.04758	0 to 0.1
Crops	51.36	0.0476	0 to 0.1
Crops	59.61	0.04763	0 to 0.1
Crops	59.03	0.04764	0 to 0.1
Crops	59.03	0.04764	0 to 0.1
Crops	59.4	0.04766	0 to 0.1
Crops	59.47	0.04766	0 to 0.1
Crops	59.47	0.04767	0 to 0.1
Crops	59.42	0.04768	0 to 0.1
Crops	59.61	0.04775	0 to 0.1
Crops	47.4	0.04779	0 to 0.1
Crops	59.4	0.04779	0 to 0.1
Crops	51.79	0.04779	0 to 0.1
Crops	51.36	0.0478	0 to 0.1
Crops	51.36	0.04781	0 to 0.1
Crops	59.15	0.04786	0 to 0.1
Crops	41.73	0.04791	0 to 0.1
Crops	57.57	0.04792	0 to 0.1
Crops	51.36	0.04793	0 to 0.1
Crops	51.68	0.04794	0 to 0.1
Crops	59.61	0.04794	0 to 0.1
Crops	59.03	0.04799	0 to 0.1
Crops	51.36	0.048	0 to 0.1
Crops	51.78	0.04802	0 to 0.1
Crops	58.97	0.04802	0 to 0.1
Crops	51.34	0.04802	0 to 0.1
Crops	59.39	0.04803	0 to 0.1
Crops	51.34	0.04808	0 to 0.1
Crops	47.68	0.04811	0 to 0.1
Crops	59.46	0.04814	0 to 0.1
Crops	48.78	0.04819	0 to 0.1
Crops	57.57	0.04819	0 to 0.1
Crops	59.6	0.04819	0 to 0.1
Crops	51.35	0.04821	0 to 0.1
Crops	48.78	0.04822	0 to 0.1
Crops	59.02	0.04822	0 to 0.1
Crops	44.6	0.04823	0 to 0.1
Crops	49.71	0.04825	0 to 0.1
Crops	59.02	0.0483	0 to 0.1
[truncated: 293,225+ more rows]

## Sheet: c untransformed
Intensity_bin	Extent (%)
0-0.1	0.417114
0.1-0.2	0.172333
0.2-0.3	0.106094
0.3-0.4	0.0665921
0.4-0.5	0.047674
0.5-0.6	0.0904727
0.6-0.7	0.0361621
0.7-0.8	0.0227779
0.8-0.9	0.0132137
0.9-1	0.0275659

## Sheet: d crops
Intensity_bin	Extent (%)
0-0.1	0.123653
0.1-0.2	0.209913
0.2-0.3	0.212787
0.3-0.4	0.195076
0.4-0.5	0.134664
0.5-0.6	0.0712845
0.6-0.7	0.035677
0.7-0.8	0.0118923
0.8-0.9	0.00394093
0.9-1	0.00111273
