# Supplementary material for: A place-based assessment of biodiversity intactness in sub-Saharan Africa
Source: Nature. 2025 Dec 3;649(8095):113–21. doi: 10.1038/s41586-025-09781-7 (PMC12727506; doi:10.1038/s41586-025-09781-7)
Supplement: Supplementary file 12 — Source Data Extended Data Fig. 6 [file 41586_2025_9781_MOESM12_ESM.xlsx]

## Sheet: a_HFI
Ecoregion	bii_all_mean	bii__all_STD	hfi_mean	hfi_STD	hotspot
Angolan Miombo Woodlands	84.1319	8.19767	5.23701	3.20049	n
Angolan Montane Forest-Grassland Mosaic	68.3136	12.1963	8.93733	3.3533	n
Angolan Mopane Woodlands	81.3093	10.9778	4.54398	2.97521	n
Angolan Scarp Savanna And Woodlands	84.1914	14.0248	6.90995	4.77744	n
Atlantic Equatorial Coastal Forests	76.1637	5.85628	4.45085	3.53152	n
Central African Mangroves	59.2668	16.484	10.332	7.17061	n
Central Congolian Lowland Forests	79.8632	3.66784	4.39045	2.4554	n
Central Zambezian Miombo Woodlands	77.9787	12.7678	6.00055	3.25808	n
Drakensberg Alti-Montane Grasslands And Woodlands	79.488	9.33828	7.47718	2.92181	n
East African Halophytics	69.6961	9.6017	4.81376	2.03535	n
East Sudanian Savanna	78.2068	13.0069	5.87508	4.54553	n
Eastern Congolian Swamp Forests	78.9191	3.25589	5.04006	2.60631	n
Eastern Miombo Woodlands	80.0996	10.62	6.23969	3.17735	n
Etosha Pan Halophytics	92.3421	7.66783	2.92325	2.75405	n
Guinean Forest-Savanna Mosaic	60.523	15.4469	8.66636	4.47096	n
Guinean Mangroves	72.4992	12.7024	7.95854	3.6738	n
Highveld Grasslands	55.2755	20.6458	10.8709	6.99894	n
Inner Niger Delta Flooded Savanna	69.822	8.83692	7.4641	3.59535	n
Jos Plateau Forest-Grassland Mosaic	56.5466	7.88036	14.8244	4.95609	n
Kalahari Acacia-Baikiaea Woodlands	87.8374	5.50543	2.85553	3.61003	n
Kalahari Xeric Savanna	85.6642	8.08624	4.2411	3.58733	n
Kaokoveld Desert	84.1193	6.32884	3.54931	3.45253	n
Knysna-Amatole Montane Forests	61.5608	22.0395	11.4449	7.39536	n
Lake Chad Flooded Savanna	76.0231	10.9804	10.4838	4.1807	n
Mandara Plateau Mosaic	57.8798	5.62439	15.3647	3.24545	n
Masai Xeric Grasslands And Shrublands	77.1311	8.763	3.25409	2.56486	n
Nama Karoo	82.3889	8.6932	5.71752	3.87912	n
Namib Desert	87.0762	2.24352	1.61571	2.27941	n
Namibian Savanna Woodlands	88.1281	3.53508	3.44717	2.58665	n
Northeastern Congolian Lowland Forests	78.4575	6.14096	4.8471	2.86639	n
Northern Acacia-Commiphora Bushlands And Thickets	68.7089	14.9674	6.17962	4.44318	n
Northern Congolian Forest-Savanna Mosaic	74.1088	11.6098	4.79391	3.29259	n
Northwestern Congolian Lowland Forests	77.4185	6.45971	3.32716	2.76761	n
Saharan Flooded Grasslands	83.4588	6.03243	7.41323	3.44645	n
Sahelian Acacia Savanna	78.6279	13.2612	5.77669	4.28147	n
Serengeti Volcanic Grasslands	80.657	11.6187	6.48242	2.24911	n
South Malawi Montane Forest-Grassland Mosaic	48.0416	12.4238	10.4113	5.47053	n
Southern Acacia-Commiphora Bushlands And Thickets	60.8213	20.4801	7.95757	3.80136	n
Southern Africa Bushveld	76.6919	13.159	8.00312	5.11866	n
Southern Congolian Forest-Savanna Mosaic	80.3184	6.07102	6.23462	3.02502	n
Southern Miombo Woodlands	71.5033	14.7827	7.25262	3.53298	n
Victoria Basin Forest-Savanna Mosaic	56.9963	16.9123	10.8296	5.64296	n
West Sudanian Savanna	62.156	13.4065	10.1868	4.87958	n
Western Congolian Forest-Savanna Mosaic	80.7539	6.61992	5.61973	3.54288	n
Western Congolian Swamp Forests	78.167	5.05563	3.2635	2.61144	n
Western Zambezian Grasslands	86.6263	5.7436	3.67365	2.02982	n
Zambezian And Mopane Woodlands	79.9679	14.4395	6.30989	3.90119	n
Zambezian Baikiaea Woodlands	88.2291	6.51937	3.64216	2.80774	n
Zambezian Cryptosepalum Dry Forests	74.2473	6.96187	4.53679	2.63923	n
Zambezian Flooded Grasslands	77.3998	14.8414	5.07711	2.93209	n
Zambezian Halophytics	84.0967	5.62693	4.35316	2.90624	n
Albany Thickets	75.6225	13.9829	8.75038	6.44663	y
Albertine Rift Montane Forests	61.0729	17.372	9.21165	3.90725	y
Cameroonian Highlands Forests	54.1672	14.0654	7.64001	3.66079	y
Cross-Niger Transition Forests	40.8088	6.6811	16.1712	5.34262	y
Cross-Sanaga-Bioko Coastal Forests	67.912	13.8331	7.927	3.64775	y
Drakensberg Montane Grasslands, Woodlands And Forests	65.4662	16.2313	9.72499	4.7917	y
East African Mangroves	76.7327	11.5504	9.38376	5.96096	y
East African Montane Forests	51.0951	15.3474	10.7056	6.30207	y
East African Montane Moorlands	81.9378	20.682	8.08536	5.32209	y
Eastern Arc Forests	65.94	10.3181	7.84132	3.30899	y
Eastern Guinean Forests	66.5764	13.917	8.78797	3.94477	y
Eastern Zimbabwe Montane Forest-Grassland Mosaic	73.5022	11.208	8.54743	3.30608	y
Eritrean Coastal Desert	80.8797	3.80876	4.66447	2.67024	y
Ethiopian Montane Forests	64.1475	15.8933	8.99391	4.48385	y
Ethiopian Montane Grasslands And Woodlands	54.4567	15.5433	11.0091	4.98196	y
Ethiopian Montane Moorlands	54.5463	17.4697	10.9259	4.62628	y
Ethiopian Xeric Grasslands And Shrublands	84.9142	5.31766	5.31885	2.73245	y
Guinean Montane Forests	66.9934	7.78242	7.50648	3.4746	y
Hobyo Grasslands And Shrublands	80.4794	16.3398	6.99732	5.11388	y
Itigi-Sumbu Thicket	75.5008	21.4235	6.19541	2.60972	y
Kwazulu-Cape Coastal Forest Mosaic	60.2558	17.0241	15.0647	8.35151	y
Lowland Fynbos And Renosterveld	37.0084	25.8476	11.7965	8.16221	y
Maputaland Coastal Forest Mosaic	76.4756	17.7431	10.2941	5.59934	y
Maputaland-Pondoland Bushland And Thickets	62.0399	14.8909	12.2299	6.0642	y
Montane Fynbos And Renosterveld	69.3918	24.4817	7.05326	4.46742	y
Mount Cameroon And Bioko Montane Forests	75.8455	17.8563	7.80834	2.38411	y
Niger Delta Swamp Forests	50.8547	10.3528	16.8426	8.48563	y
Nigerian Lowland Forests	44.2647	8.26048	11.742	5.82655	y
Northern Zanzibar-Inhambane Coastal Forest Mosaic	71.5568	11.9053	8.74443	4.97748	y
Ruwenzori-Virunga Montane Moorlands	77.5209	25.2118	8.03077	2.11354	y
Somali Acacia-Commiphora Bushlands And Thickets	83.2236	11.9183	6.36983	3.5206	y
Somali Montane Xeric Woodlands	90.4662	2.80157	4.79138	2.42915	y
Southern Africa Mangroves	60.2698	26.1446	19.8854	12.7675	y
Southern Rift Montane Forest-Grassland Mosaic	65.6479	16.1081	7.1062	3.24094	y
Southern Zanzibar-Inhambane Coastal Forest Mosaic	81.3583	9.17246	8.23112	3.51427	y
Succulent Karoo	85.8203	8.36347	5.5044	4.17264	y
Western Guinean Lowland Forests	74.7512	8.68417	6.51568	3.47772	y
Zambezian Coastal Flooded Savanna	87.0041	10.5776	7.97628	4.28935	y

## Sheet: b_BMI
Ecoregion	bii_all_mean	bii__all_STD	bmi_mean	bmi_STD	hotspot
Angolan Miombo Woodlands	84.1319	8.19767	0.595323	0.134741	n
Angolan Montane Forest-Grassland Mosaic	68.3136	12.1963	0.491609	0.150107	n
Angolan Mopane Woodlands	81.3093	10.9778	0.593212	0.310219	n
Angolan Scarp Savanna And Woodlands	84.1914	14.0248	0.400868	0.189009	n
Atlantic Equatorial Coastal Forests	76.1637	5.85628	0.4089	0.189643	n
Central African Mangroves	59.2668	16.484	0.529252	0.256633	n
Central Congolian Lowland Forests	79.8632	3.66784	0.255111	0.127102	n
Central Zambezian Miombo Woodlands	77.9787	12.7678	0.627556	0.134853	n
Drakensberg Alti-Montane Grasslands And Woodlands	79.488	9.33828	0.423345	0.203621	n
East African Halophytics	69.6961	9.6017	0.0917341	0.100085	n
East Sudanian Savanna	78.2068	13.0069	0.478441	0.279984	n
Eastern Congolian Swamp Forests	78.9191	3.25589	0.34062	0.153222	n
Eastern Miombo Woodlands	80.0996	10.62	0.59035	0.165215	n
Etosha Pan Halophytics	92.3421	7.66783	0.213394	0.308893	n
Guinean Forest-Savanna Mosaic	60.523	15.4469	0.592078	0.211868	n
Guinean Mangroves	72.4992	12.7024	0.747495	0.144281	n
Highveld Grasslands	55.2755	20.6458	0.465377	0.201222	n
Inner Niger Delta Flooded Savanna	69.822	8.83692	0.187988	0.179597	n
Jos Plateau Forest-Grassland Mosaic	56.5466	7.88036	0.49803	0.17091	n
Kalahari Acacia-Baikiaea Woodlands	87.8374	5.50543	0.140295	0.214701	n
Kalahari Xeric Savanna	85.6642	8.08624	0.0739938	0.14994	n
Kaokoveld Desert	84.1193	6.32884	0.0210098	0.0138931	n
Knysna-Amatole Montane Forests	61.5608	22.0395	0.415809	0.172821	n
Lake Chad Flooded Savanna	76.0231	10.9804	0.338814	0.296279	n
Mandara Plateau Mosaic	57.8798	5.62439	0.711074	0.0576742	n
Masai Xeric Grasslands And Shrublands	77.1311	8.763	0.0448036	0.0728794	n
Nama Karoo	82.3889	8.6932	0.413629	0.12333	n
Namib Desert	87.0762	2.24352	0.0181865	0.0153467	n
Namibian Savanna Woodlands	88.1281	3.53508	0.0436766	0.0570223	n
Northeastern Congolian Lowland Forests	78.4575	6.14096	0.273195	0.193874	n
Northern Acacia-Commiphora Bushlands And Thickets	68.7089	14.9674	0.217709	0.229626	n
Northern Congolian Forest-Savanna Mosaic	74.1088	11.6098	0.350882	0.25905	n
Northwestern Congolian Lowland Forests	77.4185	6.45971	0.222648	0.196071	n
Saharan Flooded Grasslands	83.4588	6.03243	0.714239	0.0611454	n
Sahelian Acacia Savanna	78.6279	13.2612	0.274297	0.215207	n
Serengeti Volcanic Grasslands	80.657	11.6187	0.0757282	0.123009	n
South Malawi Montane Forest-Grassland Mosaic	48.0416	12.4238	0.548689	0.166722	n
Southern Acacia-Commiphora Bushlands And Thickets	60.8213	20.4801	0.212774	0.180358	n
Southern Africa Bushveld	76.6919	13.159	0.669151	0.172649	n
Southern Congolian Forest-Savanna Mosaic	80.3184	6.07102	0.549711	0.231781	n
Southern Miombo Woodlands	71.5033	14.7827	0.689436	0.122327	n
Victoria Basin Forest-Savanna Mosaic	56.9963	16.9123	0.781584	0.166424	n
West Sudanian Savanna	62.156	13.4065	0.607513	0.210413	n
Western Congolian Forest-Savanna Mosaic	80.7539	6.61992	0.491076	0.219952	n
Western Congolian Swamp Forests	78.167	5.05563	0.289276	0.193394	n
Western Zambezian Grasslands	86.6263	5.7436	0.560151	0.18928	n
Zambezian And Mopane Woodlands	79.9679	14.4395	0.701663	0.138376	n
Zambezian Baikiaea Woodlands	88.2291	6.51937	0.672198	0.125068	n
Zambezian Cryptosepalum Dry Forests	74.2473	6.96187	0.649167	0.14849	n
Zambezian Flooded Grasslands	77.3998	14.8414	0.512457	0.193957	n
Zambezian Halophytics	84.0967	5.62693	0.439519	0.257342	n
Albany Thickets	75.6225	13.9829	0.370718	0.162112	y
Albertine Rift Montane Forests	61.0729	17.372	0.670084	0.251761	y
Cameroonian Highlands Forests	54.1672	14.0654	0.584564	0.197461	y
Cross-Niger Transition Forests	40.8088	6.6811	0.680745	0.145644	y
Cross-Sanaga-Bioko Coastal Forests	67.912	13.8331	0.556715	0.177213	y
Drakensberg Montane Grasslands, Woodlands And Forests	65.4662	16.2313	0.338799	0.205029	y
East African Mangroves	76.7327	11.5504	0.706682	0.184892	y
East African Montane Forests	51.0951	15.3474	0.384215	0.258886	y
East African Montane Moorlands	81.9378	20.682	0.136922	0.191619	y
Eastern Arc Forests	65.94	10.3181	0.571426	0.166966	y
Eastern Guinean Forests	66.5764	13.917	0.695419	0.160197	y
Eastern Zimbabwe Montane Forest-Grassland Mosaic	73.5022	11.208	0.362027	0.222979	y
Eritrean Coastal Desert	80.8797	3.80876	0.0523238	0.0165888	y
Ethiopian Montane Forests	64.1475	15.8933	0.783048	0.180386	y
Ethiopian Montane Grasslands And Woodlands	54.4567	15.5433	0.720771	0.122616	y
Ethiopian Montane Moorlands	54.5463	17.4697	0.687412	0.0968235	y
Ethiopian Xeric Grasslands And Shrublands	84.9142	5.31766	0.0660751	0.0731684	y
Guinean Montane Forests	66.9934	7.78242	0.701183	0.187597	y
Hobyo Grasslands And Shrublands	80.4794	16.3398	0.121389	0.0898001	y
Itigi-Sumbu Thicket	75.5008	21.4235	0.253839	0.214022	y
Kwazulu-Cape Coastal Forest Mosaic	60.2558	17.0241	0.74955	0.190446	y
Lowland Fynbos And Renosterveld	37.0084	25.8476	0.524918	0.276076	y
Maputaland Coastal Forest Mosaic	76.4756	17.7431	0.822714	0.0698263	y
Maputaland-Pondoland Bushland And Thickets	62.0399	14.8909	0.42593	0.259407	y
Montane Fynbos And Renosterveld	69.3918	24.4817	0.293698	0.152266	y
Mount Cameroon And Bioko Montane Forests	75.8455	17.8563	0.377666	0.195079	y
Niger Delta Swamp Forests	50.8547	10.3528	0.535516	0.181197	y
Nigerian Lowland Forests	44.2647	8.26048	0.758216	0.134992	y
Northern Zanzibar-Inhambane Coastal Forest Mosaic	71.5568	11.9053	0.603102	0.240273	y
Ruwenzori-Virunga Montane Moorlands	77.5209	25.2118	0.495045	0.250296	y
Somali Acacia-Commiphora Bushlands And Thickets	83.2236	11.9183	0.176132	0.224798	y
Somali Montane Xeric Woodlands	90.4662	2.80157	0.0694337	0.0575153	y
Southern Africa Mangroves	60.2698	26.1446	0.708659	0.139593	y
Southern Rift Montane Forest-Grassland Mosaic	65.6479	16.1081	0.407208	0.241057	y
Southern Zanzibar-Inhambane Coastal Forest Mosaic	81.3583	9.17246	0.756843	0.115236	y
Succulent Karoo	85.8203	8.36347	0.38176	0.130894	y
Western Guinean Lowland Forests	74.7512	8.68417	0.598104	0.216736	y
Zambezian Coastal Flooded Savanna	87.0041	10.5776	0.657838	0.123722	y

## Sheet: c_BHI
Ecoregion	bii_all_mean	bii__all_STD	bhi_mean geom	bhi_STD	hotspot
Angolan Miombo Woodlands	84.1319	8.19767	1.06262	0.0855422	n
Angolan Montane Forest-Grassland Mosaic	68.3136	12.1963	0.895044	0.0583407	n
Angolan Mopane Woodlands	81.3093	10.9778	0.962065	0.0596354	n
Angolan Scarp Savanna And Woodlands	84.1914	14.0248	0.798172	0.0230753	n
Atlantic Equatorial Coastal Forests	76.1637	5.85628	1.05003	0.0684583	n
Central African Mangroves	59.2668	16.484	0.903469	0.0614702	n
Central Congolian Lowland Forests	79.8632	3.66784	1.11699	0.034612	n
Central Zambezian Miombo Woodlands	77.9787	12.7678	0.947555	0.102977	n
Drakensberg Alti-Montane Grasslands And Woodlands	79.488	9.33828	1.05921	0.0312888	n
East African Halophytics	69.6961	9.6017	0.757998	0.0509236	n
East Sudanian Savanna	78.2068	13.0069	0.766538	0.105168	n
Eastern Congolian Swamp Forests	78.9191	3.25589	1.11095	0.0419577	n
Eastern Miombo Woodlands	80.0996	10.62	0.980126	0.05887	n
Etosha Pan Halophytics	92.3421	7.66783	1.06093	0.0331561	n
Guinean Forest-Savanna Mosaic	60.523	15.4469	0.822103	0.0718932	n
Guinean Mangroves	72.4992	12.7024	0.88296	0.0570451	n
Highveld Grasslands	55.2755	20.6458	0.944987	0.0308033	n
Inner Niger Delta Flooded Savanna	69.822	8.83692	0.705041	0.0804988	n
Jos Plateau Forest-Grassland Mosaic	56.5466	7.88036	0.661937	0.0284894	n
Kalahari Acacia-Baikiaea Woodlands	87.8374	5.50543	1.03335	0.0517374	n
Kalahari Xeric Savanna	85.6642	8.08624	1.06191	0.0850645	n
Kaokoveld Desert	84.1193	6.32884	1.14644	0.114819	n
Knysna-Amatole Montane Forests	61.5608	22.0395	0.959437	0.0404786	n
Lake Chad Flooded Savanna	76.0231	10.9804	0.545224	0.0445554	n
Mandara Plateau Mosaic	57.8798	5.62439	0.498098	0.0166738	n
Masai Xeric Grasslands And Shrublands	77.1311	8.763	0.853938	0.0349143	n
Nama Karoo	82.3889	8.6932	1.05133	0.0745011	n
Namib Desert	87.0762	2.24352	1.22723	0.0657308	n
Namibian Savanna Woodlands	88.1281	3.53508	1.07819	0.0651103	n
Northeastern Congolian Lowland Forests	78.4575	6.14096	1.05787	0.0614155	n
Northern Acacia-Commiphora Bushlands And Thickets	68.7089	14.9674	0.76733	0.0395144	n
Northern Congolian Forest-Savanna Mosaic	74.1088	11.6098	0.926691	0.0867609	n
Northwestern Congolian Lowland Forests	77.4185	6.45971	1.03471	0.0503237	n
Saharan Flooded Grasslands	83.4588	6.03243	0.772215	0.0287736	n
Sahelian Acacia Savanna	78.6279	13.2612	0.73958	0.114621	n
Serengeti Volcanic Grasslands	80.657	11.6187	0.879884	0.048978	n
South Malawi Montane Forest-Grassland Mosaic	48.0416	12.4238	0.819375	0.0309581	n
Southern Acacia-Commiphora Bushlands And Thickets	60.8213	20.4801	0.743091	0.0527243	n
Southern Africa Bushveld	76.6919	13.159	0.973859	0.0533227	n
Southern Congolian Forest-Savanna Mosaic	80.3184	6.07102	0.981423	0.0473304	n
Southern Miombo Woodlands	71.5033	14.7827	0.93315	0.0646273	n
Victoria Basin Forest-Savanna Mosaic	56.9963	16.9123	0.73772	0.0525197	n
West Sudanian Savanna	62.156	13.4065	0.600209	0.0740729	n
Western Congolian Forest-Savanna Mosaic	80.7539	6.61992	0.97862	0.0680257	n
Western Congolian Swamp Forests	78.167	5.05563	1.09417	0.0584535	n
Western Zambezian Grasslands	86.6263	5.7436	1.05802	0.0374521	n
Zambezian And Mopane Woodlands	79.9679	14.4395	0.959059	0.0600772	n
Zambezian Baikiaea Woodlands	88.2291	6.51937	1.00692	0.0429918	n
Zambezian Cryptosepalum Dry Forests	74.2473	6.96187	1.02705	0.0319568	n
Zambezian Flooded Grasslands	77.3998	14.8414	0.987308	0.074129	n
Zambezian Halophytics	84.0967	5.62693	1.06119	0.0313042	n
Albany Thickets	75.6225	13.9829	0.98768	0.0548373	y
Albertine Rift Montane Forests	61.0729	17.372	0.852315	0.0933857	y
Cameroonian Highlands Forests	54.1672	14.0654	0.942595	0.0812966	y
Cross-Niger Transition Forests	40.8088	6.6811	0.859187	0.0300426	y
Cross-Sanaga-Bioko Coastal Forests	67.912	13.8331	0.994386	0.0590641	y
Drakensberg Montane Grasslands, Woodlands And Forests	65.4662	16.2313	0.995478	0.0395452	y
East African Mangroves	76.7327	11.5504	0.889162	0.076426	y
East African Montane Forests	51.0951	15.3474	0.765415	0.0547154	y
East African Montane Moorlands	81.9378	20.682	0.890451	0.0319818	y
Eastern Arc Forests	65.94	10.3181	0.854437	0.0592796	y
Eastern Guinean Forests	66.5764	13.917	0.792954	0.03096	y
Eastern Zimbabwe Montane Forest-Grassland Mosaic	73.5022	11.208	0.884292	0.0325022	y
Eritrean Coastal Desert	80.8797	3.80876	1.03419	0.0324974	y
Ethiopian Montane Forests	64.1475	15.8933	0.723364	0.0660038	y
Ethiopian Montane Grasslands And Woodlands	54.4567	15.5433	0.705693	0.05243	y
Ethiopian Montane Moorlands	54.5463	17.4697	0.772568	0.035942	y
Ethiopian Xeric Grasslands And Shrublands	84.9142	5.31766	0.95318	0.0485806	y
Guinean Montane Forests	66.9934	7.78242	0.979003	0.0562566	y
Hobyo Grasslands And Shrublands	80.4794	16.3398	0.968481	0.064246	y
Itigi-Sumbu Thicket	75.5008	21.4235	0.817715	0.0627313	y
Kwazulu-Cape Coastal Forest Mosaic	60.2558	17.0241	0.985133	0.0310743	y
Lowland Fynbos And Renosterveld	37.0084	25.8476	0.944335	0.0415893	y
Maputaland Coastal Forest Mosaic	76.4756	17.7431	0.979866	0.0419745	y
Maputaland-Pondoland Bushland And Thickets	62.0399	14.8909	1.00584	0.0204406	y
Montane Fynbos And Renosterveld	69.3918	24.4817	0.980647	0.0773538	y
Mount Cameroon And Bioko Montane Forests	75.8455	17.8563	0.97597	0.057903	y
Niger Delta Swamp Forests	50.8547	10.3528	0.947612	0.0398793	y
Nigerian Lowland Forests	44.2647	8.26048	0.737043	0.0300211	y
Northern Zanzibar-Inhambane Coastal Forest Mosaic	71.5568	11.9053	0.793365	0.0569462	y
Ruwenzori-Virunga Montane Moorlands	77.5209	25.2118	0.828197	0.0353826	y
Somali Acacia-Commiphora Bushlands And Thickets	83.2236	11.9183	0.876784	0.0588195	y
Somali Montane Xeric Woodlands	90.4662	2.80157	1.01817	0.0600693	y
Southern Africa Mangroves	60.2698	26.1446	1.00894	0.0442196	y
Southern Rift Montane Forest-Grassland Mosaic	65.6479	16.1081	0.838842	0.0434837	y
Southern Zanzibar-Inhambane Coastal Forest Mosaic	81.3583	9.17246	0.994892	0.0542092	y
Succulent Karoo	85.8203	8.36347	1.11376	0.1017	y
Western Guinean Lowland Forests	74.7512	8.68417	0.969495	0.0567446	y
Zambezian Coastal Flooded Savanna	87.0041	10.5776	1.10222	0.0422291	y

## Sheet: d_hotspots
Ecoregion	bii_all_mean	hotspot
Angolan Miombo Woodlands	84.1319	n
Angolan Montane Forest-Grassland Mosaic	68.3136	n
Angolan Mopane Woodlands	81.3093	n
Angolan Scarp Savanna And Woodlands	84.1914	n
Atlantic Equatorial Coastal Forests	76.1637	n
Central African Mangroves	59.2668	n
Central Congolian Lowland Forests	79.8632	n
Central Zambezian Miombo Woodlands	77.9787	n
Drakensberg Alti-Montane Grasslands And Woodlands	79.488	n
East African Halophytics	69.6961	n
East Sudanian Savanna	78.2068	n
Eastern Congolian Swamp Forests	78.9191	n
Eastern Miombo Woodlands	80.0996	n
Etosha Pan Halophytics	92.3421	n
Guinean Forest-Savanna Mosaic	60.523	n
Guinean Mangroves	72.4992	n
Highveld Grasslands	55.2755	n
Inner Niger Delta Flooded Savanna	69.822	n
Jos Plateau Forest-Grassland Mosaic	56.5466	n
Kalahari Acacia-Baikiaea Woodlands	87.8374	n
Kalahari Xeric Savanna	85.6642	n
Kaokoveld Desert	84.1193	n
Knysna-Amatole Montane Forests	61.5608	n
Lake Chad Flooded Savanna	76.0231	n
Mandara Plateau Mosaic	57.8798	n
Masai Xeric Grasslands And Shrublands	77.1311	n
Nama Karoo	82.3889	n
Namib Desert	87.0762	n
Namibian Savanna Woodlands	88.1281	n
Northeastern Congolian Lowland Forests	78.4575	n
Northern Acacia-Commiphora Bushlands And Thickets	68.7089	n
Northern Congolian Forest-Savanna Mosaic	74.1088	n
Northwestern Congolian Lowland Forests	77.4185	n
Saharan Flooded Grasslands	83.4588	n
Sahelian Acacia Savanna	78.6279	n
Serengeti Volcanic Grasslands	80.657	n
South Malawi Montane Forest-Grassland Mosaic	48.0416	n
Southern Acacia-Commiphora Bushlands And Thickets	60.8213	n
Southern Africa Bushveld	76.6919	n
Southern Congolian Forest-Savanna Mosaic	80.3184	n
Southern Miombo Woodlands	71.5033	n
Victoria Basin Forest-Savanna Mosaic	56.9963	n
West Sudanian Savanna	62.156	n
Western Congolian Forest-Savanna Mosaic	80.7539	n
Western Congolian Swamp Forests	78.167	n
Western Zambezian Grasslands	86.6263	n
Zambezian And Mopane Woodlands	79.9679	n
Zambezian Baikiaea Woodlands	88.2291	n
Zambezian Cryptosepalum Dry Forests	74.2473	n
Zambezian Flooded Grasslands	77.3998	n
Zambezian Halophytics	84.0967	n
Albany Thickets	75.6225	y
Albertine Rift Montane Forests	61.0729	y
Cameroonian Highlands Forests	54.1672	y
Cross-Niger Transition Forests	40.8088	y
Cross-Sanaga-Bioko Coastal Forests	67.912	y
Drakensberg Montane Grasslands, Woodlands And Forests	65.4662	y
East African Mangroves	76.7327	y
East African Montane Forests	51.0951	y
East African Montane Moorlands	81.9378	y
Eastern Arc Forests	65.94	y
Eastern Guinean Forests	66.5764	y
Eastern Zimbabwe Montane Forest-Grassland Mosaic	73.5022	y
Eritrean Coastal Desert	80.8797	y
Ethiopian Montane Forests	64.1475	y
Ethiopian Montane Grasslands And Woodlands	54.4567	y
Ethiopian Montane Moorlands	54.5463	y
Ethiopian Xeric Grasslands And Shrublands	84.9142	y
Guinean Montane Forests	66.9934	y
Hobyo Grasslands And Shrublands	80.4794	y
Itigi-Sumbu Thicket	75.5008	y
Kwazulu-Cape Coastal Forest Mosaic	60.2558	y
Lowland Fynbos And Renosterveld	37.0084	y
Maputaland Coastal Forest Mosaic	76.4756	y
Maputaland-Pondoland Bushland And Thickets	62.0399	y
Montane Fynbos And Renosterveld	69.3918	y
Mount Cameroon And Bioko Montane Forests	75.8455	y
Niger Delta Swamp Forests	50.8547	y
Nigerian Lowland Forests	44.2647	y
Northern Zanzibar-Inhambane Coastal Forest Mosaic	71.5568	y
Ruwenzori-Virunga Montane Moorlands	77.5209	y
Somali Acacia-Commiphora Bushlands And Thickets	83.2236	y
Somali Montane Xeric Woodlands	90.4662	y
Southern Africa Mangroves	60.2698	y
Southern Rift Montane Forest-Grassland Mosaic	65.6479	y
Southern Zanzibar-Inhambane Coastal Forest Mosaic	81.3583	y
Succulent Karoo	85.8203	y
Western Guinean Lowland Forests	74.7512	y
Zambezian Coastal Flooded Savanna	87.0041	y

## Sheet: e_species_IUCN
Class	Order	Family	Genus	Binomial	BII_GROUPS	BII_RG	BII_RG name	BII_mean	IUCN_cat
AMPHIBIA	Anura	Bufonidae	Altiphrynoides	Altiphrynoides malcolmi	Amphibians	HA1	Direct developers	69.4737	Endangered
AMPHIBIA	Anura	Pyxicephalidae	Anhydrophryne	Anhydrophryne ngongoniensis	Amphibians	HA1	Direct developers	31.2638	Endangered
AMPHIBIA	Anura	Pyxicephalidae	Anhydrophryne	Anhydrophryne rattrayi	Amphibians	HA1	Direct developers	50.0791	Vulnerable
AMPHIBIA	Anura	Pyxicephalidae	Arthroleptella	Arthroleptella bicolor	Amphibians	HA1	Direct developers	76.3936	Least Concern
AMPHIBIA	Anura	Pyxicephalidae	Arthroleptella	Arthroleptella drewesii	Amphibians	HA1	Direct developers	44.1633	Near Threatened
AMPHIBIA	Anura	Pyxicephalidae	Arthroleptella	Arthroleptella landdrosia	Amphibians	HA1	Direct developers	80.2441	Near Threatened
AMPHIBIA	Anura	Pyxicephalidae	Arthroleptella	Arthroleptella lightfooti	Amphibians	HA1	Direct developers	63.2999	Near Threatened
AMPHIBIA	Anura	Pyxicephalidae	Arthroleptella	Arthroleptella rugosa	Amphibians	HA1	Direct developers	32.9657	Critically Endangered
AMPHIBIA	Anura	Pyxicephalidae	Arthroleptella	Arthroleptella subvoce	Amphibians	HA1	Direct developers	90.3343	Critically Endangered
AMPHIBIA	Anura	Pyxicephalidae	Arthroleptella	Arthroleptella villiersi	Amphibians	HA1	Direct developers	59.9083	Least Concern
AMPHIBIA	Anura	Arthroleptidae	Arthroleptis	Arthroleptis adelphus	Amphibians	HA1	Direct developers	76.1116	Least Concern
AMPHIBIA	Anura	Arthroleptidae	Arthroleptis	Arthroleptis adolfifriederici	Amphibians	HA1	Direct developers	55.8668	Least Concern
AMPHIBIA	Anura	Arthroleptidae	Arthroleptis	Arthroleptis affinis	Amphibians	HA1	Direct developers	63.5366	Least Concern
AMPHIBIA	Anura	Arthroleptidae	Arthroleptis	Arthroleptis anotis	Amphibians	HA1	Direct developers	41.062	Data deficient
AMPHIBIA	Anura	Arthroleptidae	Arthroleptis	Arthroleptis aureoli	Amphibians	HA1	Direct developers	63.2159	Near Threatened
AMPHIBIA	Anura	Arthroleptidae	Arthroleptis	Arthroleptis bioko	Amphibians	HA1	Direct developers	97.0826	Endangered
AMPHIBIA	Anura	Arthroleptidae	Arthroleptis	Arthroleptis bivittatus	Amphibians	HA1	Direct developers	NA	Data deficient
AMPHIBIA	Anura	Arthroleptidae	Arthroleptis	Arthroleptis brevipes	Amphibians	HA1	Direct developers	33.4236	Data deficient
AMPHIBIA	Anura	Arthroleptidae	Arthroleptis	Arthroleptis carquejai	Amphibians	HA1	Direct developers	78.4433	Data deficient
AMPHIBIA	Anura	Arthroleptidae	Arthroleptis	Arthroleptis crusculum	Amphibians	HA1	Direct developers	69.0118	Near Threatened
AMPHIBIA	Anura	Arthroleptidae	Arthroleptis	Arthroleptis fichika	Amphibians	HA1	Direct developers	55.9449	Endangered
AMPHIBIA	Anura	Arthroleptidae	Arthroleptis	Arthroleptis formosus	Amphibians	HA1	Direct developers	52.4071	Data deficient
AMPHIBIA	Anura	Arthroleptidae	Arthroleptis	Arthroleptis francei	Amphibians	HA1	Direct developers	49.5854	Vulnerable
AMPHIBIA	Anura	Arthroleptidae	Arthroleptis	Arthroleptis hematogaster	Amphibians	HA1	Direct developers	64.8707	Data deficient
AMPHIBIA	Anura	Arthroleptidae	Arthroleptis	Arthroleptis kidogo	Amphibians	HA1	Direct developers	62.1077	Critically Endangered
AMPHIBIA	Anura	Arthroleptidae	Arthroleptis	Arthroleptis krokosua	Amphibians	HA1	Direct developers	61.6197	Critically Endangered
AMPHIBIA	Anura	Arthroleptidae	Arthroleptis	Arthroleptis kutogundua	Amphibians	HA1	Direct developers	50.3212	Critically Endangered
AMPHIBIA	Anura	Arthroleptidae	Arthroleptis	Arthroleptis lameerei	Amphibians	HA1	Direct developers	78.7149	Least Concern
AMPHIBIA	Anura	Arthroleptidae	Arthroleptis	Arthroleptis langeri	Amphibians	HA1	Direct developers	89.4274	Endangered
AMPHIBIA	Anura	Arthroleptidae	Arthroleptis	Arthroleptis lonnbergi	Amphibians	HA1	Direct developers	55.3594	Data deficient
AMPHIBIA	Anura	Arthroleptidae	Arthroleptis	Arthroleptis loveridgei	Amphibians	HA1	Direct developers	86.7521	Data deficient
AMPHIBIA	Anura	Arthroleptidae	Arthroleptis	Arthroleptis mossoensis	Amphibians	HA1	Direct developers	38.9875	Data deficient
AMPHIBIA	Anura	Arthroleptidae	Arthroleptis	Arthroleptis nguruensis	Amphibians	HA1	Direct developers	62.1077	Vulnerable
AMPHIBIA	Anura	Arthroleptidae	Arthroleptis	Arthroleptis nikeae	Amphibians	HA1	Direct developers	60.4456	Critically Endangered
AMPHIBIA	Anura	Arthroleptidae	Arthroleptis	Arthroleptis nimbaensis	Amphibians	HA1	Direct developers	94.4295	Data deficient
AMPHIBIA	Anura	Arthroleptidae	Arthroleptis	Arthroleptis nlonakoensis	Amphibians	HA1	Direct developers	53.5773	Endangered
AMPHIBIA	Anura	Arthroleptidae	Arthroleptis	Arthroleptis palava	Amphibians	HA1	Direct developers	38.6608	Least Concern
AMPHIBIA	Anura	Arthroleptidae	Arthroleptis	Arthroleptis perreti	Amphibians	HA1	Direct developers	44.3714	Endangered
AMPHIBIA	Anura	Arthroleptidae	Arthroleptis	Arthroleptis phrynoides	Amphibians	HA1	Direct developers	77.1724	Data deficient
AMPHIBIA	Anura	Arthroleptidae	Arthroleptis	Arthroleptis poecilonotus	Amphibians	HA1	Direct developers	69.2861	Least Concern
AMPHIBIA	Anura	Arthroleptidae	Arthroleptis	Arthroleptis pyrrhoscelis	Amphibians	HA1	Direct developers	58.4589	Least Concern
AMPHIBIA	Anura	Arthroleptidae	Arthroleptis	Arthroleptis reichei	Amphibians	HA1	Direct developers	63.9031	Least Concern
AMPHIBIA	Anura	Arthroleptidae	Arthroleptis	Arthroleptis schubotzi	Amphibians	HA1	Direct developers	58.3072	Least Concern
AMPHIBIA	Anura	Arthroleptidae	Arthroleptis	Arthroleptis spinalis	Amphibians	HA1	Direct developers	76.5835	Data deficient
AMPHIBIA	Anura	Arthroleptidae	Arthroleptis	Arthroleptis stenodactylus	Amphibians	HA1	Direct developers	69.3	Least Concern
AMPHIBIA	Anura	Arthroleptidae	Arthroleptis	Arthroleptis stridens	Amphibians	HA1	Direct developers	63.0865	Data deficient
AMPHIBIA	Anura	Arthroleptidae	Arthroleptis	Arthroleptis sylvaticus	Amphibians	HA1	Direct developers	80.1186	Least Concern
AMPHIBIA	Anura	Arthroleptidae	Arthroleptis	Arthroleptis taeniatus	Amphibians	HA1	Direct developers	77.4575	Least Concern
AMPHIBIA	Anura	Arthroleptidae	Arthroleptis	Arthroleptis tanneri	Amphibians	HA1	Direct developers	52.0506	Endangered
AMPHIBIA	Anura	Arthroleptidae	Arthroleptis	Arthroleptis troglodytes	Amphibians	HA1	Direct developers	101.4	Critically Endangered
AMPHIBIA	Anura	Arthroleptidae	Arthroleptis	Arthroleptis tuberosus	Amphibians	HA1	Direct developers	79.4512	Data deficient
AMPHIBIA	Anura	Arthroleptidae	Arthroleptis	Arthroleptis variabilis	Amphibians	HA1	Direct developers	74.0047	Least Concern
AMPHIBIA	Anura	Arthroleptidae	Arthroleptis	Arthroleptis vercammeni	Amphibians	HA1	Direct developers	53.3954	Data deficient
AMPHIBIA	Anura	Arthroleptidae	Arthroleptis	Arthroleptis wahlbergii	Amphibians	HA1	Direct developers	49.3406	Least Concern
AMPHIBIA	Anura	Arthroleptidae	Arthroleptis	Arthroleptis xenochirus	Amphibians	HA1	Direct developers	75.6614	Least Concern
AMPHIBIA	Anura	Arthroleptidae	Arthroleptis	Arthroleptis xenodactyloides	Amphibians	HA1	Direct developers	67.5948	Least Concern
AMPHIBIA	Anura	Arthroleptidae	Arthroleptis	Arthroleptis xenodactylus	Amphibians	HA1	Direct developers	61.9548	Endangered
AMPHIBIA	Anura	Arthroleptidae	Arthroleptis	Arthroleptis zimmeri	Amphibians	HA1	Direct developers	15.8153	Data deficient
AMPHIBIA	Anura	Brevicipitidae	Balebreviceps	Balebreviceps hillmani	Amphibians	HA1	Direct developers	101.4	Critically Endangered
AMPHIBIA	Gymnophiona	Herpelidae	Boulengerula	Boulengerula boulengeri	Amphibians	HA1	Direct developers	57.6308	Least Concern
AMPHIBIA	Gymnophiona	Herpelidae	Boulengerula	Boulengerula changamwensis	Amphibians	HA1	Direct developers	43.9085	Endangered
AMPHIBIA	Gymnophiona	Herpelidae	Boulengerula	Boulengerula denhardti	Amphibians	HA1	Direct developers	49.676	Critically Endangered
AMPHIBIA	Gymnophiona	Herpelidae	Boulengerula	Boulengerula fischeri	Amphibians	HA1	Direct developers	38.6922	Vulnerable
AMPHIBIA	Gymnophiona	Herpelidae	Boulengerula	Boulengerula niedeni	Amphibians	HA1	Direct developers	73.109	Endangered
AMPHIBIA	Gymnophiona	Herpelidae	Boulengerula	Boulengerula spawlsi	Amphibians	HA1	Direct developers	45.2329	Critically Endangered
AMPHIBIA	Gymnophiona	Herpelidae	Boulengerula	Boulengerula taitana	Amphibians	HA1	Direct developers	51.3261	Endangered
AMPHIBIA	Gymnophiona	Herpelidae	Boulengerula	Boulengerula uluguruensis	Amphibians	HA1	Direct developers	61.5421	Least Concern
AMPHIBIA	Anura	Brevicipitidae	Breviceps	Breviceps acutirostris	Amphibians	HA1	Direct developers	69.2346	Least Concern
AMPHIBIA	Anura	Brevicipitidae	Breviceps	Breviceps adspersus	Amphibians	HA1	Direct developers	71.4125	Least Concern
AMPHIBIA	Anura	Brevicipitidae	Breviceps	Breviceps bagginsi	Amphibians	HA1	Direct developers	44.654	Near Threatened
AMPHIBIA	Anura	Brevicipitidae	Breviceps	Breviceps branchi	Amphibians	HA1	Direct developers	71.9373	Data deficient
AMPHIBIA	Anura	Brevicipitidae	Breviceps	Breviceps fichus	Amphibians	HA1	Direct developers	63.2118	Least Concern
AMPHIBIA	Anura	Brevicipitidae	Breviceps	Breviceps fuscus	Amphibians	HA1	Direct developers	69.7214	Least Concern
AMPHIBIA	Anura	Brevicipitidae	Breviceps	Breviceps gibbosus	Amphibians	HA1	Direct developers	39.0553	Near Threatened
AMPHIBIA	Anura	Brevicipitidae	Breviceps	Breviceps macrops	Amphibians	HA1	Direct developers	77.1983	Near Threatened
AMPHIBIA	Anura	Brevicipitidae	Breviceps	Breviceps montanus	Amphibians	HA1	Direct developers	60.8505	Least Concern
AMPHIBIA	Anura	Brevicipitidae	Breviceps	Breviceps mossambicus	Amphibians	HA1	Direct developers	67.0696	Least Concern
AMPHIBIA	Anura	Brevicipitidae	Breviceps	Breviceps namaquensis	Amphibians	HA1	Direct developers	61.7898	Least Concern
AMPHIBIA	Anura	Brevicipitidae	Breviceps	Breviceps poweri	Amphibians	HA1	Direct developers	70.9888	Least Concern
AMPHIBIA	Anura	Brevicipitidae	Breviceps	Breviceps rosei	Amphibians	HA1	Direct developers	40.5778	Least Concern
AMPHIBIA	Anura	Brevicipitidae	Breviceps	Breviceps sopranus	Amphibians	HA1	Direct developers	65.389	Least Concern
AMPHIBIA	Anura	Brevicipitidae	Breviceps	Breviceps sylvestris	Amphibians	HA1	Direct developers	63.4583	Near Threatened
AMPHIBIA	Anura	Brevicipitidae	Breviceps	Breviceps verrucosus	Amphibians	HA1	Direct developers	47.2012	Least Concern
AMPHIBIA	Anura	Brevicipitidae	Callulina	Callulina dawida	Amphibians	HA1	Direct developers	58.6678	Critically Endangered
AMPHIBIA	Anura	Brevicipitidae	Callulina	Callulina hanseni	Amphibians	HA1	Direct developers	62.1077	Critically Endangered
AMPHIBIA	Anura	Brevicipitidae	Callulina	Callulina kanga	Amphibians	HA1	Direct developers	87.5946	Critically Endangered
AMPHIBIA	Anura	Brevicipitidae	Callulina	Callulina kisiwamsitu	Amphibians	HA1	Direct developers	53.996	Endangered
AMPHIBIA	Anura	Brevicipitidae	Callulina	Callulina kreffti	Amphibians	HA1	Direct developers	65.9612	Least Concern
AMPHIBIA	Anura	Brevicipitidae	Callulina	Callulina laphami	Amphibians	HA1	Direct developers	49.1499	Critically Endangered
AMPHIBIA	Anura	Brevicipitidae	Callulina	Callulina meteora	Amphibians	HA1	Direct developers	60.3326	Critically Endangered
AMPHIBIA	Anura	Brevicipitidae	Callulina	Callulina shengena	Amphibians	HA1	Direct developers	41.062	Critically Endangered
AMPHIBIA	Anura	Brevicipitidae	Callulina	Callulina stanleyi	Amphibians	HA1	Direct developers	38.2696	Critically Endangered
AMPHIBIA	Anura	Bufonidae	Churamiti	Churamiti maridadi	Amphibians	HA1	Direct developers	43.5622	Critically Endangered
AMPHIBIA	Gymnophiona	Scolecomorphidae	Crotaphatrema	Crotaphatrema bornmuelleri	Amphibians	HA1	Direct developers	38.6697	Data deficient
AMPHIBIA	Gymnophiona	Scolecomorphidae	Crotaphatrema	Crotaphatrema lamottei	Amphibians	HA1	Direct developers	28.3	Critically Endangered
AMPHIBIA	Gymnophiona	Scolecomorphidae	Crotaphatrema	Crotaphatrema tchabalmbaboensis	Amphibians	HA1	Direct developers	44.8251	Data deficient
AMPHIBIA	Anura	Bufonidae	Didynamipus	Didynamipus sjostedti	Amphibians	HA1	Direct developers	78.3353	Vulnerable
AMPHIBIA	Anura	Pyxicephalidae	Ericabatrachus	Ericabatrachus baleensis	Amphibians	HA1	Direct developers	101.4	Critically Endangered
AMPHIBIA	Gymnophiona	Dermophiidae	Geotrypetes	Geotrypetes angeli	Amphibians	HA1	Direct developers	62.1015	Data deficient
AMPHIBIA	Gymnophiona	Dermophiidae	Geotrypetes	Geotrypetes pseudoangeli	Amphibians	HA1	Direct developers	70.0915	Data deficient
AMPHIBIA	Gymnophiona	Dermophiidae	Geotrypetes	Geotrypetes seraphini	Amphibians	HA1	Direct developers	68.8549	Least Concern
AMPHIBIA	Gymnophiona	Herpelidae	Herpele	Herpele multiplicata	Amphibians	HA1	Direct developers	63.7174	Data deficient
AMPHIBIA	Gymnophiona	Herpelidae	Herpele	Herpele squalostoma	Amphibians	HA1	Direct developers	73.5848	Least Concern
AMPHIBIA	Gymnophiona	Indotyphlidae	Idiocranium	Idiocranium russeli	Amphibians	HA1	Direct developers	50.2249	Data deficient
AMPHIBIA	Anura	Arthroleptidae	Leptopelis	Leptopelis brevipes	Amphibians	HA1	Direct developers	101.4	Data deficient
AMPHIBIA	Anura	Arthroleptidae	Leptopelis	Leptopelis brevirostris	Amphibians	HA1	Direct developers	73.3899	Least Concern
AMPHIBIA	Anura	Bufonidae	Nectophrynoides	Nectophrynoides asperginis	Amphibians	HA1	Direct developers	72.7771	Extinct in the wild
AMPHIBIA	Anura	Bufonidae	Nectophrynoides	Nectophrynoides cryptus	Amphibians	HA1	Direct developers	59.9081	Endangered
AMPHIBIA	Anura	Bufonidae	Nectophrynoides	Nectophrynoides frontierei	Amphibians	HA1	Direct developers	101.4	Data deficient
AMPHIBIA	Anura	Bufonidae	Nectophrynoides	Nectophrynoides laevis	Amphibians	HA1	Direct developers	61.9489	Data deficient
AMPHIBIA	Anura	Bufonidae	Nectophrynoides	Nectophrynoides laticeps	Amphibians	HA1	Direct developers	47.9364	Critically Endangered
AMPHIBIA	Anura	Bufonidae	Nectophrynoides	Nectophrynoides minutus	Amphibians	HA1	Direct developers	60.9243	Endangered
AMPHIBIA	Anura	Bufonidae	Nectophrynoides	Nectophrynoides paulae	Amphibians	HA1	Direct developers	47.9364	Critically Endangered
AMPHIBIA	Anura	Bufonidae	Nectophrynoides	Nectophrynoides poyntoni	Amphibians	HA1	Direct developers	61.3096	Critically Endangered
AMPHIBIA	Anura	Bufonidae	Nectophrynoides	Nectophrynoides pseudotornieri	Amphibians	HA1	Direct developers	69.651	Critically Endangered
AMPHIBIA	Anura	Bufonidae	Nectophrynoides	Nectophrynoides tornieri	Amphibians	HA1	Direct developers	76.5021	Least Concern
AMPHIBIA	Anura	Bufonidae	Nectophrynoides	Nectophrynoides vestergaardi	Amphibians	HA1	Direct developers	53.6978	Endangered
AMPHIBIA	Anura	Bufonidae	Nectophrynoides	Nectophrynoides viviparus	Amphibians	HA1	Direct developers	78.7466	Least Concern
AMPHIBIA	Anura	Bufonidae	Nectophrynoides	Nectophrynoides wendyae	Amphibians	HA1	Direct developers	61.3096	Critically Endangered
AMPHIBIA	Anura	Bufonidae	Nimbaphrynoides	Nimbaphrynoides occidentalis	Amphibians	HA1	Direct developers	101.4	Critically Endangered
AMPHIBIA	Anura	Pyxicephalidae	Nothophryne	Nothophryne baylissi	Amphibians	HA1	Direct developers	75.0748	Endangered
AMPHIBIA	Anura	Pyxicephalidae	Nothophryne	Nothophryne inagoensis	Amphibians	HA1	Direct developers	55.9438	Endangered
AMPHIBIA	Anura	Pyxicephalidae	Nothophryne	Nothophryne ribauensis	Amphibians	HA1	Direct developers	70.8488	Endangered
AMPHIBIA	Anura	Pyxicephalidae	Nothophryne	Nothophryne unilurio	Amphibians	HA1	Direct developers	80.052	Critically Endangered
AMPHIBIA	Anura	Phrynobatrachidae	Phrynobatrachus	Phrynobatrachus tokba	Amphibians	HA1	Direct developers	75.7259	Least Concern
AMPHIBIA	Anura	Brevicipitidae	Probreviceps	Probreviceps durirostris	Amphibians	HA1	Direct developers	56.2371	Endangered
AMPHIBIA	Anura	Brevicipitidae	Probreviceps	Probreviceps loveridgei	Amphibians	HA1	Direct developers	70.4404	Endangered
AMPHIBIA	Anura	Brevicipitidae	Probreviceps	Probreviceps macrodactylus	Amphibians	HA1	Direct developers	66.2373	Endangered
AMPHIBIA	Anura	Brevicipitidae	Probreviceps	Probreviceps rhodesianus	Amphibians	HA1	Direct developers	62.5572	Endangered
AMPHIBIA	Anura	Brevicipitidae	Probreviceps	Probreviceps rungwensis	Amphibians	HA1	Direct developers	65.749	Endangered
AMPHIBIA	Anura	Brevicipitidae	Probreviceps	Probreviceps uluguruensis	Amphibians	HA1	Direct developers	61.6717	Endangered
AMPHIBIA	Gymnophiona	Dermophiidae	Schistometopum	Schistometopum gregorii	Amphibians	HA1	Direct developers	57.2196	Least Concern
AMPHIBIA	Gymnophiona	Scolecomorphidae	Scolecomorphus	Scolecomorphus kirkii	Amphibians	HA1	Direct developers	64.7994	Least Concern
AMPHIBIA	Gymnophiona	Scolecomorphidae	Scolecomorphus	Scolecomorphus uluguruensis	Amphibians	HA1	Direct developers	60.5917	Endangered
AMPHIBIA	Gymnophiona	Scolecomorphidae	Scolecomorphus	Scolecomorphus vittatus	Amphibians	HA1	Direct developers	56.4342	Least Concern
AMPHIBIA	Anura	Brevicipitidae	Spelaeophryne	Spelaeophryne methneri	Amphibians	HA1	Direct developers	67.9487	Least Concern
AMPHIBIA	Gymnophiona	Indotyphlidae	Sylvacaecilia	Sylvacaecilia grandisonae	Amphibians	HA1	Direct developers	54.6654	Least Concern
AMPHIBIA	Anura	Bufonidae	Wolterstorffina	Wolterstorffina chirioi	Amphibians	HA1	Direct developers	28.3	Critically Endangered
AMPHIBIA	Anura	Hyperoliidae	Afrixalus	Afrixalus lacteus	Amphibians	HA2	Permanent Stream (flowing) habitat breeders	40.9457	Endangered
AMPHIBIA	Anura	Hyperoliidae	Afrixalus	Afrixalus laevis	Amphibians	HA2	Permanent Stream (flowing) habitat breeders	84.0273	Least Concern
AMPHIBIA	Anura	Hyperoliidae	Afrixalus	Afrixalus uluguruensis	Amphibians	HA2	Permanent Stream (flowing) habitat breeders	62.0068	Vulnerable
AMPHIBIA	Anura	Hyperoliidae	Alexteroon	Alexteroon jynx	Amphibians	HA2	Permanent Stream (flowing) habitat breeders	79.0264	Critically Endangered
AMPHIBIA	Anura	Hyperoliidae	Alexteroon	Alexteroon obstetricans	Amphibians	HA2	Permanent Stream (flowing) habitat breeders	82.7011	Least Concern
AMPHIBIA	Anura	Pyxicephalidae	Amietia	Amietia angolensis	Amphibians	HA2	Permanent Stream (flowing) habitat breeders	74.4816	Least Concern
AMPHIBIA	Anura	Pyxicephalidae	Amietia	Amietia chapini	Amphibians	HA2	Permanent Stream (flowing) habitat breeders	89.3958	Least Concern
AMPHIBIA	Anura	Pyxicephalidae	Amietia	Amietia delalandii	Amphibians	HA2	Permanent Stream (flowing) habitat breeders	66.2283	Least Concern
AMPHIBIA	Anura	Pyxicephalidae	Amietia	Amietia desaegeri	Amphibians	HA2	Permanent Stream (flowing) habitat breeders	72.8814	Least Concern
AMPHIBIA	Anura	Pyxicephalidae	Amietia	Amietia dracomontana	Amphibians	HA2	Permanent Stream (flowing) habitat breeders	71.9152	Least Concern
AMPHIBIA	Anura	Pyxicephalidae	Amietia	Amietia hymenopus	Amphibians	HA2	Permanent Stream (flowing) habitat breeders	70.3264	Near Threatened
AMPHIBIA	Anura	Pyxicephalidae	Amietia	Amietia johnstoni	Amphibians	HA2	Permanent Stream (flowing) habitat breeders	39.1558	Endangered
AMPHIBIA	Anura	Pyxicephalidae	Amietia	Amietia moyerorum	Amphibians	HA2	Permanent Stream (flowing) habitat breeders	59.1153	Least Concern
AMPHIBIA	Anura	Pyxicephalidae	Amietia	Amietia nutti	Amphibians	HA2	Permanent Stream (flowing) habitat breeders	55.1074	Least Concern
AMPHIBIA	Anura	Pyxicephalidae	Amietia	Amietia poyntoni	Amphibians	HA2	Permanent Stream (flowing) habitat breeders	65.2738	Least Concern
AMPHIBIA	Anura	Pyxicephalidae	Amietia	Amietia ruwenzorica	Amphibians	HA2	Permanent Stream (flowing) habitat breeders	79.1785	Least Concern
AMPHIBIA	Anura	Pyxicephalidae	Amietia	Amietia tenuoplicata	Amphibians	HA2	Permanent Stream (flowing) habitat breeders	72.6385	Least Concern
AMPHIBIA	Anura	Pyxicephalidae	Amietia	Amietia vandijki	Amphibians	HA2	Permanent Stream (flowing) habitat breeders	77.3479	Least Concern
AMPHIBIA	Anura	Pyxicephalidae	Amietia	Amietia vertebralis	Amphibians	HA2	Permanent Stream (flowing) habitat breeders	66.2724	Least Concern
AMPHIBIA	Anura	Pyxicephalidae	Amietia	Amietia wittei	Amphibians	HA2	Permanent Stream (flowing) habitat breeders	55.9011	Least Concern
AMPHIBIA	Anura	Ranidae	Amnirana	Amnirana albolabris	Amphibians	HA2	Permanent Stream (flowing) habitat breeders	78.7594	Least Concern
AMPHIBIA	Anura	Ranidae	Amnirana	Amnirana amnicola	Amphibians	HA2	Permanent Stream (flowing) habitat breeders	79.6423	Least Concern
AMPHIBIA	Anura	Ranidae	Amnirana	Amnirana asperrima	Amphibians	HA2	Permanent Stream (flowing) habitat breeders	75.256	Vulnerable
AMPHIBIA	Anura	Ranidae	Amnirana	Amnirana darlingi	Amphibians	HA2	Permanent Stream (flowing) habitat breeders	73.3614	Least Concern
AMPHIBIA	Anura	Ranidae	Amnirana	Amnirana fonensis	Amphibians	HA2	Permanent Stream (flowing) habitat breeders	70.6409	Data deficient
AMPHIBIA	Anura	Ranidae	Amnirana	Amnirana lemairei	Amphibians	HA2	Permanent Stream (flowing) habitat breeders	82.7648	Least Concern
AMPHIBIA	Anura	Ranidae	Amnirana	Amnirana lepus	Amphibians	HA2	Permanent Stream (flowing) habitat breeders	84.279	Least Concern
AMPHIBIA	Anura	Ranidae	Amnirana	Amnirana longipes	Amphibians	HA2	Permanent Stream (flowing) habitat breeders	45.1236	Least Concern
AMPHIBIA	Anura	Ranidae	Amnirana	Amnirana occidentalis	Amphibians	HA2	Permanent Stream (flowing) habitat breeders	74.8058	Least Concern
AMPHIBIA	Anura	Pyxicephalidae	Anhydrophryne	Anhydrophryne hewitti	Amphibians	HA2	Permanent Stream (flowing) habitat breeders	50.6151	Least Concern
AMPHIBIA	Anura	Arthroleptidae	Astylosternus	Astylosternus batesi	Amphibians	HA2	Permanent Stream (flowing) habitat breeders	83.6349	Least Concern
AMPHIBIA	Anura	Arthroleptidae	Astylosternus	Astylosternus diadematus	Amphibians	HA2	Permanent Stream (flowing) habitat breeders	68.8324	Least Concern
AMPHIBIA	Anura	Arthroleptidae	Astylosternus	Astylosternus fallax	Amphibians	HA2	Permanent Stream (flowing) habitat breeders	75.2997	Vulnerable
AMPHIBIA	Anura	Arthroleptidae	Astylosternus	Astylosternus laticephalus	Amphibians	HA2	Permanent Stream (flowing) habitat breeders	58.9679	Near Threatened
AMPHIBIA	Anura	Arthroleptidae	Astylosternus	Astylosternus laurenti	Amphibians	HA2	Permanent Stream (flowing) habitat breeders	78.3542	Endangered
AMPHIBIA	Anura	Arthroleptidae	Astylosternus	Astylosternus montanus	Amphibians	HA2	Permanent Stream (flowing) habitat breeders	44.678	Least Concern
AMPHIBIA	Anura	Arthroleptidae	Astylosternus	Astylosternus nganhanus	Amphibians	HA2	Permanent Stream (flowing) habitat breeders	35	Critically Endangered
AMPHIBIA	Anura	Arthroleptidae	Astylosternus	Astylosternus occidentalis	Amphibians	HA2	Permanent Stream (flowing) habitat breeders	81.2735	Least Concern
AMPHIBIA	Anura	Arthroleptidae	Astylosternus	Astylosternus perreti	Amphibians	HA2	Permanent Stream (flowing) habitat breeders	57.875	Endangered
AMPHIBIA	Anura	Arthroleptidae	Astylosternus	Astylosternus ranoides	Amphibians	HA2	Permanent Stream (flowing) habitat breeders	35.0588	Endangered
AMPHIBIA	Anura	Arthroleptidae	Astylosternus	Astylosternus rheophilus	Amphibians	HA2	Permanent Stream (flowing) habitat breeders	40.715	Near Threatened
AMPHIBIA	Anura	Arthroleptidae	Astylosternus	Astylosternus schioetzi	Amphibians	HA2	Permanent Stream (flowing) habitat breeders	75.8593	Endangered
AMPHIBIA	Anura	Pyxicephalidae	Aubria	Aubria occidentalis	Amphibians	HA2	Permanent Stream (flowing) habitat breeders	60.5659	Least Concern
AMPHIBIA	Anura	Pyxicephalidae	Aubria	Aubria subsigillata	Amphibians	HA2	Permanent Stream (flowing) habitat breeders	83.1193	Least Concern
AMPHIBIA	Anura	Hyperoliidae	Callixalus	Callixalus pictus	Amphibians	HA2	Permanent Stream (flowing) habitat breeders	68.9186	Vulnerable
AMPHIBIA	Anura	Arthroleptidae	Cardioglossa	Cardioglossa alsco	Amphibians	HA2	Permanent Stream (flowing) habitat breeders	63.8677	Endangered
AMPHIBIA	Anura	Arthroleptidae	Cardioglossa	Cardioglossa annulata	Amphibians	HA2	Permanent Stream (flowing) habitat breeders	83.9821	Endangered
AMPHIBIA	Anura	Arthroleptidae	Cardioglossa	Cardioglossa congolia	Amphibians	HA2	Permanent Stream (flowing) habitat breeders	87.2856	Near Threatened
AMPHIBIA	Anura	Arthroleptidae	Cardioglossa	Cardioglossa cyaneospila	Amphibians	HA2	Permanent Stream (flowing) habitat breeders	48.4513	Near Threatened
AMPHIBIA	Anura	Arthroleptidae	Cardioglossa	Cardioglossa elegans	Amphibians	HA2	Permanent Stream (flowing) habitat breeders	78.5629	Least Concern
AMPHIBIA	Anura	Arthroleptidae	Cardioglossa	Cardioglossa escalerae	Amphibians	HA2	Permanent Stream (flowing) habitat breeders	84.3423	Least Concern
AMPHIBIA	Anura	Arthroleptidae	Cardioglossa	Cardioglossa gracilis	Amphibians	HA2	Permanent Stream (flowing) habitat breeders	81.3827	Least Concern
AMPHIBIA	Anura	Arthroleptidae	Cardioglossa	Cardioglossa gratiosa	Amphibians	HA2	Permanent Stream (flowing) habitat breeders	81.7728	Least Concern
AMPHIBIA	Anura	Arthroleptidae	Cardioglossa	Cardioglossa inornata	Amphibians	HA2	Permanent Stream (flowing) habitat breeders	58.4796	Data deficient
AMPHIBIA	Anura	Arthroleptidae	Cardioglossa	Cardioglossa leucomystax	Amphibians	HA2	Permanent Stream (flowing) habitat breeders	80.873	Least Concern
AMPHIBIA	Anura	Arthroleptidae	Cardioglossa	Cardioglossa manengouba	Amphibians	HA2	Permanent Stream (flowing) habitat breeders	47.1598	Critically Endangered
AMPHIBIA	Anura	Arthroleptidae	Cardioglossa	Cardioglossa melanogaster	Amphibians	HA2	Permanent Stream (flowing) habitat breeders	48.5505	Vulnerable
AMPHIBIA	Anura	Arthroleptidae	Cardioglossa	Cardioglossa nigromaculata	Amphibians	HA2	Permanent Stream (flowing) habitat breeders	74.1786	Least Concern
AMPHIBIA	Anura	Arthroleptidae	Cardioglossa	Cardioglossa occidentalis	Amphibians	HA2	Permanent Stream (flowing) habitat breeders	77.6741	Least Concern
AMPHIBIA	Anura	Arthroleptidae	Cardioglossa	Cardioglossa oreas	Amphibians	HA2	Permanent Stream (flowing) habitat breeders	35.7542	Endangered
AMPHIBIA	Anura	Arthroleptidae	Cardioglossa	Cardioglossa pulchra	Amphibians	HA2	Permanent Stream (flowing) habitat breeders	37.6696	Endangered
AMPHIBIA	Anura	Arthroleptidae	Cardioglossa	Cardioglossa schioetzi	Amphibians	HA2	Permanent Stream (flowing) habitat breeders	57.959	Vulnerable
AMPHIBIA	Anura	Arthroleptidae	Cardioglossa	Cardioglossa trifasciata	Amphibians	HA2	Permanent Stream (flowing) habitat breeders	50.8238	Critically Endangered
AMPHIBIA	Anura	Arthroleptidae	Cardioglossa	Cardioglossa venusta	Amphibians	HA2	Permanent Stream (flowing) habitat breeders	51.7318	Endangered
AMPHIBIA	Anura	Hyperoliidae	Chrysobatrachus	Chrysobatrachus cupreonitens	Amphibians	HA2	Permanent Stream (flowing) habitat breeders	59.6703	Endangered
AMPHIBIA	Anura	Conrauidae	Conraua	Conraua alleni	Amphibians	HA2	Permanent Stream (flowing) habitat breeders	81.6116	Least Concern
AMPHIBIA	Anura	Conrauidae	Conraua	Conraua beccarii	Amphibians	HA2	Permanent Stream (flowing) habitat breeders	48.6727	Least Concern
AMPHIBIA	Anura	Conrauidae	Conraua	Conraua crassipes	Amphibians	HA2	Permanent Stream (flowing) habitat breeders	79.3032	Least Concern
AMPHIBIA	Anura	Conrauidae	Conraua	Conraua derooi	Amphibians	HA2	Permanent Stream (flowing) habitat breeders	50.7417	Critically Endangered
AMPHIBIA	Anura	Conrauidae	Conraua	Conraua goliath	Amphibians	HA2	Permanent Stream (flowing) habitat breeders	75.4776	Endangered
AMPHIBIA	Anura	Conrauidae	Conraua	Conraua robusta	Amphibians	HA2	Permanent Stream (flowing) habitat breeders	64.6276	Vulnerable
AMPHIBIA	Anura	Conrauidae	Conraua	Conraua sagyimase	Amphibians	HA2	Permanent Stream (flowing) habitat breeders	72.1768	Critically Endangered
AMPHIBIA	Anura	Heleophrynidae	Hadromophryne	Hadromophryne natalensis	Amphibians	HA2	Permanent Stream (flowing) habitat breeders	53.4927	Least Concern
AMPHIBIA	Anura	Heleophrynidae	Heleophryne	Heleophryne hewitti	Amphibians	HA2	Permanent Stream (flowing) habitat breeders	75.2626	Endangered
AMPHIBIA	Anura	Heleophrynidae	Heleophryne	Heleophryne orientalis	Amphibians	HA2	Permanent Stream (flowing) habitat breeders	78.2269	Least Concern
AMPHIBIA	Anura	Heleophrynidae	Heleophryne	Heleophryne purcelli	Amphibians	HA2	Permanent Stream (flowing) habitat breeders	71.0745	Least Concern
AMPHIBIA	Anura	Heleophrynidae	Heleophryne	Heleophryne regis	Amphibians	HA2	Permanent Stream (flowing) habitat breeders	71.8602	Least Concern
AMPHIBIA	Anura	Heleophrynidae	Heleophryne	Heleophryne rosei	Amphibians	HA2	Permanent Stream (flowing) habitat breeders	19.8509	Critically Endangered
AMPHIBIA	Anura	Hyperoliidae	Hyperolius	Hyperolius chelaensis	Amphibians	HA2	Permanent Stream (flowing) habitat breeders	79.2162	Data deficient
AMPHIBIA	Anura	Hyperoliidae	Hyperolius	Hyperolius chlorosteus	Amphibians	HA2	Permanent Stream (flowing) habitat breeders	81.3963	Least Concern
AMPHIBIA	Anura	Hyperoliidae	Hyperolius	Hyperolius discodactylus	Amphibians	HA2	Permanent Stream (flowing) habitat breeders	55.7143	Least Concern
AMPHIBIA	Anura	Hyperoliidae	Hyperolius	Hyperolius fasciatus	Amphibians	HA2	Permanent Stream (flowing) habitat breeders	84.3971	Data deficient
AMPHIBIA	Anura	Hyperoliidae	Hyperolius	Hyperolius ferrugineus	Amphibians	HA2	Permanent Stream (flowing) habitat breeders	83.9238	Data deficient
AMPHIBIA	Anura	Hyperoliidae	Hyperolius	Hyperolius frontalis	Amphibians	HA2	Permanent Stream (flowing) habitat breeders	67.1459	Least Concern
AMPHIBIA	Anura	Hyperoliidae	Hyperolius	Hyperolius koehleri	Amphibians	HA2	Permanent Stream (flowing) habitat breeders	76.8951	Least Concern
AMPHIBIA	Anura	Hyperoliidae	Hyperolius	Hyperolius ocellatus	Amphibians	HA2	Permanent Stream (flowing) habitat breeders	83.8219	Least Concern
AMPHIBIA	Anura	Hyperoliidae	Hyperolius	Hyperolius papyri	Amphibians	HA2	Permanent Stream (flowing) habitat breeders	74.3018	Data deficient
AMPHIBIA	Anura	Hyperoliidae	Hyperolius	Hyperolius polystictus	Amphibians	HA2	Permanent Stream (flowing) habitat breeders	97.4173	Vulnerable
AMPHIBIA	Anura	Hyperoliidae	Hyperolius	Hyperolius raymondi	Amphibians	HA2	Permanent Stream (flowing) habitat breeders	86.1587	Least Concern
AMPHIBIA	Anura	Hyperoliidae	Hyperolius	Hyperolius robustus	Amphibians	HA2	Permanent Stream (flowing) habitat breeders	91.056	Data deficient
AMPHIBIA	Anura	Hyperoliidae	Hyperolius	Hyperolius tanneri	Amphibians	HA2	Permanent Stream (flowing) habitat breeders	57.6128	Critically Endangered
AMPHIBIA	Anura	Hyperoliidae	Hyperolius	Hyperolius torrentis	Amphibians	HA2	Permanent Stream (flowing) habitat breeders	52.9453	Vulnerable
AMPHIBIA	Anura	Arthroleptidae	Leptodactylodon	Leptodactylodon albiventris	Amphibians	HA2	Permanent Stream (flowing) habitat breeders	78.3088	Endangered
AMPHIBIA	Anura	Arthroleptidae	Leptodactylodon	Leptodactylodon axillaris	Amphibians	HA2	Permanent Stream (flowing) habitat breeders	35	Critically Endangered
AMPHIBIA	Anura	Arthroleptidae	Leptodactylodon	Leptodactylodon bicolor	Amphibians	HA2	Permanent Stream (flowing) habitat breeders	53.959	Near Threatened
AMPHIBIA	Anura	Arthroleptidae	Leptodactylodon	Leptodactylodon blanci	Amphibians	HA2	Permanent Stream (flowing) habitat breeders	85.4168	Endangered
AMPHIBIA	Anura	Arthroleptidae	Leptodactylodon	Leptodactylodon boulengeri	Amphibians	HA2	Permanent Stream (flowing) habitat breeders	42.749	Near Threatened
AMPHIBIA	Anura	Arthroleptidae	Leptodactylodon	Leptodactylodon bueanus	Amphibians	HA2	Permanent Stream (flowing) habitat breeders	58.0988	Endangered
AMPHIBIA	Anura	Arthroleptidae	Leptodactylodon	Leptodactylodon erythrogaster	Amphibians	HA2	Permanent Stream (flowing) habitat breeders	49.9982	Critically Endangered
AMPHIBIA	Anura	Arthroleptidae	Leptodactylodon	Leptodactylodon mertensi	Amphibians	HA2	Permanent Stream (flowing) habitat breeders	40.2991	Endangered
AMPHIBIA	Anura	Arthroleptidae	Leptodactylodon	Leptodactylodon ornatus	Amphibians	HA2	Permanent Stream (flowing) habitat breeders	58.2781	Endangered
AMPHIBIA	Anura	Arthroleptidae	Leptodactylodon	Leptodactylodon ovatus	Amphibians	HA2	Permanent Stream (flowing) habitat breeders	73.0197	Least Concern
AMPHIBIA	Anura	Arthroleptidae	Leptodactylodon	Leptodactylodon perreti	Amphibians	HA2	Permanent Stream (flowing) habitat breeders	37.014	Endangered
AMPHIBIA	Anura	Arthroleptidae	Leptodactylodon	Leptodactylodon polyacanthus	Amphibians	HA2	Permanent Stream (flowing) habitat breeders	37.9631	Vulnerable
AMPHIBIA	Anura	Arthroleptidae	Leptodactylodon	Leptodactylodon stevarti	Amphibians	HA2	Permanent Stream (flowing) habitat breeders	92.383	Endangered
AMPHIBIA	Anura	Arthroleptidae	Leptodactylodon	Leptodactylodon ventrimarmoratus	Amphibians	HA2	Permanent Stream (flowing) habitat breeders	71.7557	Vulnerable
AMPHIBIA	Anura	Arthroleptidae	Leptodactylodon	Leptodactylodon wildi	Amphibians	HA2	Permanent Stream (flowing) habitat breeders	50.6688	Critically Endangered
AMPHIBIA	Anura	Arthroleptidae	Leptopelis	Leptopelis anebos	Amphibians	HA2	Permanent Stream (flowing) habitat breeders	64.8319	Endangered
AMPHIBIA	Anura	Arthroleptidae	Leptopelis	Leptopelis aubryioides	Amphibians	HA2	Permanent Stream (flowing) habitat breeders	81.6444	Least Concern
AMPHIBIA	Anura	Arthroleptidae	Leptopelis	Leptopelis boulengeri	Amphibians	HA2	Permanent Stream (flowing) habitat breeders	79.0952	Least Concern
AMPHIBIA	Anura	Arthroleptidae	Leptopelis	Leptopelis calcaratus	Amphibians	HA2	Permanent Stream (flowing) habitat breeders	84.1172	Least Concern
AMPHIBIA	Anura	Arthroleptidae	Leptopelis	Leptopelis cynnamomeus	Amphibians	HA2	Permanent Stream (flowing) habitat breeders	81.2588	Least Concern
AMPHIBIA	Anura	Arthroleptidae	Leptopelis	Leptopelis flavomaculatus	Amphibians	HA2	Permanent Stream (flowing) habitat breeders	74.3895	Least Concern
AMPHIBIA	Anura	Arthroleptidae	Leptopelis	Leptopelis macrotis	Amphibians	HA2	Permanent Stream (flowing) habitat breeders	77.9842	Near Threatened
AMPHIBIA	Anura	Arthroleptidae	Leptopelis	Leptopelis millsoni	Amphibians	HA2	Permanent Stream (flowing) habitat breeders	83.7878	Least Concern
AMPHIBIA	Anura	Arthroleptidae	Leptopelis	Leptopelis modestus	Amphibians	HA2	Permanent Stream (flowing) habitat breeders	54.4475	Least Concern
AMPHIBIA	Anura	Arthroleptidae	Leptopelis	Leptopelis mtoewaate	Amphibians	HA2	Permanent Stream (flowing) habitat breeders	62.3226	Endangered
AMPHIBIA	Anura	Arthroleptidae	Leptopelis	Leptopelis nordequatorialis	Amphibians	HA2	Permanent Stream (flowing) habitat breeders	41.0756	Least Concern
AMPHIBIA	Anura	Arthroleptidae	Leptopelis	Leptopelis parkeri	Amphibians	HA2	Permanent Stream (flowing) habitat breeders	62.1141	Endangered
AMPHIBIA	Anura	Arthroleptidae	Leptopelis	Leptopelis rufus	Amphibians	HA2	Permanent Stream (flowing) habitat breeders	78.2468	Least Concern
AMPHIBIA	Anura	Arthroleptidae	Leptopelis	Leptopelis spiritusnoctis	Amphibians	HA2	Permanent Stream (flowing) habitat breeders	68.8775	Least Concern
AMPHIBIA	Anura	Arthroleptidae	Leptopelis	Leptopelis susanae	Amphibians	HA2	Permanent Stream (flowing) habitat breeders	50.64	Endangered
AMPHIBIA	Anura	Arthroleptidae	Leptopelis	Leptopelis uluguruensis	Amphibians	HA2	Permanent Stream (flowing) habitat breeders	76.7763	Near Threatened
AMPHIBIA	Anura	Arthroleptidae	Leptopelis	Leptopelis vermiculatus	Amphibians	HA2	Permanent Stream (flowing) habitat breeders	75.5541	Endangered
AMPHIBIA	Anura	Arthroleptidae	Leptopelis	Leptopelis yaldeni	Amphibians	HA2	Permanent Stream (flowing) habitat breeders	38.667	Vulnerable
AMPHIBIA	Anura	Hyperoliidae	Morerella	Morerella cyanophthalma	Amphibians	HA2	Permanent Stream (flowing) habitat breeders	77.9509	Vulnerable
AMPHIBIA	Anura	Pyxicephalidae	Natalobatrachus	Natalobatrachus bonebergi	Amphibians	HA2	Permanent Stream (flowing) habitat breeders	51.6204	Endangered
AMPHIBIA	Anura	Arthroleptidae	Nyctibates	Nyctibates corrugatus	Amphibians	HA2	Permanent Stream (flowing) habitat breeders	72.712	Least Concern
AMPHIBIA	Anura	Odontobatrachidae	Odontobatrachus	Odontobatrachus arndti	Amphibians	HA2	Permanent Stream (flowing) habitat breeders	83.0823	Near Threatened
AMPHIBIA	Anura	Odontobatrachidae	Odontobatrachus	Odontobatrachus fouta	Amphibians	HA2	Permanent Stream (flowing) habitat breeders	63.419	Endangered
AMPHIBIA	Anura	Odontobatrachidae	Odontobatrachus	Odontobatrachus natator	Amphibians	HA2	Permanent Stream (flowing) habitat breeders	77.4363	Least Concern
AMPHIBIA	Anura	Odontobatrachidae	Odontobatrachus	Odontobatrachus smithi	Amphibians	HA2	Permanent Stream (flowing) habitat breeders	61.3195	Vulnerable
AMPHIBIA	Anura	Odontobatrachidae	Odontobatrachus	Odontobatrachus ziama	Amphibians	HA2	Permanent Stream (flowing) habitat breeders	66.3989	Vulnerable
AMPHIBIA	Anura	Hyperoliidae	Opisthothylax	Opisthothylax immaculatus	Amphibians	HA2	Permanent Stream (flowing) habitat breeders	79.7024	Least Concern
AMPHIBIA	Anura	Petropedetidae	Petropedetes	Petropedetes newtonii	Amphibians	HA2	Permanent Stream (flowing) habitat breeders	75.5217	Vulnerable
AMPHIBIA	Anura	Petropedetidae	Petropedetes	Petropedetes palmipes	Amphibians	HA2	Permanent Stream (flowing) habitat breeders	87.9403	Vulnerable
AMPHIBIA	Anura	Phrynobatrachidae	Phrynobatrachus	Phrynobatrachus acutirostris	Amphibians	HA2	Permanent Stream (flowing) habitat breeders	52.7592	Near Threatened
AMPHIBIA	Anura	Phrynobatrachidae	Phrynobatrachus	Phrynobatrachus chukuchuku	Amphibians	HA2	Permanent Stream (flowing) habitat breeders	35.6198	Critically Endangered
AMPHIBIA	Anura	Phrynobatrachidae	Phrynobatrachus	Phrynobatrachus cryptotis	Amphibians	HA2	Permanent Stream (flowing) habitat breeders	90.5803	Data deficient
AMPHIBIA	Anura	Phrynobatrachidae	Phrynobatrachus	Phrynobatrachus irangi	Amphibians	HA2	Permanent Stream (flowing) habitat breeders	80.1169	Critically Endangered
AMPHIBIA	Anura	Phrynobatrachidae	Phrynobatrachus	Phrynobatrachus jimzimkusi	Amphibians	HA2	Permanent Stream (flowing) habitat breeders	57.3522	Critically Endangered
AMPHIBIA	Anura	Phrynobatrachidae	Phrynobatrachus	Phrynobatrachus krefftii	Amphibians	HA2	Permanent Stream (flowing) habitat breeders	63.6048	Endangered
AMPHIBIA	Anura	Phrynobatrachidae	Phrynobatrachus	Phrynobatrachus manengoubensis	Amphibians	HA2	Permanent Stream (flowing) habitat breeders	47.1598	Critically Endangered
AMPHIBIA	Anura	Phrynobatrachidae	Phrynobatrachus	Phrynobatrachus mayokoensis	Amphibians	HA2	Permanent Stream (flowing) habitat breeders	86.8693	Data deficient
AMPHIBIA	Anura	Phrynobatrachidae	Phrynobatrachus	Phrynobatrachus njiomock	Amphibians	HA2	Permanent Stream (flowing) habitat breeders	35	Critically Endangered
AMPHIBIA	Anura	Phrynobatrachidae	Phrynobatrachus	Phrynobatrachus pintoi	Amphibians	HA2	Permanent Stream (flowing) habitat breeders	66.4713	Endangered
AMPHIBIA	Anura	Phrynobatrachidae	Phrynobatrachus	Phrynobatrachus sandersoni	Amphibians	HA2	Permanent Stream (flowing) habitat breeders	75.0787	Least Concern
AMPHIBIA	Anura	Phrynobatrachidae	Phrynobatrachus	Phrynobatrachus scheffleri	Amphibians	HA2	Permanent Stream (flowing) habitat breeders	55.2578	Least Concern
AMPHIBIA	Anura	Phrynobatrachidae	Phrynobatrachus	Phrynobatrachus schioetzi	Amphibians	HA2	Permanent Stream (flowing) habitat breeders	49.7163	Endangered
AMPHIBIA	Anura	Phrynobatrachidae	Phrynobatrachus	Phrynobatrachus steindachneri	Amphibians	HA2	Permanent Stream (flowing) habitat breeders	45.9084	Critically Endangered
AMPHIBIA	Anura	Phrynobatrachidae	Phrynobatrachus	Phrynobatrachus uzungwensis	Amphibians	HA2	Permanent Stream (flowing) habitat breeders	69.3435	Near Threatened
AMPHIBIA	Anura	Pyxicephalidae	Poyntonia	Poyntonia paludicola	Amphibians	HA2	Permanent Stream (flowing) habitat breeders	84.4955	Near Threatened
AMPHIBIA	Anura	Ptychadenidae	Ptychadena	Ptychadena chrysogaster	Amphibians	HA2	Permanent Stream (flowing) habitat breeders	49.3488	Least Concern
AMPHIBIA	Anura	Ptychadenidae	Ptychadena	Ptychadena filwoha	Amphibians	HA2	Permanent Stream (flowing) habitat breeders	74.9026	Data deficient
AMPHIBIA	Anura	Ptychadenidae	Ptychadena	Ptychadena harenna	Amphibians	HA2	Permanent Stream (flowing) habitat breeders	90.1232	Data deficient
AMPHIBIA	Anura	Bufonidae	Sclerophrys	Sclerophrys brauni	Amphibians	HA2	Permanent Stream (flowing) habitat breeders	69.7777	Least Concern
AMPHIBIA	Anura	Bufonidae	Sclerophrys	Sclerophrys buchneri	Amphibians	HA2	Permanent Stream (flowing) habitat breeders	83.6599	Data deficient
AMPHIBIA	Anura	Bufonidae	Sclerophrys	Sclerophrys djohongensis	Amphibians	HA2	Permanent Stream (flowing) habitat breeders	45.0719	Data deficient
AMPHIBIA	Anura	Bufonidae	Sclerophrys	Sclerophrys funerea	Amphibians	HA2	Permanent Stream (flowing) habitat breeders	82.6983	Least Concern
AMPHIBIA	Anura	Bufonidae	Sclerophrys	Sclerophrys gracilipes	Amphibians	HA2	Permanent Stream (flowing) habitat breeders	84.2478	Least Concern
AMPHIBIA	Anura	Bufonidae	Sclerophrys	Sclerophrys latifrons	Amphibians	HA2	Permanent Stream (flowing) habitat breeders	81.1989	Least Concern
AMPHIBIA	Anura	Bufonidae	Sclerophrys	Sclerophrys pusilla	Amphibians	HA2	Permanent Stream (flowing) habitat breeders	73.0013	Least Concern
AMPHIBIA	Anura	Bufonidae	Sclerophrys	Sclerophrys superciliaris	Amphibians	HA2	Permanent Stream (flowing) habitat breeders	79.6815	Least Concern
AMPHIBIA	Anura	Bufonidae	Sclerophrys	Sclerophrys taiensis	Amphibians	HA2	Permanent Stream (flowing) habitat breeders	91.7022	Endangered
AMPHIBIA	Anura	Bufonidae	Sclerophrys	Sclerophrys togoensis	Amphibians	HA2	Permanent Stream (flowing) habitat breeders	75.0064	Least Concern
AMPHIBIA	Anura	Bufonidae	Sclerophrys	Sclerophrys tuberosa	Amphibians	HA2	Permanent Stream (flowing) habitat breeders	83.1207	Least Concern
AMPHIBIA	Anura	Bufonidae	Sclerophrys	Sclerophrys turkanae	Amphibians	HA2	Permanent Stream (flowing) habitat breeders	73.0967	Data deficient
AMPHIBIA	Anura	Bufonidae	Sclerophrys	Sclerophrys urunguensis	Amphibians	HA2	Permanent Stream (flowing) habitat breeders	66.3255	Vulnerable
AMPHIBIA	Anura	Bufonidae	Sclerophrys	Sclerophrys villiersi	Amphibians	HA2	Permanent Stream (flowing) habitat breeders	39.754	Vulnerable
AMPHIBIA	Anura	Arthroleptidae	Scotobleps	Scotobleps gabonicus	Amphibians	HA2	Permanent Stream (flowing) habitat breeders	80.6926	Least Concern
AMPHIBIA	Anura	Pyxicephalidae	Strongylopus	Strongylopus fasciatus	Amphibians	HA2	Permanent Stream (flowing) habitat breeders	57.937	Least Concern
AMPHIBIA	Anura	Pyxicephalidae	Strongylopus	Strongylopus fuelleborni	Amphibians	HA2	Permanent Stream (flowing) habitat breeders	62.6012	Least Concern
AMPHIBIA	Anura	Pyxicephalidae	Strongylopus	Strongylopus kilimanjaro	Amphibians	HA2	Permanent Stream (flowing) habitat breeders	99.5	Data deficient
AMPHIBIA	Anura	Pyxicephalidae	Strongylopus	Strongylopus merumontanus	Amphibians	HA2	Permanent Stream (flowing) habitat breeders	59.8671	Least Concern
AMPHIBIA	Anura	Pyxicephalidae	Strongylopus	Strongylopus rhodesianus	Amphibians	HA2	Permanent Stream (flowing) habitat breeders	60.7515	Vulnerable
AMPHIBIA	Anura	Pyxicephalidae	Strongylopus	Strongylopus springbokensis	Amphibians	HA2	Permanent Stream (flowing) habitat breeders	75.7591	Least Concern
AMPHIBIA	Anura	Pyxicephalidae	Strongylopus	Strongylopus wageri	Amphibians	HA2	Permanent Stream (flowing) habitat breeders	49.4902	Least Concern
AMPHIBIA	Anura	Arthroleptidae	Trichobatrachus	Trichobatrachus robustus	Amphibians	HA2	Permanent Stream (flowing) habitat breeders	74.444	Least Concern
AMPHIBIA	Anura	Bufonidae	Werneria	Werneria bambutensis	Amphibians	HA2	Permanent Stream (flowing) habitat breeders	37.6886	Critically Endangered
AMPHIBIA	Anura	Bufonidae	Werneria	Werneria iboundji	Amphibians	HA2	Permanent Stream (flowing) habitat breeders	86.589	Critically Endangered
AMPHIBIA	Anura	Bufonidae	Werneria	Werneria mertensiana	Amphibians	HA2	Permanent Stream (flowing) habitat breeders	70.1157	Critically Endangered
AMPHIBIA	Anura	Bufonidae	Werneria	Werneria preussi	Amphibians	HA2	Permanent Stream (flowing) habitat breeders	64.3943	Endangered
AMPHIBIA	Anura	Bufonidae	Werneria	Werneria submontana	Amphibians	HA2	Permanent Stream (flowing) habitat breeders	75.9524	Endangered
AMPHIBIA	Anura	Bufonidae	Werneria	Werneria tandyi	Amphibians	HA2	Permanent Stream (flowing) habitat breeders	61.1165	Critically Endangered
AMPHIBIA	Anura	Bufonidae	Wolterstorffina	Wolterstorffina mirei	Amphibians	HA2	Permanent Stream (flowing) habitat breeders	35.8658	Endangered
AMPHIBIA	Anura	Pipidae	Xenopus	Xenopus calcaratus	Amphibians	HA2	Permanent Stream (flowing) habitat breeders	70.3506	Data deficient
AMPHIBIA	Anura	Pipidae	Xenopus	Xenopus eysoole	Amphibians	HA2	Permanent Stream (flowing) habitat breeders	36.8694	Data deficient
AMPHIBIA	Anura	Pipidae	Xenopus	Xenopus mellotropicalis	Amphibians	HA2	Permanent Stream (flowing) habitat breeders	84.371	Least Concern
AMPHIBIA	Anura	Pipidae	Xenopus	Xenopus poweri	Amphibians	HA2	Permanent Stream (flowing) habitat breeders	65.3449	Least Concern
AMPHIBIA	Anura	Hyperoliidae	Hyperolius	Hyperolius picturatus	Amphibians	HA3	Ephemeral Stream (flowing) habitat breeders	82.6696	Least Concern
AMPHIBIA	Anura	Hyperoliidae	Hyperolius	Hyperolius viridigulosus	Amphibians	HA3	Ephemeral Stream (flowing) habitat breeders	70.076	Near Threatened
AMPHIBIA	Anura	Arthroleptidae	Leptopelis	Leptopelis ocellatus	Amphibians	HA3	Ephemeral Stream (flowing) habitat breeders	90.0427	Least Concern
AMPHIBIA	Anura	Phrynobatrachidae	Phrynobatrachus	Phrynobatrachus calcaratus	Amphibians	HA3	Ephemeral Stream (flowing) habitat breeders	74.978	Least Concern
AMPHIBIA	Anura	Phrynobatrachidae	Phrynobatrachus	Phrynobatrachus cornutus	Amphibians	HA3	Ephemeral Stream (flowing) habitat breeders	86.8611	Least Concern
AMPHIBIA	Anura	Phrynobatrachidae	Phrynobatrachus	Phrynobatrachus cricogaster	Amphibians	HA3	Ephemeral Stream (flowing) habitat breeders	66.8646	Near Threatened
AMPHIBIA	Anura	Phrynobatrachidae	Phrynobatrachus	Phrynobatrachus fraterculus	Amphibians	HA3	Ephemeral Stream (flowing) habitat breeders	86.0663	Least Concern
AMPHIBIA	Anura	Phrynobatrachidae	Phrynobatrachus	Phrynobatrachus liberiensis	Amphibians	HA3	Ephemeral Stream (flowing) habitat breeders	84.4974	Least Concern
AMPHIBIA	Anura	Bufonidae	Sclerophrys	Sclerophrys camerunensis	Amphibians	HA3	Ephemeral Stream (flowing) habitat breeders	89.2512	Least Concern
AMPHIBIA	Anura	Hyperoliidae	Afrixalus	Afrixalus aureus	Amphibians	HA4	Permanent Swamp and Pond (still) habitat breeders	77.2126	Least Concern
AMPHIBIA	Anura	Hyperoliidae	Afrixalus	Afrixalus delicatus	Amphibians	HA4	Permanent Swamp and Pond (still) habitat breeders	72.9178	Least Concern
AMPHIBIA	Anura	Hyperoliidae	Afrixalus	Afrixalus dorsalis	Amphibians	HA4	Permanent Swamp and Pond (still) habitat breeders	74.2267	Least Concern
AMPHIBIA	Anura	Hyperoliidae	Afrixalus	Afrixalus equatorialis	Amphibians	HA4	Permanent Swamp and Pond (still) habitat breeders	86.4344	Least Concern
AMPHIBIA	Anura	Hyperoliidae	Afrixalus	Afrixalus fornasini	Amphibians	HA4	Permanent Swamp and Pond (still) habitat breeders	77.4118	Least Concern
AMPHIBIA	Anura	Hyperoliidae	Afrixalus	Afrixalus fulvovittatus	Amphibians	HA4	Permanent Swamp and Pond (still) habitat breeders	79.437	Least Concern
AMPHIBIA	Anura	Hyperoliidae	Afrixalus	Afrixalus knysnae	Amphibians	HA4	Permanent Swamp and Pond (still) habitat breeders	69.2239	Endangered
AMPHIBIA	Anura	Hyperoliidae	Afrixalus	Afrixalus leucostictus	Amphibians	HA4	Permanent Swamp and Pond (still) habitat breeders	84.9839	Least Concern
AMPHIBIA	Anura	Hyperoliidae	Afrixalus	Afrixalus lindholmi	Amphibians	HA4	Permanent Swamp and Pond (still) habitat breeders	70.4275	Data deficient
AMPHIBIA	Anura	Hyperoliidae	Afrixalus	Afrixalus morerei	Amphibians	HA4	Permanent Swamp and Pond (still) habitat breeders	69.4823	Vulnerable
AMPHIBIA	Anura	Hyperoliidae	Afrixalus	Afrixalus orophilus	Amphibians	HA4	Permanent Swamp and Pond (still) habitat breeders	59.0089	Least Concern
AMPHIBIA	Anura	Hyperoliidae	Afrixalus	Afrixalus osorioi	Amphibians	HA4	Permanent Swamp and Pond (still) habitat breeders	83.1113	Least Concern
AMPHIBIA	Anura	Hyperoliidae	Afrixalus	Afrixalus paradorsalis	Amphibians	HA4	Permanent Swamp and Pond (still) habitat breeders	80.0818	Least Concern
AMPHIBIA	Anura	Hyperoliidae	Afrixalus	Afrixalus quadrivittatus	Amphibians	HA4	Permanent Swamp and Pond (still) habitat breeders	76.6716	Least Concern
AMPHIBIA	Anura	Hyperoliidae	Afrixalus	Afrixalus spinifrons	Amphibians	HA4	Permanent Swamp and Pond (still) habitat breeders	55.9754	Least Concern
AMPHIBIA	Anura	Hyperoliidae	Afrixalus	Afrixalus stuhlmanni	Amphibians	HA4	Permanent Swamp and Pond (still) habitat breeders	74.4401	Least Concern
AMPHIBIA	Anura	Hyperoliidae	Afrixalus	Afrixalus upembae	Amphibians	HA4	Permanent Swamp and Pond (still) habitat breeders	93.4757	Data deficient
AMPHIBIA	Anura	Hyperoliidae	Alexteroon	Alexteroon hypsiphonus	Amphibians	HA4	Permanent Swamp and Pond (still) habitat breeders	81.9839	Least Concern
AMPHIBIA	Anura	Pyxicephalidae	Amietia	Amietia inyangae	Amphibians	HA4	Permanent Swamp and Pond (still) habitat breeders	76.6152	Endangered
AMPHIBIA	Anura	Ranidae	Amnirana	Amnirana galamensis	Amphibians	HA4	Permanent Swamp and Pond (still) habitat breeders	70.1948	Least Concern
AMPHIBIA	Anura	Ranidae	Amnirana	Amnirana parkeriana	Amphibians	HA4	Permanent Swamp and Pond (still) habitat breeders	77.2492	Data deficient
AMPHIBIA	Anura	Hyperoliidae	Arlequinus	Arlequinus krebsi	Amphibians	HA4	Permanent Swamp and Pond (still) habitat breeders	69.4922	Endangered
AMPHIBIA	Anura	Pyxicephalidae	Aubria	Aubria masako	Amphibians	HA4	Permanent Swamp and Pond (still) habitat breeders	84.7791	Least Concern
AMPHIBIA	Anura	Hyperoliidae	Cryptothylax	Cryptothylax greshoffii	Amphibians	HA4	Permanent Swamp and Pond (still) habitat breeders	84.5483	Least Concern
AMPHIBIA	Anura	Hyperoliidae	Cryptothylax	Cryptothylax minutus	Amphibians	HA4	Permanent Swamp and Pond (still) habitat breeders	85.181	Data deficient
AMPHIBIA	Anura	Hemisotidae	Hemisus	Hemisus guttatus	Amphibians	HA4	Permanent Swamp and Pond (still) habitat breeders	61.4613	Near Threatened
AMPHIBIA	Anura	Hemisotidae	Hemisus	Hemisus microscaphus	Amphibians	HA4	Permanent Swamp and Pond (still) habitat breeders	60.0123	Least Concern
AMPHIBIA	Anura	Hemisotidae	Hemisus	Hemisus olivaceus	Amphibians	HA4	Permanent Swamp and Pond (still) habitat breeders	85.9559	Least Concern
AMPHIBIA	Anura	Hemisotidae	Hemisus	Hemisus perreti	Amphibians	HA4	Permanent Swamp and Pond (still) habitat breeders	83.7762	Least Concern
AMPHIBIA	Anura	Dicroglossidae	Hoplobatrachus	Hoplobatrachus occipitalis	Amphibians	HA4	Permanent Swamp and Pond (still) habitat breeders	70.2687	Least Concern
AMPHIBIA	Anura	Pipidae	Hymenochirus	Hymenochirus boettgeri	Amphibians	HA4	Permanent Swamp and Pond (still) habitat breeders	83.0664	Least Concern
AMPHIBIA	Anura	Pipidae	Hymenochirus	Hymenochirus boulengeri	Amphibians	HA4	Permanent Swamp and Pond (still) habitat breeders	85.2104	Data deficient
AMPHIBIA	Anura	Hyperoliidae	Hyperolius	Hyperolius acuticeps	Amphibians	HA4	Permanent Swamp and Pond (still) habitat breeders	60.0457	Least Concern
AMPHIBIA	Anura	Hyperoliidae	Hyperolius	Hyperolius ademetzi	Amphibians	HA4	Permanent Swamp and Pond (still) habitat breeders	50.294	Endangered
AMPHIBIA	Anura	Hyperoliidae	Hyperolius	Hyperolius adspersus	Amphibians	HA4	Permanent Swamp and Pond (still) habitat breeders	82.2106	Least Concern
AMPHIBIA	Anura	Hyperoliidae	Hyperolius	Hyperolius balfouri	Amphibians	HA4	Permanent Swamp and Pond (still) habitat breeders	74.3432	Least Concern
AMPHIBIA	Anura	Hyperoliidae	Hyperolius	Hyperolius benguellensis	Amphibians	HA4	Permanent Swamp and Pond (still) habitat breeders	77.5373	Least Concern
AMPHIBIA	Anura	Hyperoliidae	Hyperolius	Hyperolius bicolor	Amphibians	HA4	Permanent Swamp and Pond (still) habitat breeders	81.7758	Data deficient
AMPHIBIA	Anura	Hyperoliidae	Hyperolius	Hyperolius bocagei	Amphibians	HA4	Permanent Swamp and Pond (still) habitat breeders	80.439	Least Concern
AMPHIBIA	Anura	Hyperoliidae	Hyperolius	Hyperolius bolifambae	Amphibians	HA4	Permanent Swamp and Pond (still) habitat breeders	78.7104	Least Concern
AMPHIBIA	Anura	Hyperoliidae	Hyperolius	Hyperolius bopeleti	Amphibians	HA4	Permanent Swamp and Pond (still) habitat breeders	68.7666	Vulnerable
AMPHIBIA	Anura	Hyperoliidae	Hyperolius	Hyperolius brachiofasciatus	Amphibians	HA4	Permanent Swamp and Pond (still) habitat breeders	78.1393	Data deficient
AMPHIBIA	Anura	Hyperoliidae	Hyperolius	Hyperolius burgessi	Amphibians	HA4	Permanent Swamp and Pond (still) habitat breeders	71.8616	Vulnerable
AMPHIBIA	Anura	Hyperoliidae	Hyperolius	Hyperolius camerunensis	Amphibians	HA4	Permanent Swamp and Pond (still) habitat breeders	60.2268	Least Concern
AMPHIBIA	Anura	Hyperoliidae	Hyperolius	Hyperolius castaneus	Amphibians	HA4	Permanent Swamp and Pond (still) habitat breeders	61.2124	Least Concern
AMPHIBIA	Anura	Hyperoliidae	Hyperolius	Hyperolius chrysogaster	Amphibians	HA4	Permanent Swamp and Pond (still) habitat breeders	70.1248	Near Threatened
AMPHIBIA	Anura	Hyperoliidae	Hyperolius	Hyperolius cinnamomeoventris	Amphibians	HA4	Permanent Swamp and Pond (still) habitat breeders	81.9508	Least Concern
AMPHIBIA	Anura	Hyperoliidae	Hyperolius	Hyperolius concolor	Amphibians	HA4	Permanent Swamp and Pond (still) habitat breeders	66.127	Least Concern
AMPHIBIA	Anura	Hyperoliidae	Hyperolius	Hyperolius constellatus	Amphibians	HA4	Permanent Swamp and Pond (still) habitat breeders	70.495	Vulnerable
AMPHIBIA	Anura	Hyperoliidae	Hyperolius	Hyperolius dartevellei	Amphibians	HA4	Permanent Swamp and Pond (still) habitat breeders	82.5426	Least Concern
AMPHIBIA	Anura	Hyperoliidae	Hyperolius	Hyperolius davenporti	Amphibians	HA4	Permanent Swamp and Pond (still) habitat breeders	62.619	Critically Endangered
AMPHIBIA	Anura	Hyperoliidae	Hyperolius	Hyperolius diaphanus	Amphibians	HA4	Permanent Swamp and Pond (still) habitat breeders	73.0338	Data deficient
AMPHIBIA	Anura	Hyperoliidae	Hyperolius	Hyperolius dintelmanni	Amphibians	HA4	Permanent Swamp and Pond (still) habitat breeders	76.4984	Endangered
AMPHIBIA	Anura	Hyperoliidae	Hyperolius	Hyperolius endjami	Amphibians	HA4	Permanent Swamp and Pond (still) habitat breeders	69.1593	Least Concern
AMPHIBIA	Anura	Hyperoliidae	Hyperolius	Hyperolius ferreirai	Amphibians	HA4	Permanent Swamp and Pond (still) habitat breeders	83.4917	Data deficient
AMPHIBIA	Anura	Hyperoliidae	Hyperolius	Hyperolius friedemanni	Amphibians	HA4	Permanent Swamp and Pond (still) habitat breeders	65.0554	Data deficient
AMPHIBIA	Anura	Hyperoliidae	Hyperolius	Hyperolius fuscigula	Amphibians	HA4	Permanent Swamp and Pond (still) habitat breeders	76.5726	Data deficient
AMPHIBIA	Anura	Hyperoliidae	Hyperolius	Hyperolius fusciventris	Amphibians	HA4	Permanent Swamp and Pond (still) habitat breeders	69.3896	Least Concern
AMPHIBIA	Anura	Hyperoliidae	Hyperolius	Hyperolius ghesquieri	Amphibians	HA4	Permanent Swamp and Pond (still) habitat breeders	86.0094	Data deficient
AMPHIBIA	Anura	Hyperoliidae	Hyperolius	Hyperolius glandicolor	Amphibians	HA4	Permanent Swamp and Pond (still) habitat breeders	67.034	Least Concern
AMPHIBIA	Anura	Hyperoliidae	Hyperolius	Hyperolius guttulatus	Amphibians	HA4	Permanent Swamp and Pond (still) habitat breeders	73.5249	Least Concern
AMPHIBIA	Anura	Hyperoliidae	Hyperolius	Hyperolius horstockii	Amphibians	HA4	Permanent Swamp and Pond (still) habitat breeders	57.1375	Least Concern
AMPHIBIA	Anura	Hyperoliidae	Hyperolius	Hyperolius howelli	Amphibians	HA4	Permanent Swamp and Pond (still) habitat breeders	55.3522	Least Concern
AMPHIBIA	Anura	Hyperoliidae	Hyperolius	Hyperolius hutsebauti	Amphibians	HA4	Permanent Swamp and Pond (still) habitat breeders	83.0617	Least Concern
AMPHIBIA	Anura	Hyperoliidae	Hyperolius	Hyperolius igbettensis	Amphibians	HA4	Permanent Swamp and Pond (still) habitat breeders	66.3263	Least Concern
AMPHIBIA	Anura	Hyperoliidae	Hyperolius	Hyperolius inyangae	Amphibians	HA4	Permanent Swamp and Pond (still) habitat breeders	75.4509	Vulnerable
AMPHIBIA	Anura	Hyperoliidae	Hyperolius	Hyperolius jacobseni	Amphibians	HA4	Permanent Swamp and Pond (still) habitat breeders	69.572	Data deficient
AMPHIBIA	Anura	Hyperoliidae	Hyperolius	Hyperolius kachalolae	Amphibians	HA4	Permanent Swamp and Pond (still) habitat breeders	68.3409	Least Concern
AMPHIBIA	Anura	Hyperoliidae	Hyperolius	Hyperolius kihangensis	Amphibians	HA4	Permanent Swamp and Pond (still) habitat breeders	65.4932	Endangered
AMPHIBIA	Anura	Hyperoliidae	Hyperolius	Hyperolius kivuensis	Amphibians	HA4	Permanent Swamp and Pond (still) habitat breeders	74.5222	Least Concern
AMPHIBIA	Anura	Hyperoliidae	Hyperolius	Hyperolius kuligae	Amphibians	HA4	Permanent Swamp and Pond (still) habitat breeders	78.4534	Least Concern
AMPHIBIA	Anura	Hyperoliidae	Hyperolius	Hyperolius langi	Amphibians	HA4	Permanent Swamp and Pond (still) habitat breeders	84.5685	Least Concern
AMPHIBIA	Anura	Hyperoliidae	Hyperolius	Hyperolius lateralis	Amphibians	HA4	Permanent Swamp and Pond (still) habitat breeders	67.2219	Least Concern
AMPHIBIA	Anura	Hyperoliidae	Hyperolius	Hyperolius leleupi	Amphibians	HA4	Permanent Swamp and Pond (still) habitat breeders	69.2802	Endangered
AMPHIBIA	Anura	Hyperoliidae	Hyperolius	Hyperolius leucotaenius	Amphibians	HA4	Permanent Swamp and Pond (still) habitat breeders	76.7475	Endangered
AMPHIBIA	Anura	Hyperoliidae	Hyperolius	Hyperolius lucani	Amphibians	HA4	Permanent Swamp and Pond (still) habitat breeders	80.6796	Data deficient
AMPHIBIA	Anura	Hyperoliidae	Hyperolius	Hyperolius lupiroensis	Amphibians	HA4	Permanent Swamp and Pond (still) habitat breeders	66.6909	Data deficient
AMPHIBIA	Anura	Hyperoliidae	Hyperolius	Hyperolius maestus	Amphibians	HA4	Permanent Swamp and Pond (still) habitat breeders	80.6796	Data deficient
AMPHIBIA	Anura	Hyperoliidae	Hyperolius	Hyperolius major	Amphibians	HA4	Permanent Swamp and Pond (still) habitat breeders	88.4121	Least Concern
AMPHIBIA	Anura	Hyperoliidae	Hyperolius	Hyperolius marmoratus	Amphibians	HA4	Permanent Swamp and Pond (still) habitat breeders	74.3203	Least Concern
AMPHIBIA	Anura	Hyperoliidae	Hyperolius	Hyperolius montanus	Amphibians	HA4	Permanent Swamp and Pond (still) habitat breeders	55.2848	Least Concern
AMPHIBIA	Anura	Hyperoliidae	Hyperolius	Hyperolius nasicus	Amphibians	HA4	Permanent Swamp and Pond (still) habitat breeders	75.8081	Least Concern
AMPHIBIA	Anura	Hyperoliidae	Hyperolius	Hyperolius nitidulus	Amphibians	HA4	Permanent Swamp and Pond (still) habitat breeders	63.8521	Least Concern
AMPHIBIA	Anura	Hyperoliidae	Hyperolius	Hyperolius obscurus	Amphibians	HA4	Permanent Swamp and Pond (still) habitat breeders	83.9008	Data deficient
AMPHIBIA	Anura	Hyperoliidae	Hyperolius	Hyperolius pardalis	Amphibians	HA4	Permanent Swamp and Pond (still) habitat breeders	83.6547	Least Concern
AMPHIBIA	Anura	Hyperoliidae	Hyperolius	Hyperolius parkeri	Amphibians	HA4	Permanent Swamp and Pond (still) habitat breeders	77.0654	Least Concern
AMPHIBIA	Anura	Hyperoliidae	Hyperolius	Hyperolius phantasticus	Amphibians	HA4	Permanent Swamp and Pond (still) habitat breeders	84.677	Least Concern
AMPHIBIA	Anura	Hyperoliidae	Hyperolius	Hyperolius pickersgilli	Amphibians	HA4	Permanent Swamp and Pond (still) habitat breeders	53.484	Endangered
AMPHIBIA	Anura	Hyperoliidae	Hyperolius	Hyperolius pictus	Amphibians	HA4	Permanent Swamp and Pond (still) habitat breeders	68.9827	Least Concern
AMPHIBIA	Anura	Hyperoliidae	Hyperolius	Hyperolius platyceps	Amphibians	HA4	Permanent Swamp and Pond (still) habitat breeders	83.51	Least Concern
AMPHIBIA	Anura	Hyperoliidae	Hyperolius	Hyperolius polli	Amphibians	HA4	Permanent Swamp and Pond (still) habitat breeders	84.0922	Data deficient
AMPHIBIA	Anura	Hyperoliidae	Hyperolius	Hyperolius poweri	Amphibians	HA4	Permanent Swamp and Pond (still) habitat breeders	59.6652	Least Concern
AMPHIBIA	Anura	Hyperoliidae	Hyperolius	Hyperolius protchei	Amphibians	HA4	Permanent Swamp and Pond (still) habitat breeders	80.6796	Data deficient
AMPHIBIA	Anura	Hyperoliidae	Hyperolius	Hyperolius pseudargus	Amphibians	HA4	Permanent Swamp and Pond (still) habitat breeders	75.0438	Least Concern
AMPHIBIA	Anura	Hyperoliidae	Hyperolius	Hyperolius puncticulatus	Amphibians	HA4	Permanent Swamp and Pond (still) habitat breeders	73.5454	Endangered
AMPHIBIA	Anura	Hyperoliidae	Hyperolius	Hyperolius pusillus	Amphibians	HA4	Permanent Swamp and Pond (still) habitat breeders	77.6864	Least Concern
AMPHIBIA	Anura	Hyperoliidae	Hyperolius	Hyperolius pustulifer	Amphibians	HA4	Permanent Swamp and Pond (still) habitat breeders	50.518	Data deficient
AMPHIBIA	Anura	Hyperoliidae	Hyperolius	Hyperolius quadratomaculatus	Amphibians	HA4	Permanent Swamp and Pond (still) habitat breeders	67.4231	Data deficient
AMPHIBIA	Anura	Hyperoliidae	Hyperolius	Hyperolius quinquevittatus	Amphibians	HA4	Permanent Swamp and Pond (still) habitat breeders	77.7147	Least Concern
AMPHIBIA	Anura	Hyperoliidae	Hyperolius	Hyperolius rhizophilus	Amphibians	HA4	Permanent Swamp and Pond (still) habitat breeders	80.6796	Data deficient
AMPHIBIA	Anura	Hyperoliidae	Hyperolius	Hyperolius rhodesianus	Amphibians	HA4	Permanent Swamp and Pond (still) habitat breeders	77.8729	Least Concern
AMPHIBIA	Anura	Hyperoliidae	Hyperolius	Hyperolius riggenbachi	Amphibians	HA4	Permanent Swamp and Pond (still) habitat breeders	49.8379	Least Concern
AMPHIBIA	Anura	Hyperoliidae	Hyperolius	Hyperolius ruvuensis	Amphibians	HA4	Permanent Swamp and Pond (still) habitat breeders	70.5373	Critically Endangered
AMPHIBIA	Anura	Hyperoliidae	Hyperolius	Hyperolius rwandae	Amphibians	HA4	Permanent Swamp and Pond (still) habitat breeders	53.809	Least Concern
AMPHIBIA	Anura	Hyperoliidae	Hyperolius	Hyperolius sankuruensis	Amphibians	HA4	Permanent Swamp and Pond (still) habitat breeders	84.145	Data deficient
AMPHIBIA	Anura	Hyperoliidae	Hyperolius	Hyperolius semidiscus	Amphibians	HA4	Permanent Swamp and Pond (still) habitat breeders	60.2103	Least Concern
AMPHIBIA	Anura	Hyperoliidae	Hyperolius	Hyperolius sheldricki	Amphibians	HA4	Permanent Swamp and Pond (still) habitat breeders	56.9835	Data deficient
AMPHIBIA	Anura	Hyperoliidae	Hyperolius	Hyperolius steindachneri	Amphibians	HA4	Permanent Swamp and Pond (still) habitat breeders	81.9592	Least Concern
AMPHIBIA	Anura	Hyperoliidae	Hyperolius	Hyperolius stenodactylus	Amphibians	HA4	Permanent Swamp and Pond (still) habitat breeders	82.2318	Data deficient
AMPHIBIA	Anura	Hyperoliidae	Hyperolius	Hyperolius stictus	Amphibians	HA4	Permanent Swamp and Pond (still) habitat breeders	84.4603	Least Concern
AMPHIBIA	Anura	Hyperoliidae	Hyperolius	Hyperolius substriatus	Amphibians	HA4	Permanent Swamp and Pond (still) habitat breeders	73.8293	Least Concern
AMPHIBIA	Anura	Hyperoliidae	Hyperolius	Hyperolius swynnertoni	Amphibians	HA4	Permanent Swamp and Pond (still) habitat breeders	88.4241	Least Concern
AMPHIBIA	Anura	Hyperoliidae	Hyperolius	Hyperolius veithi	Amphibians	HA4	Permanent Swamp and Pond (still) habitat breeders	85.4987	Least Concern
AMPHIBIA	Anura	Hyperoliidae	Hyperolius	Hyperolius vilhenai	Amphibians	HA4	Permanent Swamp and Pond (still) habitat breeders	85.8752	Data deficient
AMPHIBIA	Anura	Hyperoliidae	Hyperolius	Hyperolius viridiflavus	Amphibians	HA4	Permanent Swamp and Pond (still) habitat breeders	71.1379	Least Concern
AMPHIBIA	Anura	Hyperoliidae	Hyperolius	Hyperolius watsonae	Amphibians	HA4	Permanent Swamp and Pond (still) habitat breeders	84.9264	Critically Endangered
AMPHIBIA	Anura	Hyperoliidae	Hyperolius	Hyperolius xenorhinus	Amphibians	HA4	Permanent Swamp and Pond (still) habitat breeders	96.9	Data deficient
AMPHIBIA	Anura	Hyperoliidae	Kassina	Kassina maculosa	Amphibians	HA4	Permanent Swamp and Pond (still) habitat breeders	77.8109	Least Concern
AMPHIBIA	Anura	Hyperoliidae	Kassina	Kassina wazae	Amphibians	HA4	Permanent Swamp and Pond (still) habitat breeders	67.0549	Data deficient
AMPHIBIA	Anura	Arthroleptidae	Leptopelis	Leptopelis aubryi	Amphibians	HA4	Permanent Swamp and Pond (still) habitat breeders	81.7755	Least Concern
AMPHIBIA	Anura	Arthroleptidae	Leptopelis	Leptopelis christyi	Amphibians	HA4	Permanent Swamp and Pond (still) habitat breeders	74.1721	Least Concern
AMPHIBIA	Anura	Arthroleptidae	Leptopelis	Leptopelis jordani	Amphibians	HA4	Permanent Swamp and Pond (still) habitat breeders	74.8503	Data deficient
AMPHIBIA	Anura	Arthroleptidae	Leptopelis	Leptopelis karissimbensis	Amphibians	HA4	Permanent Swamp and Pond (still) habitat breeders	63.5431	Vulnerable
AMPHIBIA	Anura	Arthroleptidae	Leptopelis	Leptopelis kivuensis	Amphibians	HA4	Permanent Swamp and Pond (still) habitat breeders	61.4388	Least Concern
AMPHIBIA	Anura	Arthroleptidae	Leptopelis	Leptopelis lebeaui	Amphibians	HA4	Permanent Swamp and Pond (still) habitat breeders	95.4678	Data deficient
AMPHIBIA	Anura	Arthroleptidae	Leptopelis	Leptopelis marginatus	Amphibians	HA4	Permanent Swamp and Pond (still) habitat breeders	74.2692	Data deficient
AMPHIBIA	Anura	Arthroleptidae	Leptopelis	Leptopelis natalensis	Amphibians	HA4	Permanent Swamp and Pond (still) habitat breeders	56.6878	Least Concern
AMPHIBIA	Anura	Arthroleptidae	Leptopelis	Leptopelis parvus	Amphibians	HA4	Permanent Swamp and Pond (still) habitat breeders	88.2986	Data deficient
AMPHIBIA	Anura	Arthroleptidae	Leptopelis	Leptopelis xenodactylus	Amphibians	HA4	Permanent Swamp and Pond (still) habitat breeders	54.5737	Endangered
AMPHIBIA	Anura	Hyperoliidae	Paracassina	Paracassina kounhiensis	Amphibians	HA4	Permanent Swamp and Pond (still) habitat breeders	56.3593	Vulnerable
AMPHIBIA	Anura	Hyperoliidae	Paracassina	Paracassina obscura	Amphibians	HA4	Permanent Swamp and Pond (still) habitat breeders	59.5753	Least Concern
AMPHIBIA	Anura	Hyperoliidae	Phlyctimantis	Phlyctimantis boulengeri	Amphibians	HA4	Permanent Swamp and Pond (still) habitat breeders	74.4954	Least Concern
AMPHIBIA	Anura	Hyperoliidae	Phlyctimantis	Phlyctimantis keithae	Amphibians	HA4	Permanent Swamp and Pond (still) habitat breeders	74.4035	Endangered
AMPHIBIA	Anura	Hyperoliidae	Phlyctimantis	Phlyctimantis leonardi	Amphibians	HA4	Permanent Swamp and Pond (still) habitat breeders	83.8152	Least Concern
AMPHIBIA	Anura	Hyperoliidae	Phlyctimantis	Phlyctimantis verrucosus	Amphibians	HA4	Permanent Swamp and Pond (still) habitat breeders	81.5239	Least Concern
AMPHIBIA	Anura	Phrynobatrachidae	Phrynobatrachus	Phrynobatrachus afiabirago	Amphibians	HA4	Permanent Swamp and Pond (still) habitat breeders	80.8606	Critically Endangered
AMPHIBIA	Anura	Phrynobatrachidae	Phrynobatrachus	Phrynobatrachus africanus	Amphibians	HA4	Permanent Swamp and Pond (still) habitat breeders	80.8164	Least Concern
AMPHIBIA	Anura	Phrynobatrachidae	Phrynobatrachus	Phrynobatrachus albomarginatus	Amphibians	HA4	Permanent Swamp and Pond (still) habitat breeders	85.8919	Data deficient
AMPHIBIA	Anura	Phrynobatrachidae	Phrynobatrachus	Phrynobatrachus asper	Amphibians	HA4	Permanent Swamp and Pond (still) habitat breeders	69.0075	Vulnerable
AMPHIBIA	Anura	Phrynobatrachidae	Phrynobatrachus	Phrynobatrachus bequaerti	Amphibians	HA4	Permanent Swamp and Pond (still) habitat breeders	59.7716	Least Concern
AMPHIBIA	Anura	Phrynobatrachidae	Phrynobatrachus	Phrynobatrachus dalcqi	Amphibians	HA4	Permanent Swamp and Pond (still) habitat breeders	78.8177	Data deficient
AMPHIBIA	Anura	Phrynobatrachidae	Phrynobatrachus	Phrynobatrachus giorgii	Amphibians	HA4	Permanent Swamp and Pond (still) habitat breeders	80.1882	Data deficient
AMPHIBIA	Anura	Phrynobatrachidae	Phrynobatrachus	Phrynobatrachus graueri	Amphibians	HA4	Permanent Swamp and Pond (still) habitat breeders	64.0574	Least Concern
AMPHIBIA	Anura	Phrynobatrachidae	Phrynobatrachus	Phrynobatrachus horsti	Amphibians	HA4	Permanent Swamp and Pond (still) habitat breeders	85.5921	Near Threatened
AMPHIBIA	Anura	Phrynobatrachidae	Phrynobatrachus	Phrynobatrachus inexpectatus	Amphibians	HA4	Permanent Swamp and Pond (still) habitat breeders	73.7696	Data deficient
AMPHIBIA	Anura	Phrynobatrachidae	Phrynobatrachus	Phrynobatrachus keniensis	Amphibians	HA4	Permanent Swamp and Pond (still) habitat breeders	53.3502	Least Concern
AMPHIBIA	Anura	Phrynobatrachidae	Phrynobatrachus	Phrynobatrachus parvulus	Amphibians	HA4	Permanent Swamp and Pond (still) habitat breeders	77.1272	Least Concern
AMPHIBIA	Anura	Phrynobatrachidae	Phrynobatrachus	Phrynobatrachus perpalmatus	Amphibians	HA4	Permanent Swamp and Pond (still) habitat breeders	78.3266	Least Concern
AMPHIBIA	Anura	Phrynobatrachidae	Phrynobatrachus	Phrynobatrachus stewartae	Amphibians	HA4	Permanent Swamp and Pond (still) habitat breeders	83.5177	Least Concern
AMPHIBIA	Anura	Phrynobatrachidae	Phrynobatrachus	Phrynobatrachus sulfureogularis	Amphibians	HA4	Permanent Swamp and Pond (still) habitat breeders	73.0894	Vulnerable
AMPHIBIA	Anura	Phrynobatrachidae	Phrynobatrachus	Phrynobatrachus ukingensis	Amphibians	HA4	Permanent Swamp and Pond (still) habitat breeders	60.6571	Least Concern
AMPHIBIA	Anura	Phrynobatrachidae	Phrynobatrachus	Phrynobatrachus ungujae	Amphibians	HA4	Permanent Swamp and Pond (still) habitat breeders	71.5895	Endangered
AMPHIBIA	Anura	Phrynobatrachidae	Phrynobatrachus	Phrynobatrachus versicolor	Amphibians	HA4	Permanent Swamp and Pond (still) habitat breeders	56.3386	Least Concern
AMPHIBIA	Anura	Phrynobatrachidae	Phrynobatrachus	Phrynobatrachus werneri	Amphibians	HA4	Permanent Swamp and Pond (still) habitat breeders	59.9354	Least Concern
AMPHIBIA	Anura	Pipidae	Pseudhymenochirus	Pseudhymenochirus merlini	Amphibians	HA4	Permanent Swamp and Pond (still) habitat breeders	74.458	Least Concern
AMPHIBIA	Anura	Ptychadenidae	Ptychadena	Ptychadena cooperi	Amphibians	HA4	Permanent Swamp and Pond (still) habitat breeders	51.4777	Least Concern
AMPHIBIA	Anura	Ptychadenidae	Ptychadena	Ptychadena straeleni	Amphibians	HA4	Permanent Swamp and Pond (still) habitat breeders	80.168	Least Concern
AMPHIBIA	Anura	Ptychadenidae	Ptychadena	Ptychadena subpunctata	Amphibians	HA4	Permanent Swamp and Pond (still) habitat breeders	80.8368	Least Concern
AMPHIBIA	Anura	Bufonidae	Schismaderma	Schismaderma carens	Amphibians	HA4	Permanent Swamp and Pond (still) habitat breeders	70.8285	Least Concern
AMPHIBIA	Anura	Bufonidae	Sclerophrys	Sclerophrys asmarae	Amphibians	HA4	Permanent Swamp and Pond (still) habitat breeders	54.8025	Least Concern
AMPHIBIA	Anura	Bufonidae	Sclerophrys	Sclerophrys blanfordii	Amphibians	HA4	Permanent Swamp and Pond (still) habitat breeders	78.9257	Least Concern
AMPHIBIA	Anura	Bufonidae	Sclerophrys	Sclerophrys capensis	Amphibians	HA4	Permanent Swamp and Pond (still) habitat breeders	62.557	Least Concern
AMPHIBIA	Anura	Bufonidae	Sclerophrys	Sclerophrys channingi	Amphibians	HA4	Permanent Swamp and Pond (still) habitat breeders	84.2495	Least Concern
AMPHIBIA	Anura	Bufonidae	Sclerophrys	Sclerophrys garmani	Amphibians	HA4	Permanent Swamp and Pond (still) habitat breeders	71.0997	Least Concern
AMPHIBIA	Anura	Bufonidae	Sclerophrys	Sclerophrys gutturalis	Amphibians	HA4	Permanent Swamp and Pond (still) habitat breeders	74.6548	Least Concern
AMPHIBIA	Anura	Bufonidae	Sclerophrys	Sclerophrys kerinyagae	Amphibians	HA4	Permanent Swamp and Pond (still) habitat breeders	54.1853	Least Concern
AMPHIBIA	Anura	Bufonidae	Sclerophrys	Sclerophrys kisoloensis	Amphibians	HA4	Permanent Swamp and Pond (still) habitat breeders	56.8029	Least Concern
AMPHIBIA	Anura	Bufonidae	Sclerophrys	Sclerophrys langanoensis	Amphibians	HA4	Permanent Swamp and Pond (still) habitat breeders	53.3527	Data deficient
AMPHIBIA	Anura	Bufonidae	Sclerophrys	Sclerophrys lemairii	Amphibians	HA4	Permanent Swamp and Pond (still) habitat breeders	81.8947	Least Concern
AMPHIBIA	Anura	Bufonidae	Sclerophrys	Sclerophrys maculata	Amphibians	HA4	Permanent Swamp and Pond (still) habitat breeders	65.3409	Least Concern
AMPHIBIA	Anura	Bufonidae	Sclerophrys	Sclerophrys pantherina	Amphibians	HA4	Permanent Swamp and Pond (still) habitat breeders	56.8633	Endangered
AMPHIBIA	Anura	Bufonidae	Sclerophrys	Sclerophrys pardalis	Amphibians	HA4	Permanent Swamp and Pond (still) habitat breeders	63.9163	Least Concern
AMPHIBIA	Anura	Bufonidae	Sclerophrys	Sclerophrys poweri	Amphibians	HA4	Permanent Swamp and Pond (still) habitat breeders	78.6716	Least Concern
AMPHIBIA	Anura	Bufonidae	Sclerophrys	Sclerophrys vittata	Amphibians	HA4	Permanent Swamp and Pond (still) habitat breeders	61.1313	Data deficient
AMPHIBIA	Anura	Hyperoliidae	Semnodactylus	Semnodactylus wealii	Amphibians	HA4	Permanent Swamp and Pond (still) habitat breeders	58.5105	Least Concern
AMPHIBIA	Anura	Pyxicephalidae	Strongylopus	Strongylopus bonaespei	Amphibians	HA4	Permanent Swamp and Pond (still) habitat breeders	66.5104	Least Concern
AMPHIBIA	Anura	Pipidae	Xenopus	Xenopus allofraseri	Amphibians	HA4	Permanent Swamp and Pond (still) habitat breeders	80.069	Least Concern
AMPHIBIA	Anura	Pipidae	Xenopus	Xenopus amieti	Amphibians	HA4	Permanent Swamp and Pond (still) habitat breeders	49.836	Vulnerable
AMPHIBIA	Anura	Pipidae	Xenopus	Xenopus andrei	Amphibians	HA4	Permanent Swamp and Pond (still) habitat breeders	83.9207	Least Concern
AMPHIBIA	Anura	Pipidae	Xenopus	Xenopus borealis	Amphibians	HA4	Permanent Swamp and Pond (still) habitat breeders	58.4155	Least Concern
AMPHIBIA	Anura	Pipidae	Xenopus	Xenopus boumbaensis	Amphibians	HA4	Permanent Swamp and Pond (still) habitat breeders	87.8244	Near Threatened
AMPHIBIA	Anura	Pipidae	Xenopus	Xenopus clivii	Amphibians	HA4	Permanent Swamp and Pond (still) habitat breeders	62.1521	Least Concern
AMPHIBIA	Anura	Pipidae	Xenopus	Xenopus epitropicalis	Amphibians	HA4	Permanent Swamp and Pond (still) habitat breeders	84.1226	Least Concern
AMPHIBIA	Anura	Pipidae	Xenopus	Xenopus fraseri	Amphibians	HA4	Permanent Swamp and Pond (still) habitat breeders	62.509	Data deficient
AMPHIBIA	Anura	Pipidae	Xenopus	Xenopus gilli	Amphibians	HA4	Permanent Swamp and Pond (still) habitat breeders	66.8004	Endangered
AMPHIBIA	Anura	Pipidae	Xenopus	Xenopus itombwensis	Amphibians	HA4	Permanent Swamp and Pond (still) habitat breeders	66.5119	Endangered
AMPHIBIA	Anura	Pipidae	Xenopus	Xenopus kobeli	Amphibians	HA4	Permanent Swamp and Pond (still) habitat breeders	65.1049	Data deficient
AMPHIBIA	Anura	Pipidae	Xenopus	Xenopus laevis	Amphibians	HA4	Permanent Swamp and Pond (still) habitat breeders	74.2999	Least Concern
AMPHIBIA	Anura	Pipidae	Xenopus	Xenopus largeni	Amphibians	HA4	Permanent Swamp and Pond (still) habitat breeders	49.1892	Endangered
AMPHIBIA	Anura	Pipidae	Xenopus	Xenopus lenduensis	Amphibians	HA4	Permanent Swamp and Pond (still) habitat breeders	51.8974	Critically Endangered
AMPHIBIA	Anura	Pipidae	Xenopus	Xenopus longipes	Amphibians	HA4	Permanent Swamp and Pond (still) habitat breeders	45.3	Critically Endangered
AMPHIBIA	Anura	Pipidae	Xenopus	Xenopus muelleri	Amphibians	HA4	Permanent Swamp and Pond (still) habitat breeders	74.03	Least Concern
AMPHIBIA	Anura	Pipidae	Xenopus	Xenopus parafraseri	Amphibians	HA4	Permanent Swamp and Pond (still) habitat breeders	83.6513	Least Concern
AMPHIBIA	Anura	Pipidae	Xenopus	Xenopus petersii	Amphibians	HA4	Permanent Swamp and Pond (still) habitat breeders	82.2113	Least Concern
AMPHIBIA	Anura	Pipidae	Xenopus	Xenopus pygmaeus	Amphibians	HA4	Permanent Swamp and Pond (still) habitat breeders	84.7327	Least Concern
AMPHIBIA	Anura	Pipidae	Xenopus	Xenopus ruwenzoriensis	Amphibians	HA4	Permanent Swamp and Pond (still) habitat breeders	79.0078	Data deficient
AMPHIBIA	Anura	Pipidae	Xenopus	Xenopus vestitus	Amphibians	HA4	Permanent Swamp and Pond (still) habitat breeders	61.1188	Least Concern
AMPHIBIA	Anura	Pipidae	Xenopus	Xenopus victorianus	Amphibians	HA4	Permanent Swamp and Pond (still) habitat breeders	66.7591	Least Concern
AMPHIBIA	Anura	Pipidae	Xenopus	Xenopus wittei	Amphibians	HA4	Permanent Swamp and Pond (still) habitat breeders	61.098	Least Concern
AMPHIBIA	Anura	Hyperoliidae	Afrixalus	Afrixalus brachycnemis	Amphibians	HA5	Ephemeral Swamp and Pond (still) habitat breeders	71.7251	Least Concern
AMPHIBIA	Anura	Hyperoliidae	Afrixalus	Afrixalus clarkei	Amphibians	HA5	Ephemeral Swamp and Pond (still) habitat breeders	67.7415	Endangered
AMPHIBIA	Anura	Hyperoliidae	Afrixalus	Afrixalus crotalus	Amphibians	HA5	Ephemeral Swamp and Pond (still) habitat breeders	75.4607	Least Concern
AMPHIBIA	Anura	Hyperoliidae	Afrixalus	Afrixalus dorsimaculatus	Amphibians	HA5	Ephemeral Swamp and Pond (still) habitat breeders	68.246	Endangered
AMPHIBIA	Anura	Hyperoliidae	Afrixalus	Afrixalus enseticola	Amphibians	HA5	Ephemeral Swamp and Pond (still) habitat breeders	55.8047	Vulnerable
AMPHIBIA	Anura	Hyperoliidae	Afrixalus	Afrixalus nigeriensis	Amphibians	HA5	Ephemeral Swamp and Pond (still) habitat breeders	69.7423	Least Concern
AMPHIBIA	Anura	Hyperoliidae	Afrixalus	Afrixalus septentrionalis	Amphibians	HA5	Ephemeral Swamp and Pond (still) habitat breeders	76.0855	Least Concern
AMPHIBIA	Anura	Hyperoliidae	Afrixalus	Afrixalus sylvaticus	Amphibians	HA5	Ephemeral Swamp and Pond (still) habitat breeders	66.4572	Vulnerable
AMPHIBIA	Anura	Hyperoliidae	Afrixalus	Afrixalus vibekensis	Amphibians	HA5	Ephemeral Swamp and Pond (still) habitat breeders	90.2812	Least Concern
AMPHIBIA	Anura	Hyperoliidae	Afrixalus	Afrixalus vittiger	Amphibians	HA5	Ephemeral Swamp and Pond (still) habitat breeders	63.1481	Least Concern
AMPHIBIA	Anura	Hyperoliidae	Afrixalus	Afrixalus weidholzi	Amphibians	HA5	Ephemeral Swamp and Pond (still) habitat breeders	65.2084	Least Concern
AMPHIBIA	Anura	Hyperoliidae	Afrixalus	Afrixalus wittei	Amphibians	HA5	Ephemeral Swamp and Pond (still) habitat breeders	79.0325	Least Concern
AMPHIBIA	Anura	Bufonidae	Altiphrynoides	Altiphrynoides osgoodi	Amphibians	HA5	Ephemeral Swamp and Pond (still) habitat breeders	43.8117	Critically Endangered
AMPHIBIA	Anura	Pyxicephalidae	Amietia	Amietia fuscigula	Amphibians	HA5	Ephemeral Swamp and Pond (still) habitat breeders	63.1513	Least Concern
AMPHIBIA	Anura	Pyxicephalidae	Cacosternum	Cacosternum aggestum	Amphibians	HA5	Ephemeral Swamp and Pond (still) habitat breeders	40.2873	Least Concern
AMPHIBIA	Anura	Pyxicephalidae	Cacosternum	Cacosternum australis	Amphibians	HA5	Ephemeral Swamp and Pond (still) habitat breeders	53.807	Least Concern
AMPHIBIA	Anura	Pyxicephalidae	Cacosternum	Cacosternum boettgeri	Amphibians	HA5	Ephemeral Swamp and Pond (still) habitat breeders	73.8834	Least Concern
AMPHIBIA	Anura	Pyxicephalidae	Cacosternum	Cacosternum capense	Amphibians	HA5	Ephemeral Swamp and Pond (still) habitat breeders	40.4173	Near Threatened
AMPHIBIA	Anura	Pyxicephalidae	Cacosternum	Cacosternum karooicum	Amphibians	HA5	Ephemeral Swamp and Pond (still) habitat breeders	70.3705	Least Concern
AMPHIBIA	Anura	Pyxicephalidae	Cacosternum	Cacosternum kinangopensis	Amphibians	HA5	Ephemeral Swamp and Pond (still) habitat breeders	42.8861	Least Concern
AMPHIBIA	Anura	Pyxicephalidae	Cacosternum	Cacosternum leleupi	Amphibians	HA5	Ephemeral Swamp and Pond (still) habitat breeders	91.6027	Data deficient
AMPHIBIA	Anura	Pyxicephalidae	Cacosternum	Cacosternum namaquense	Amphibians	HA5	Ephemeral Swamp and Pond (still) habitat breeders	77.7203	Least Concern
AMPHIBIA	Anura	Pyxicephalidae	Cacosternum	Cacosternum nanogularum	Amphibians	HA5	Ephemeral Swamp and Pond (still) habitat breeders	51.9847	Least Concern
AMPHIBIA	Anura	Pyxicephalidae	Cacosternum	Cacosternum nanum	Amphibians	HA5	Ephemeral Swamp and Pond (still) habitat breeders	62.788	Least Concern
AMPHIBIA	Anura	Pyxicephalidae	Cacosternum	Cacosternum parvum	Amphibians	HA5	Ephemeral Swamp and Pond (still) habitat breeders	60.8059	Least Concern
AMPHIBIA	Anura	Pyxicephalidae	Cacosternum	Cacosternum platys	Amphibians	HA5	Ephemeral Swamp and Pond (still) habitat breeders	48.5414	Near Threatened
AMPHIBIA	Anura	Pyxicephalidae	Cacosternum	Cacosternum plimptoni	Amphibians	HA5	Ephemeral Swamp and Pond (still) habitat breeders	66.3554	Least Concern
AMPHIBIA	Anura	Pyxicephalidae	Cacosternum	Cacosternum poyntoni	Amphibians	HA5	Ephemeral Swamp and Pond (still) habitat breeders	47.9905	Data deficient
AMPHIBIA	Anura	Pyxicephalidae	Cacosternum	Cacosternum rhythmum	Amphibians	HA5	Ephemeral Swamp and Pond (still) habitat breeders	54.4813	Least Concern
AMPHIBIA	Anura	Pyxicephalidae	Cacosternum	Cacosternum striatum	Amphibians	HA5	Ephemeral Swamp and Pond (still) habitat breeders	55.6419	Least Concern
AMPHIBIA	Anura	Pyxicephalidae	Cacosternum	Cacosternum thorini	Amphibians	HA5	Ephemeral Swamp and Pond (still) habitat breeders	63.9857	Endangered
AMPHIBIA	Anura	Bufonidae	Capensibufo	Capensibufo deceptus	Amphibians	HA5	Ephemeral Swamp and Pond (still) habitat breeders	85.944	Data deficient
AMPHIBIA	Anura	Bufonidae	Capensibufo	Capensibufo magistratus	Amphibians	HA5	Ephemeral Swamp and Pond (still) habitat breeders	77.3593	Data deficient
AMPHIBIA	Anura	Bufonidae	Capensibufo	Capensibufo selenophos	Amphibians	HA5	Ephemeral Swamp and Pond (still) habitat breeders	45.6156	Data deficient
AMPHIBIA	Anura	Rhacophoridae	Chiromantis	Chiromantis kelleri	Amphibians	HA5	Ephemeral Swamp and Pond (still) habitat breeders	78.5125	Least Concern
AMPHIBIA	Anura	Rhacophoridae	Chiromantis	Chiromantis petersii	Amphibians	HA5	Ephemeral Swamp and Pond (still) habitat breeders	61.7846	Least Concern
AMPHIBIA	Anura	Rhacophoridae	Chiromantis	Chiromantis rufescens	Amphibians	HA5	Ephemeral Swamp and Pond (still) habitat breeders	82.1059	Least Concern
AMPHIBIA	Anura	Rhacophoridae	Chiromantis	Chiromantis xerampelina	Amphibians	HA5	Ephemeral Swamp and Pond (still) habitat breeders	75.6803	Least Concern
AMPHIBIA	Anura	Hemisotidae	Hemisus	Hemisus barotseensis	Amphibians	HA5	Ephemeral Swamp and Pond (still) habitat breeders	77.0409	Data deficient
AMPHIBIA	Anura	Hemisotidae	Hemisus	Hemisus brachydactylus	Amphibians	HA5	Ephemeral Swamp and Pond (still) habitat breeders	84.8626	Data deficient
AMPHIBIA	Anura	Hemisotidae	Hemisus	Hemisus guineensis	Amphibians	HA5	Ephemeral Swamp and Pond (still) habitat breeders	72.6319	Least Concern
AMPHIBIA	Anura	Hemisotidae	Hemisus	Hemisus marmoratus	Amphibians	HA5	Ephemeral Swamp and Pond (still) habitat breeders	71.9784	Least Concern
AMPHIBIA	Anura	Hemisotidae	Hemisus	Hemisus wittei	Amphibians	HA5	Ephemeral Swamp and Pond (still) habitat breeders	88.4275	Data deficient
AMPHIBIA	Anura	Ptychadenidae	Hildebrandtia	Hildebrandtia macrotympanum	Amphibians	HA5	Ephemeral Swamp and Pond (still) habitat breeders	74.8226	Least Concern
AMPHIBIA	Anura	Ptychadenidae	Hildebrandtia	Hildebrandtia ornata	Amphibians	HA5	Ephemeral Swamp and Pond (still) habitat breeders	72.5471	Least Concern
AMPHIBIA	Anura	Ptychadenidae	Hildebrandtia	Hildebrandtia ornatissima	Amphibians	HA5	Ephemeral Swamp and Pond (still) habitat breeders	73.8189	Data deficient
AMPHIBIA	Anura	Pipidae	Hymenochirus	Hymenochirus curtipes	Amphibians	HA5	Ephemeral Swamp and Pond (still) habitat breeders	86.9677	Least Concern
AMPHIBIA	Anura	Pipidae	Hymenochirus	Hymenochirus feae	Amphibians	HA5	Ephemeral Swamp and Pond (still) habitat breeders	87.0012	Data deficient
AMPHIBIA	Anura	Hyperoliidae	Hyperolius	Hyperolius argus	Amphibians	HA5	Ephemeral Swamp and Pond (still) habitat breeders	79.228	Least Concern
AMPHIBIA	Anura	Hyperoliidae	Hyperolius	Hyperolius atrigularis	Amphibians	HA5	Ephemeral Swamp and Pond (still) habitat breeders	86.028	Data deficient
AMPHIBIA	Anura	Hyperoliidae	Hyperolius	Hyperolius baumanni	Amphibians	HA5	Ephemeral Swamp and Pond (still) habitat breeders	60.2522	Least Concern
AMPHIBIA	Anura	Hyperoliidae	Hyperolius	Hyperolius bobirensis	Amphibians	HA5	Ephemeral Swamp and Pond (still) habitat breeders	73.0674	Vulnerable
AMPHIBIA	Anura	Hyperoliidae	Hyperolius	Hyperolius cinereus	Amphibians	HA5	Ephemeral Swamp and Pond (still) habitat breeders	66.7907	Least Concern
AMPHIBIA	Anura	Hyperoliidae	Hyperolius	Hyperolius cystocandicans	Amphibians	HA5	Ephemeral Swamp and Pond (still) habitat breeders	56.6831	Endangered
AMPHIBIA	Anura	Hyperoliidae	Hyperolius	Hyperolius gularis	Amphibians	HA5	Ephemeral Swamp and Pond (still) habitat breeders	85.437	Data deficient
AMPHIBIA	Anura	Hyperoliidae	Hyperolius	Hyperolius inornatus	Amphibians	HA5	Ephemeral Swamp and Pond (still) habitat breeders	86.4057	Data deficient
AMPHIBIA	Anura	Hyperoliidae	Hyperolius	Hyperolius jackie	Amphibians	HA5	Ephemeral Swamp and Pond (still) habitat breeders	39.2053	Data deficient
AMPHIBIA	Anura	Hyperoliidae	Hyperolius	Hyperolius kibarae	Amphibians	HA5	Ephemeral Swamp and Pond (still) habitat breeders	93.7245	Data deficient
AMPHIBIA	Anura	Hyperoliidae	Hyperolius	Hyperolius laurenti	Amphibians	HA5	Ephemeral Swamp and Pond (still) habitat breeders	77.5289	Near Threatened
AMPHIBIA	Anura	Hyperoliidae	Hyperolius	Hyperolius marginatus	Amphibians	HA5	Ephemeral Swamp and Pond (still) habitat breeders	76.2534	Least Concern
AMPHIBIA	Anura	Hyperoliidae	Hyperolius	Hyperolius mariae	Amphibians	HA5	Ephemeral Swamp and Pond (still) habitat breeders	70.4538	Least Concern
AMPHIBIA	Anura	Hyperoliidae	Hyperolius	Hyperolius minutissimus	Amphibians	HA5	Ephemeral Swamp and Pond (still) habitat breeders	67.2031	Vulnerable
AMPHIBIA	Anura	Hyperoliidae	Hyperolius	Hyperolius mitchelli	Amphibians	HA5	Ephemeral Swamp and Pond (still) habitat breeders	76.7795	Least Concern
AMPHIBIA	Anura	Hyperoliidae	Hyperolius	Hyperolius nienokouensis	Amphibians	HA5	Ephemeral Swamp and Pond (still) habitat breeders	93.7342	Endangered
AMPHIBIA	Anura	Hyperoliidae	Hyperolius	Hyperolius nimbae	Amphibians	HA5	Ephemeral Swamp and Pond (still) habitat breeders	86.9233	Endangered
AMPHIBIA	Anura	Hyperoliidae	Hyperolius	Hyperolius occidentalis	Amphibians	HA5	Ephemeral Swamp and Pond (still) habitat breeders	67.672	Least Concern
AMPHIBIA	Anura	Hyperoliidae	Hyperolius	Hyperolius parallelus	Amphibians	HA5	Ephemeral Swamp and Pond (still) habitat breeders	83.6305	Least Concern
AMPHIBIA	Anura	Hyperoliidae	Hyperolius	Hyperolius pyrrhodictyon	Amphibians	HA5	Ephemeral Swamp and Pond (still) habitat breeders	65.1618	Least Concern
AMPHIBIA	Anura	Hyperoliidae	Hyperolius	Hyperolius rubrovermiculatus	Amphibians	HA5	Ephemeral Swamp and Pond (still) habitat breeders	73.1993	Endangered
AMPHIBIA	Anura	Hyperoliidae	Hyperolius	Hyperolius schoutedeni	Amphibians	HA5	Ephemeral Swamp and Pond (still) habitat breeders	88.0513	Least Concern
AMPHIBIA	Anura	Hyperoliidae	Hyperolius	Hyperolius soror	Amphibians	HA5	Ephemeral Swamp and Pond (still) habitat breeders	84.0416	Least Concern
AMPHIBIA	Anura	Hyperoliidae	Hyperolius	Hyperolius spatzi	Amphibians	HA5	Ephemeral Swamp and Pond (still) habitat breeders	66.295	Least Concern
AMPHIBIA	Anura	Hyperoliidae	Hyperolius	Hyperolius spinigularis	Amphibians	HA5	Ephemeral Swamp and Pond (still) habitat breeders	65.2142	Vulnerable
AMPHIBIA	Anura	Hyperoliidae	Hyperolius	Hyperolius sylvaticus	Amphibians	HA5	Ephemeral Swamp and Pond (still) habitat breeders	63.0844	Least Concern
AMPHIBIA	Anura	Hyperoliidae	Hyperolius	Hyperolius ukwiva	Amphibians	HA5	Ephemeral Swamp and Pond (still) habitat breeders	66.3079	Endangered
AMPHIBIA	Anura	Hyperoliidae	Hyperolius	Hyperolius viridis	Amphibians	HA5	Ephemeral Swamp and Pond (still) habitat breeders	60.5728	Least Concern
AMPHIBIA	Anura	Hyperoliidae	Hyperolius	Hyperolius zonatus	Amphibians	HA5	Ephemeral Swamp and Pond (still) habitat breeders	83.9647	Least Concern
AMPHIBIA	Anura	Hyperoliidae	Kassina	Kassina arboricola	Amphibians	HA5	Ephemeral Swamp and Pond (still) habitat breeders	73.7854	Vulnerable
AMPHIBIA	Anura	Hyperoliidae	Kassina	Kassina cassinoides	Amphibians	HA5	Ephemeral Swamp and Pond (still) habitat breeders	57.1814	Least Concern
AMPHIBIA	Anura	Hyperoliidae	Kassina	Kassina cochranae	Amphibians	HA5	Ephemeral Swamp and Pond (still) habitat breeders	81.1748	Least Concern
AMPHIBIA	Anura	Hyperoliidae	Kassina	Kassina decorata	Amphibians	HA5	Ephemeral Swamp and Pond (still) habitat breeders	48.695	Vulnerable
AMPHIBIA	Anura	Hyperoliidae	Kassina	Kassina fusca	Amphibians	HA5	Ephemeral Swamp and Pond (still) habitat breeders	61.8628	Least Concern
AMPHIBIA	Anura	Hyperoliidae	Kassina	Kassina jozani	Amphibians	HA5	Ephemeral Swamp and Pond (still) habitat breeders	75.7488	Endangered
AMPHIBIA	Anura	Hyperoliidae	Kassina	Kassina kuvangensis	Amphibians	HA5	Ephemeral Swamp and Pond (still) habitat breeders	83.1443	Least Concern
AMPHIBIA	Anura	Hyperoliidae	Kassina	Kassina lamottei	Amphibians	HA5	Ephemeral Swamp and Pond (still) habitat breeders	83.7972	Least Concern
AMPHIBIA	Anura	Hyperoliidae	Kassina	Kassina maculata	Amphibians	HA5	Ephemeral Swamp and Pond (still) habitat breeders	80.016	Least Concern
AMPHIBIA	Anura	Hyperoliidae	Kassina	Kassina maculifer	Amphibians	HA5	Ephemeral Swamp and Pond (still) habitat breeders	73.12	Least Concern
AMPHIBIA	Anura	Hyperoliidae	Kassina	Kassina mertensi	Amphibians	HA5	Ephemeral Swamp and Pond (still) habitat breeders	88.2605	Least Concern
AMPHIBIA	Anura	Hyperoliidae	Kassina	Kassina schioetzi	Amphibians	HA5	Ephemeral Swamp and Pond (still) habitat breeders	84.8431	Least Concern
AMPHIBIA	Anura	Hyperoliidae	Kassina	Kassina senegalensis	Amphibians	HA5	Ephemeral Swamp and Pond (still) habitat breeders	71.3433	Least Concern
AMPHIBIA	Anura	Hyperoliidae	Kassina	Kassina somalica	Amphibians	HA5	Ephemeral Swamp and Pond (still) habitat breeders	69.7747	Least Concern
AMPHIBIA	Anura	Hyperoliidae	Kassinula	Kassinula wittei	Amphibians	HA5	Ephemeral Swamp and Pond (still) habitat breeders	83.5127	Least Concern
AMPHIBIA	Anura	Ptychadenidae	Lanzarana	Lanzarana largeni	Amphibians	HA5	Ephemeral Swamp and Pond (still) habitat breeders	78.0129	Least Concern
AMPHIBIA	Anura	Arthroleptidae	Leptopelis	Leptopelis argenteus	Amphibians	HA5	Ephemeral Swamp and Pond (still) habitat breeders	75.8044	Least Concern
AMPHIBIA	Anura	Arthroleptidae	Leptopelis	Leptopelis bequaerti	Amphibians	HA5	Ephemeral Swamp and Pond (still) habitat breeders	79.9887	Data deficient
AMPHIBIA	Anura	Arthroleptidae	Leptopelis	Leptopelis bocagii	Amphibians	HA5	Ephemeral Swamp and Pond (still) habitat breeders	75.1328	Least Concern
AMPHIBIA	Anura	Arthroleptidae	Leptopelis	Leptopelis bufonides	Amphibians	HA5	Ephemeral Swamp and Pond (still) habitat breeders	57.1617	Least Concern
AMPHIBIA	Anura	Arthroleptidae	Leptopelis	Leptopelis concolor	Amphibians	HA5	Ephemeral Swamp and Pond (still) habitat breeders	69.9546	Least Concern
AMPHIBIA	Anura	Arthroleptidae	Leptopelis	Leptopelis mackayi	Amphibians	HA5	Ephemeral Swamp and Pond (still) habitat breeders	71.9861	Vulnerable
AMPHIBIA	Anura	Arthroleptidae	Leptopelis	Leptopelis mossambicus	Amphibians	HA5	Ephemeral Swamp and Pond (still) habitat breeders	82.2752	Least Concern
AMPHIBIA	Anura	Arthroleptidae	Leptopelis	Leptopelis notatus	Amphibians	HA5	Ephemeral Swamp and Pond (still) habitat breeders	84.0019	Least Concern
AMPHIBIA	Anura	Arthroleptidae	Leptopelis	Leptopelis occidentalis	Amphibians	HA5	Ephemeral Swamp and Pond (still) habitat breeders	75.6374	Near Threatened
AMPHIBIA	Anura	Arthroleptidae	Leptopelis	Leptopelis parbocagii	Amphibians	HA5	Ephemeral Swamp and Pond (still) habitat breeders	75.2065	Least Concern
AMPHIBIA	Anura	Arthroleptidae	Leptopelis	Leptopelis viridis	Amphibians	HA5	Ephemeral Swamp and Pond (still) habitat breeders	65.5231	Least Concern
AMPHIBIA	Anura	Bufonidae	Mertensophryne	Mertensophryne anotis	Amphibians	HA5	Ephemeral Swamp and Pond (still) habitat breeders	83.5873	Least Concern
AMPHIBIA	Anura	Bufonidae	Mertensophryne	Mertensophryne howelli	Amphibians	HA5	Ephemeral Swamp and Pond (still) habitat breeders	70.052	Endangered
AMPHIBIA	Anura	Bufonidae	Mertensophryne	Mertensophryne lindneri	Amphibians	HA5	Ephemeral Swamp and Pond (still) habitat breeders	76.4378	Least Concern
AMPHIBIA	Anura	Bufonidae	Mertensophryne	Mertensophryne lonnbergi	Amphibians	HA5	Ephemeral Swamp and Pond (still) habitat breeders	54.932	Vulnerable
AMPHIBIA	Anura	Bufonidae	Mertensophryne	Mertensophryne loveridgei	Amphibians	HA5	Ephemeral Swamp and Pond (still) habitat breeders	80.6584	Least Concern
AMPHIBIA	Anura	Bufonidae	Mertensophryne	Mertensophryne melanopleura	Amphibians	HA5	Ephemeral Swamp and Pond (still) habitat breeders	85.2627	Least Concern
AMPHIBIA	Anura	Bufonidae	Mertensophryne	Mertensophryne micranotis	Amphibians	HA5	Ephemeral Swamp and Pond (still) habitat breeders	73.4967	Least Concern
AMPHIBIA	Anura	Bufonidae	Mertensophryne	Mertensophryne mocquardi	Amphibians	HA5	Ephemeral Swamp and Pond (still) habitat breeders	52.6699	Data deficient
AMPHIBIA	Anura	Bufonidae	Mertensophryne	Mertensophryne nairobiensis	Amphibians	HA5	Ephemeral Swamp and Pond (still) habitat breeders	50.5936	Data deficient
AMPHIBIA	Anura	Bufonidae	Mertensophryne	Mertensophryne nyikae	Amphibians	HA5	Ephemeral Swamp and Pond (still) habitat breeders	99.5	Near Threatened
AMPHIBIA	Anura	Bufonidae	Mertensophryne	Mertensophryne schmidti	Amphibians	HA5	Ephemeral Swamp and Pond (still) habitat breeders	94.8302	Data deficient
AMPHIBIA	Anura	Bufonidae	Mertensophryne	Mertensophryne taitana	Amphibians	HA5	Ephemeral Swamp and Pond (still) habitat breeders	67.8584	Least Concern
AMPHIBIA	Anura	Bufonidae	Mertensophryne	Mertensophryne usambarae	Amphibians	HA5	Ephemeral Swamp and Pond (still) habitat breeders	69.3323	Critically Endangered
AMPHIBIA	Anura	Bufonidae	Mertensophryne	Mertensophryne uzunguensis	Amphibians	HA5	Ephemeral Swamp and Pond (still) habitat breeders	68.7778	Vulnerable
AMPHIBIA	Anura	Pyxicephalidae	Microbatrachella	Microbatrachella capensis	Amphibians	HA5	Ephemeral Swamp and Pond (still) habitat breeders	53.3021	Critically Endangered
AMPHIBIA	Anura	Phrynobatrachidae	Phrynobatrachus	Phrynobatrachus acridoides	Amphibians	HA5	Ephemeral Swamp and Pond (still) habitat breeders	72.3786	Least Concern
AMPHIBIA	Anura	Phrynobatrachidae	Phrynobatrachus	Phrynobatrachus alleni	Amphibians	HA5	Ephemeral Swamp and Pond (still) habitat breeders	76.511	Least Concern
AMPHIBIA	Anura	Phrynobatrachidae	Phrynobatrachus	Phrynobatrachus auritus	Amphibians	HA5	Ephemeral Swamp and Pond (still) habitat breeders	84.7035	Least Concern
AMPHIBIA	Anura	Phrynobatrachidae	Phrynobatrachus	Phrynobatrachus batesii	Amphibians	HA5	Ephemeral Swamp and Pond (still) habitat breeders	80.3221	Least Concern
AMPHIBIA	Anura	Phrynobatrachidae	Phrynobatrachus	Phrynobatrachus breviceps	Amphibians	HA5	Ephemeral Swamp and Pond (still) habitat breeders	71.2382	Data deficient
AMPHIBIA	Anura	Phrynobatrachidae	Phrynobatrachus	Phrynobatrachus brevipalmatus	Amphibians	HA5	Ephemeral Swamp and Pond (still) habitat breeders	11.1609	Data deficient
AMPHIBIA	Anura	Phrynobatrachidae	Phrynobatrachus	Phrynobatrachus bullans	Amphibians	HA5	Ephemeral Swamp and Pond (still) habitat breeders	59.5842	Least Concern
AMPHIBIA	Anura	Phrynobatrachidae	Phrynobatrachus	Phrynobatrachus danko	Amphibians	HA5	Ephemeral Swamp and Pond (still) habitat breeders	50.5241	Endangered
AMPHIBIA	Anura	Phrynobatrachidae	Phrynobatrachus	Phrynobatrachus francisci	Amphibians	HA5	Ephemeral Swamp and Pond (still) habitat breeders	59.8827	Least Concern
AMPHIBIA	Anura	Phrynobatrachidae	Phrynobatrachus	Phrynobatrachus ghanensis	Amphibians	HA5	Ephemeral Swamp and Pond (still) habitat breeders	66.8072	Near Threatened
AMPHIBIA	Anura	Phrynobatrachidae	Phrynobatrachus	Phrynobatrachus gutturosus	Amphibians	HA5	Ephemeral Swamp and Pond (still) habitat breeders	66.9868	Least Concern
AMPHIBIA	Anura	Phrynobatrachidae	Phrynobatrachus	Phrynobatrachus hylaios	Amphibians	HA5	Ephemeral Swamp and Pond (still) habitat breeders	80.7654	Least Concern
AMPHIBIA	Anura	Phrynobatrachidae	Phrynobatrachus	Phrynobatrachus kakamikro	Amphibians	HA5	Ephemeral Swamp and Pond (still) habitat breeders	41.4643	Data deficient
AMPHIBIA	Anura	Phrynobatrachidae	Phrynobatrachus	Phrynobatrachus kinangopensis	Amphibians	HA5	Ephemeral Swamp and Pond (still) habitat breeders	53.2749	Vulnerable
AMPHIBIA	Anura	Phrynobatrachidae	Phrynobatrachus	Phrynobatrachus latifrons	Amphibians	HA5	Ephemeral Swamp and Pond (still) habitat breeders	60.6043	Least Concern
AMPHIBIA	Anura	Phrynobatrachidae	Phrynobatrachus	Phrynobatrachus mababiensis	Amphibians	HA5	Ephemeral Swamp and Pond (still) habitat breeders	76.3434	Least Concern
AMPHIBIA	Anura	Phrynobatrachidae	Phrynobatrachus	Phrynobatrachus minutus	Amphibians	HA5	Ephemeral Swamp and Pond (still) habitat breeders	53.6576	Least Concern
AMPHIBIA	Anura	Phrynobatrachidae	Phrynobatrachus	Phrynobatrachus natalensis	Amphibians	HA5	Ephemeral Swamp and Pond (still) habitat breeders	71.1631	Least Concern
AMPHIBIA	Anura	Phrynobatrachidae	Phrynobatrachus	Phrynobatrachus ogoensis	Amphibians	HA5	Ephemeral Swamp and Pond (still) habitat breeders	85.3763	Data deficient
AMPHIBIA	Anura	Phrynobatrachidae	Phrynobatrachus	Phrynobatrachus pakenhami	Amphibians	HA5	Ephemeral Swamp and Pond (still) habitat breeders	77.7058	Endangered
AMPHIBIA	Anura	Phrynobatrachidae	Phrynobatrachus	Phrynobatrachus pallidus	Amphibians	HA5	Ephemeral Swamp and Pond (still) habitat breeders	65.5814	Least Concern
AMPHIBIA	Anura	Phrynobatrachidae	Phrynobatrachus	Phrynobatrachus petropedetoides	Amphibians	HA5	Ephemeral Swamp and Pond (still) habitat breeders	70.1098	Data deficient
AMPHIBIA	Anura	Phrynobatrachidae	Phrynobatrachus	Phrynobatrachus phyllophilus	Amphibians	HA5	Ephemeral Swamp and Pond (still) habitat breeders	80.4268	Least Concern
AMPHIBIA	Anura	Phrynobatrachidae	Phrynobatrachus	Phrynobatrachus plicatus	Amphibians	HA5	Ephemeral Swamp and Pond (still) habitat breeders	68.8701	Least Concern
AMPHIBIA	Anura	Phrynobatrachidae	Phrynobatrachus	Phrynobatrachus rainerguentheri	Amphibians	HA5	Ephemeral Swamp and Pond (still) habitat breeders	34.6137	Data deficient
AMPHIBIA	Anura	Phrynobatrachidae	Phrynobatrachus	Phrynobatrachus rungwensis	Amphibians	HA5	Ephemeral Swamp and Pond (still) habitat breeders	73.6221	Least Concern
AMPHIBIA	Anura	Phrynobatrachidae	Phrynobatrachus	Phrynobatrachus ruthbeateae	Amphibians	HA5	Ephemeral Swamp and Pond (still) habitat breeders	87.2227	Data deficient
AMPHIBIA	Anura	Phrynobatrachidae	Phrynobatrachus	Phrynobatrachus scapularis	Amphibians	HA5	Ephemeral Swamp and Pond (still) habitat breeders	88.9097	Least Concern
AMPHIBIA	Anura	Phrynobatrachidae	Phrynobatrachus	Phrynobatrachus taiensis	Amphibians	HA5	Ephemeral Swamp and Pond (still) habitat breeders	99.5	Data deficient
AMPHIBIA	Anura	Phrynobatrachidae	Phrynobatrachus	Phrynobatrachus villiersi	Amphibians	HA5	Ephemeral Swamp and Pond (still) habitat breeders	80.5929	Least Concern
AMPHIBIA	Anura	Microhylidae	Phrynomantis	Phrynomantis affinis	Amphibians	HA5	Ephemeral Swamp and Pond (still) habitat breeders	83.9816	Least Concern
AMPHIBIA	Anura	Microhylidae	Phrynomantis	Phrynomantis annectens	Amphibians	HA5	Ephemeral Swamp and Pond (still) habitat breeders	85.629	Least Concern
AMPHIBIA	Anura	Microhylidae	Phrynomantis	Phrynomantis bifasciatus	Amphibians	HA5	Ephemeral Swamp and Pond (still) habitat breeders	75.8134	Least Concern
AMPHIBIA	Anura	Microhylidae	Phrynomantis	Phrynomantis microps	Amphibians	HA5	Ephemeral Swamp and Pond (still) habitat breeders	64.2826	Least Concern
AMPHIBIA	Anura	Microhylidae	Phrynomantis	Phrynomantis somalicus	Amphibians	HA5	Ephemeral Swamp and Pond (still) habitat breeders	74.3635	Least Concern
AMPHIBIA	Anura	Bufonidae	Poyntonophrynus	Poyntonophrynus beiranus	Amphibians	HA5	Ephemeral Swamp and Pond (still) habitat breeders	75.3327	Least Concern
AMPHIBIA	Anura	Bufonidae	Poyntonophrynus	Poyntonophrynus damaranus	Amphibians	HA5	Ephemeral Swamp and Pond (still) habitat breeders	84.3795	Data deficient
AMPHIBIA	Anura	Bufonidae	Poyntonophrynus	Poyntonophrynus dombensis	Amphibians	HA5	Ephemeral Swamp and Pond (still) habitat breeders	83.5806	Least Concern
AMPHIBIA	Anura	Bufonidae	Poyntonophrynus	Poyntonophrynus fenoulheti	Amphibians	HA5	Ephemeral Swamp and Pond (still) habitat breeders	73.3776	Least Concern
AMPHIBIA	Anura	Bufonidae	Poyntonophrynus	Poyntonophrynus grandisonae	Amphibians	HA5	Ephemeral Swamp and Pond (still) habitat breeders	78.0082	Data deficient
AMPHIBIA	Anura	Bufonidae	Poyntonophrynus	Poyntonophrynus hoeschi	Amphibians	HA5	Ephemeral Swamp and Pond (still) habitat breeders	84.8134	Least Concern
AMPHIBIA	Anura	Bufonidae	Poyntonophrynus	Poyntonophrynus kavangensis	Amphibians	HA5	Ephemeral Swamp and Pond (still) habitat breeders	87.4008	Least Concern
AMPHIBIA	Anura	Bufonidae	Poyntonophrynus	Poyntonophrynus lughensis	Amphibians	HA5	Ephemeral Swamp and Pond (still) habitat breeders	74.9253	Least Concern
AMPHIBIA	Anura	Bufonidae	Poyntonophrynus	Poyntonophrynus parkeri	Amphibians	HA5	Ephemeral Swamp and Pond (still) habitat breeders	63.7865	Least Concern
AMPHIBIA	Anura	Bufonidae	Poyntonophrynus	Poyntonophrynus vertebralis	Amphibians	HA5	Ephemeral Swamp and Pond (still) habitat breeders	70.9309	Least Concern
AMPHIBIA	Anura	Ptychadenidae	Ptychadena	Ptychadena aequiplicata	Amphibians	HA5	Ephemeral Swamp and Pond (still) habitat breeders	78.4971	Least Concern
AMPHIBIA	Anura	Ptychadenidae	Ptychadena	Ptychadena anchietae	Amphibians	HA5	Ephemeral Swamp and Pond (still) habitat breeders	74.1218	Least Concern
AMPHIBIA	Anura	Ptychadenidae	Ptychadena	Ptychadena ansorgii	Amphibians	HA5	Ephemeral Swamp and Pond (still) habitat breeders	79.8085	Least Concern
AMPHIBIA	Anura	Ptychadenidae	Ptychadena	Ptychadena arnei	Amphibians	HA5	Ephemeral Swamp and Pond (still) habitat breeders	79.0948	Data deficient
AMPHIBIA	Anura	Ptychadenidae	Ptychadena	Ptychadena bibroni	Amphibians	HA5	Ephemeral Swamp and Pond (still) habitat breeders	67.376	Least Concern
AMPHIBIA	Anura	Ptychadenidae	Ptychadena	Ptychadena broadleyi	Amphibians	HA5	Ephemeral Swamp and Pond (still) habitat breeders	46.3645	Near Threatened
AMPHIBIA	Anura	Ptychadenidae	Ptychadena	Ptychadena bunoderma	Amphibians	HA5	Ephemeral Swamp and Pond (still) habitat breeders	83.743	Least Concern
AMPHIBIA	Anura	Ptychadenidae	Ptychadena	Ptychadena christyi	Amphibians	HA5	Ephemeral Swamp and Pond (still) habitat breeders	71.2611	Least Concern
AMPHIBIA	Anura	Ptychadenidae	Ptychadena	Ptychadena erlangeri	Amphibians	HA5	Ephemeral Swamp and Pond (still) habitat breeders	55.3519	Near Threatened
AMPHIBIA	Anura	Ptychadenidae	Ptychadena	Ptychadena gansi	Amphibians	HA5	Ephemeral Swamp and Pond (still) habitat breeders	78.8737	Least Concern
AMPHIBIA	Anura	Ptychadenidae	Ptychadena	Ptychadena grandisonae	Amphibians	HA5	Ephemeral Swamp and Pond (still) habitat breeders	81.8888	Least Concern
AMPHIBIA	Anura	Ptychadenidae	Ptychadena	Ptychadena guibei	Amphibians	HA5	Ephemeral Swamp and Pond (still) habitat breeders	78.0565	Least Concern
AMPHIBIA	Anura	Ptychadenidae	Ptychadena	Ptychadena ingeri	Amphibians	HA5	Ephemeral Swamp and Pond (still) habitat breeders	95.8456	Data deficient
AMPHIBIA	Anura	Ptychadenidae	Ptychadena	Ptychadena keilingi	Amphibians	HA5	Ephemeral Swamp and Pond (still) habitat breeders	87.0567	Least Concern
AMPHIBIA	Anura	Ptychadenidae	Ptychadena	Ptychadena longirostris	Amphibians	HA5	Ephemeral Swamp and Pond (still) habitat breeders	73.3113	Least Concern
AMPHIBIA	Anura	Ptychadenidae	Ptychadena	Ptychadena mahnerti	Amphibians	HA5	Ephemeral Swamp and Pond (still) habitat breeders	49.9948	Least Concern
AMPHIBIA	Anura	Ptychadenidae	Ptychadena	Ptychadena mapacha	Amphibians	HA5	Ephemeral Swamp and Pond (still) habitat breeders	85.743	Data deficient
AMPHIBIA	Anura	Ptychadenidae	Ptychadena	Ptychadena mascareniensis	Amphibians	HA5	Ephemeral Swamp and Pond (still) habitat breeders	77.2201	Least Concern
AMPHIBIA	Anura	Ptychadenidae	Ptychadena	Ptychadena mossambica	Amphibians	HA5	Ephemeral Swamp and Pond (still) habitat breeders	72.8295	Least Concern
AMPHIBIA	Anura	Ptychadenidae	Ptychadena	Ptychadena nana	Amphibians	HA5	Ephemeral Swamp and Pond (still) habitat breeders	38.1912	Endangered
AMPHIBIA	Anura	Ptychadenidae	Ptychadena	Ptychadena neumanni	Amphibians	HA5	Ephemeral Swamp and Pond (still) habitat breeders	52.859	Least Concern
AMPHIBIA	Anura	Ptychadenidae	Ptychadena	Ptychadena nilotica	Amphibians	HA5	Ephemeral Swamp and Pond (still) habitat breeders	63.5533	Least Concern
AMPHIBIA	Anura	Ptychadenidae	Ptychadena	Ptychadena obscura	Amphibians	HA5	Ephemeral Swamp and Pond (still) habitat breeders	79.7899	Least Concern
AMPHIBIA	Anura	Ptychadenidae	Ptychadena	Ptychadena oxyrhynchus	Amphibians	HA5	Ephemeral Swamp and Pond (still) habitat breeders	71.0846	Least Concern
AMPHIBIA	Anura	Ptychadenidae	Ptychadena	Ptychadena perplicata	Amphibians	HA5	Ephemeral Swamp and Pond (still) habitat breeders	84.1286	Least Concern
AMPHIBIA	Anura	Ptychadenidae	Ptychadena	Ptychadena perreti	Amphibians	HA5	Ephemeral Swamp and Pond (still) habitat breeders	84.6449	Least Concern
AMPHIBIA	Anura	Ptychadenidae	Ptychadena	Ptychadena porosissima	Amphibians	HA5	Ephemeral Swamp and Pond (still) habitat breeders	73.8104	Least Concern
AMPHIBIA	Anura	Ptychadenidae	Ptychadena	Ptychadena pujoli	Amphibians	HA5	Ephemeral Swamp and Pond (still) habitat breeders	77.4491	Data deficient
AMPHIBIA	Anura	Ptychadenidae	Ptychadena	Ptychadena pumilio	Amphibians	HA5	Ephemeral Swamp and Pond (still) habitat breeders	66.2595	Least Concern
AMPHIBIA	Anura	Ptychadenidae	Ptychadena	Ptychadena retropunctata	Amphibians	HA5	Ephemeral Swamp and Pond (still) habitat breeders	73.2781	Least Concern
AMPHIBIA	Anura	Ptychadenidae	Ptychadena	Ptychadena schillukorum	Amphibians	HA5	Ephemeral Swamp and Pond (still) habitat breeders	69.9878	Least Concern
AMPHIBIA	Anura	Ptychadenidae	Ptychadena	Ptychadena stenocephala	Amphibians	HA5	Ephemeral Swamp and Pond (still) habitat breeders	64.3881	Least Concern
AMPHIBIA	Anura	Ptychadenidae	Ptychadena	Ptychadena submascareniensis	Amphibians	HA5	Ephemeral Swamp and Pond (still) habitat breeders	84.7165	Data deficient
AMPHIBIA	Anura	Ptychadenidae	Ptychadena	Ptychadena superciliaris	Amphibians	HA5	Ephemeral Swamp and Pond (still) habitat breeders	81.4052	Least Concern
AMPHIBIA	Anura	Ptychadenidae	Ptychadena	Ptychadena taenioscelis	Amphibians	HA5	Ephemeral Swamp and Pond (still) habitat breeders	78.0373	Least Concern
AMPHIBIA	Anura	Ptychadenidae	Ptychadena	Ptychadena tellinii	Amphibians	HA5	Ephemeral Swamp and Pond (still) habitat breeders	67.9468	Least Concern
AMPHIBIA	Anura	Ptychadenidae	Ptychadena	Ptychadena tournieri	Amphibians	HA5	Ephemeral Swamp and Pond (still) habitat breeders	74.5634	Least Concern
AMPHIBIA	Anura	Ptychadenidae	Ptychadena	Ptychadena trinodis	Amphibians	HA5	Ephemeral Swamp and Pond (still) habitat breeders	66.6987	Least Concern
AMPHIBIA	Anura	Ptychadenidae	Ptychadena	Ptychadena upembae	Amphibians	HA5	Ephemeral Swamp and Pond (still) habitat breeders	77.7769	Least Concern
AMPHIBIA	Anura	Ptychadenidae	Ptychadena	Ptychadena uzungwensis	Amphibians	HA5	Ephemeral Swamp and Pond (still) habitat breeders	77.0927	Least Concern
AMPHIBIA	Anura	Ptychadenidae	Ptychadena	Ptychadena wadei	Amphibians	HA5	Ephemeral Swamp and Pond (still) habitat breeders	45.5042	Data deficient
AMPHIBIA	Anura	Pyxicephalidae	Pyxicephalus	Pyxicephalus adspersus	Amphibians	HA5	Ephemeral Swamp and Pond (still) habitat breeders	73.6197	Least Concern
AMPHIBIA	Anura	Pyxicephalidae	Pyxicephalus	Pyxicephalus angusticeps	Amphibians	HA5	Ephemeral Swamp and Pond (still) habitat breeders	77.5527	Least Concern
AMPHIBIA	Anura	Pyxicephalidae	Pyxicephalus	Pyxicephalus edulis	Amphibians	HA5	Ephemeral Swamp and Pond (still) habitat breeders	72.129	Least Concern
AMPHIBIA	Anura	Pyxicephalidae	Pyxicephalus	Pyxicephalus obbianus	Amphibians	HA5	Ephemeral Swamp and Pond (still) habitat breeders	79.856	Least Concern
AMPHIBIA	Anura	Bufonidae	Sclerophrys	Sclerophrys dodsoni	Amphibians	HA5	Ephemeral Swamp and Pond (still) habitat breeders	80.066	Least Concern
AMPHIBIA	Anura	Bufonidae	Sclerophrys	Sclerophrys pentoni	Amphibians	HA5	Ephemeral Swamp and Pond (still) habitat breeders	64.1896	Least Concern
AMPHIBIA	Anura	Bufonidae	Sclerophrys	Sclerophrys reesi	Amphibians	HA5	Ephemeral Swamp and Pond (still) habitat breeders	64.958	Data deficient
AMPHIBIA	Anura	Bufonidae	Sclerophrys	Sclerophrys regularis	Amphibians	HA5	Ephemeral Swamp and Pond (still) habitat breeders	66.1905	Least Concern
AMPHIBIA	Anura	Bufonidae	Sclerophrys	Sclerophrys steindachneri	Amphibians	HA5	Ephemeral Swamp and Pond (still) habitat breeders	76.1038	Least Concern
AMPHIBIA	Anura	Bufonidae	Sclerophrys	Sclerophrys xeros	Amphibians	HA5	Ephemeral Swamp and Pond (still) habitat breeders	69.3495	Least Concern
AMPHIBIA	Anura	Pyxicephalidae	Strongylopus	Strongylopus grayii	Amphibians	HA5	Ephemeral Swamp and Pond (still) habitat breeders	62.7429	Least Concern
AMPHIBIA	Anura	Pyxicephalidae	Strongylopus	Strongylopus kitumbeine	Amphibians	HA5	Ephemeral Swamp and Pond (still) habitat breeders	67.0209	Vulnerable
AMPHIBIA	Anura	Pyxicephalidae	Tomopterna	Tomopterna cryptotis	Amphibians	HA5	Ephemeral Swamp and Pond (still) habitat breeders	71.4997	Least Concern
AMPHIBIA	Anura	Pyxicephalidae	Tomopterna	Tomopterna damarensis	Amphibians	HA5	Ephemeral Swamp and Pond (still) habitat breeders	81.2988	Data deficient
AMPHIBIA	Anura	Pyxicephalidae	Tomopterna	Tomopterna delalandii	Amphibians	HA5	Ephemeral Swamp and Pond (still) habitat breeders	69.8766	Least Concern
AMPHIBIA	Anura	Pyxicephalidae	Tomopterna	Tomopterna elegans	Amphibians	HA5	Ephemeral Swamp and Pond (still) habitat breeders	85.1271	Least Concern
AMPHIBIA	Anura	Pyxicephalidae	Tomopterna	Tomopterna gallmanni	Amphibians	HA5	Ephemeral Swamp and Pond (still) habitat breeders	52.6511	Least Concern
AMPHIBIA	Anura	Pyxicephalidae	Tomopterna	Tomopterna kachowskii	Amphibians	HA5	Ephemeral Swamp and Pond (still) habitat breeders	61.5926	Least Concern
AMPHIBIA	Anura	Pyxicephalidae	Tomopterna	Tomopterna krugerensis	Amphibians	HA5	Ephemeral Swamp and Pond (still) habitat breeders	82.05	Least Concern
AMPHIBIA	Anura	Pyxicephalidae	Tomopterna	Tomopterna luganga	Amphibians	HA5	Ephemeral Swamp and Pond (still) habitat breeders	63.7052	Least Concern
AMPHIBIA	Anura	Pyxicephalidae	Tomopterna	Tomopterna marmorata	Amphibians	HA5	Ephemeral Swamp and Pond (still) habitat breeders	68.3473	Least Concern
AMPHIBIA	Anura	Pyxicephalidae	Tomopterna	Tomopterna milletihorsini	Amphibians	HA5	Ephemeral Swamp and Pond (still) habitat breeders	21.3735	Data deficient
AMPHIBIA	Anura	Pyxicephalidae	Tomopterna	Tomopterna natalensis	Amphibians	HA5	Ephemeral Swamp and Pond (still) habitat breeders	59.1336	Least Concern
AMPHIBIA	Anura	Pyxicephalidae	Tomopterna	Tomopterna tandyi	Amphibians	HA5	Ephemeral Swamp and Pond (still) habitat breeders	76.1458	Least Concern
AMPHIBIA	Anura	Pyxicephalidae	Tomopterna	Tomopterna tuberculosa	Amphibians	HA5	Ephemeral Swamp and Pond (still) habitat breeders	74.159	Least Concern
AMPHIBIA	Anura	Pyxicephalidae	Tomopterna	Tomopterna wambensis	Amphibians	HA5	Ephemeral Swamp and Pond (still) habitat breeders	60.4857	Least Concern
AMPHIBIA	Anura	Bufonidae	Vandijkophrynus	Vandijkophrynus amatolicus	Amphibians	HA5	Ephemeral Swamp and Pond (still) habitat breeders	60.361	Critically Endangered
AMPHIBIA	Anura	Bufonidae	Vandijkophrynus	Vandijkophrynus angusticeps	Amphibians	HA5	Ephemeral Swamp and Pond (still) habitat breeders	64.1305	Least Concern
AMPHIBIA	Anura	Bufonidae	Vandijkophrynus	Vandijkophrynus gariepensis	Amphibians	HA5	Ephemeral Swamp and Pond (still) habitat breeders	70.9168	Least Concern
AMPHIBIA	Anura	Bufonidae	Vandijkophrynus	Vandijkophrynus inyangae	Amphibians	HA5	Ephemeral Swamp and Pond (still) habitat breeders	61.4038	Vulnerable
AMPHIBIA	Anura	Bufonidae	Vandijkophrynus	Vandijkophrynus robinsoni	Amphibians	HA5	Ephemeral Swamp and Pond (still) habitat breeders	79.0398	Least Concern
AMPHIBIA	Anura	Bufonidae	Wolterstorffina	Wolterstorffina parvipalmata	Amphibians	HA5	Ephemeral Swamp and Pond (still) habitat breeders	62.4267	Critically Endangered
AMPHIBIA	Anura	Pipidae	Xenopus	Xenopus fischbergi	Amphibians	HA5	Ephemeral Swamp and Pond (still) habitat breeders	66.8785	Least Concern
AMPHIBIA	Anura	Pipidae	Xenopus	Xenopus tropicalis	Amphibians	HA5	Ephemeral Swamp and Pond (still) habitat breeders	63.0571	Least Concern
AMPHIBIA	Anura	Petropedetidae	Arthroleptides	Arthroleptides dutoiti	Amphibians	HA6	Seep/Spray Zone habitat breeders	41.0724	Critically Endangered
AMPHIBIA	Anura	Petropedetidae	Arthroleptides	Arthroleptides martiensseni	Amphibians	HA6	Seep/Spray Zone habitat breeders	56.9996	Endangered
AMPHIBIA	Anura	Petropedetidae	Arthroleptides	Arthroleptides yakusini	Amphibians	HA6	Seep/Spray Zone habitat breeders	63.1795	Endangered
AMPHIBIA	Anura	Bufonidae	Capensibufo	Capensibufo rosei	Amphibians	HA6	Seep/Spray Zone habitat breeders	64.1532	Critically Endangered
AMPHIBIA	Anura	Bufonidae	Capensibufo	Capensibufo tradouwi	Amphibians	HA6	Seep/Spray Zone habitat breeders	64.8414	Least Concern
AMPHIBIA	Anura	Hyperoliidae	Hyperolius	Hyperolius lamottei	Amphibians	HA6	Seep/Spray Zone habitat breeders	59.964	Least Concern
AMPHIBIA	Anura	Petropedetidae	Petropedetes	Petropedetes cameronensis	Amphibians	HA6	Seep/Spray Zone habitat breeders	65.0487	Least Concern
AMPHIBIA	Anura	Petropedetidae	Petropedetes	Petropedetes euskircheni	Amphibians	HA6	Seep/Spray Zone habitat breeders	63.0447	Endangered
AMPHIBIA	Anura	Petropedetidae	Petropedetes	Petropedetes johnstoni	Amphibians	HA6	Seep/Spray Zone habitat breeders	62.5423	Least Concern
AMPHIBIA	Anura	Petropedetidae	Petropedetes	Petropedetes juliawurstnerae	Amphibians	HA6	Seep/Spray Zone habitat breeders	74.594	Endangered
AMPHIBIA	Anura	Petropedetidae	Petropedetes	Petropedetes parkeri	Amphibians	HA6	Seep/Spray Zone habitat breeders	65.5831	Data deficient
AMPHIBIA	Anura	Petropedetidae	Petropedetes	Petropedetes perreti	Amphibians	HA6	Seep/Spray Zone habitat breeders	40.7958	Critically Endangered
AMPHIBIA	Anura	Petropedetidae	Petropedetes	Petropedetes vulpiae	Amphibians	HA6	Seep/Spray Zone habitat breeders	67.7461	Least Concern
AMPHIBIA	Anura	Bufonidae	Sclerophrys	Sclerophrys perreti	Amphibians	HA6	Seep/Spray Zone habitat breeders	15.6	Critically Endangered
AMPHIBIA	Anura	Hyperoliidae	Acanthixalus	Acanthixalus sonjae	Amphibians	HA7	Plant/Tree hollow breeders	89.947	Vulnerable
AMPHIBIA	Anura	Hyperoliidae	Acanthixalus	Acanthixalus spinosus	Amphibians	HA7	Plant/Tree hollow breeders	77.1064	Least Concern
AMPHIBIA	Anura	Microhylidae	Hoplophryne	Hoplophryne rogersi	Amphibians	HA7	Plant/Tree hollow breeders	56.5544	Endangered
AMPHIBIA	Anura	Microhylidae	Hoplophryne	Hoplophryne uluguruensis	Amphibians	HA7	Plant/Tree hollow breeders	59.97	Endangered
AMPHIBIA	Anura	Hyperoliidae	Hyperolius	Hyperolius acutirostris	Amphibians	HA7	Plant/Tree hollow breeders	55.8629	Least Concern
AMPHIBIA	Anura	Hyperoliidae	Hyperolius	Hyperolius mosaicus	Amphibians	HA7	Plant/Tree hollow breeders	76.0166	Least Concern
AMPHIBIA	Anura	Bufonidae	Nectophryne	Nectophryne afra	Amphibians	HA7	Plant/Tree hollow breeders	70.3543	Least Concern
AMPHIBIA	Anura	Bufonidae	Nectophryne	Nectophryne batesii	Amphibians	HA7	Plant/Tree hollow breeders	76.7096	Least Concern
AMPHIBIA	Anura	Pyxicephalidae	Nothophryne	Nothophryne broadleyi	Amphibians	HA7	Plant/Tree hollow breeders	22.8723	Endangered
AMPHIBIA	Anura	Phrynobatrachidae	Phrynobatrachus	Phrynobatrachus dendrobates	Amphibians	HA7	Plant/Tree hollow breeders	77.5698	Least Concern
AMPHIBIA	Anura	Phrynobatrachidae	Phrynobatrachus	Phrynobatrachus guineensis	Amphibians	HA7	Plant/Tree hollow breeders	73.2565	Least Concern
AVES	Accipitriformes	Accipitridae	Aquila	Aquila adalberti	Birds	B1	Raptors and vultures large	64.7283	Vulnerable
AVES	Accipitriformes	Accipitridae	Aquila	Aquila africana	Birds	B1	Raptors and vultures large	68.5516	Least Concern
AVES	Accipitriformes	Accipitridae	Aquila	Aquila chrysaetos	Birds	B1	Raptors and vultures large	56.0465	Least Concern
AVES	Accipitriformes	Accipitridae	Aquila	Aquila fasciata	Birds	B1	Raptors and vultures large	65.2883	Least Concern
AVES	Accipitriformes	Accipitridae	Aquila	Aquila heliaca	Birds	B1	Raptors and vultures large	57.4266	Vulnerable
AVES	Accipitriformes	Accipitridae	Aquila	Aquila nipalensis	Birds	B1	Raptors and vultures large	62.7998	Endangered
AVES	Accipitriformes	Accipitridae	Aquila	Aquila rapax	Birds	B1	Raptors and vultures large	61.409	Vulnerable
AVES	Accipitriformes	Accipitridae	Aquila	Aquila spilogaster	Birds	B1	Raptors and vultures large	62.1387	Least Concern
AVES	Accipitriformes	Accipitridae	Aquila	Aquila verreauxii	Birds	B1	Raptors and vultures large	61.3365	Least Concern
AVES	Strigiformes	Strigidae	Asio	Asio abyssinicus	Birds	B1	Raptors and vultures large	49.5332	Least Concern
AVES	Strigiformes	Strigidae	Asio	Asio capensis	Birds	B1	Raptors and vultures large	62.5523	Least Concern
AVES	Strigiformes	Strigidae	Asio	Asio flammeus	Birds	B1	Raptors and vultures large	59.0506	Least Concern
AVES	Accipitriformes	Accipitridae	Aviceda	Aviceda cuculoides	Birds	B1	Raptors and vultures large	63.5934	Least Concern
AVES	Strigiformes	Strigidae	Bubo	Bubo africanus	Birds	B1	Raptors and vultures large	65.0118	Least Concern
AVES	Strigiformes	Strigidae	Bubo	Bubo ascalaphus	Birds	B1	Raptors and vultures large	65.5123	Least Concern
AVES	Strigiformes	Strigidae	Bubo	Bubo capensis	Birds	B1	Raptors and vultures large	59.9451	Least Concern
AVES	Strigiformes	Strigidae	Bubo	Bubo cinerascens	Birds	B1	Raptors and vultures large	59.8213	Least Concern
AVES	Strigiformes	Strigidae	Bubo	Bubo lacteus	Birds	B1	Raptors and vultures large	62.7433	Least Concern
AVES	Accipitriformes	Accipitridae	Buteo	Buteo augur	Birds	B1	Raptors and vultures large	58.601	Least Concern
AVES	Accipitriformes	Accipitridae	Buteo	Buteo auguralis	Birds	B1	Raptors and vultures large	60.4832	Least Concern
AVES	Accipitriformes	Accipitridae	Buteo	Buteo buteo	Birds	B1	Raptors and vultures large	63.2189	Least Concern
AVES	Accipitriformes	Accipitridae	Buteo	Buteo rufinus	Birds	B1	Raptors and vultures large	59.7433	Least Concern
AVES	Accipitriformes	Accipitridae	Buteo	Buteo rufofuscus	Birds	B1	Raptors and vultures large	63.1692	Least Concern
AVES	Accipitriformes	Accipitridae	Circaetus	Circaetus cinereus	Birds	B1	Raptors and vultures large	61.393	Least Concern
AVES	Accipitriformes	Accipitridae	Circaetus	Circaetus gallicus	Birds	B1	Raptors and vultures large	57.2714	Least Concern
AVES	Accipitriformes	Accipitridae	Circaetus	Circaetus pectoralis	Birds	B1	Raptors and vultures large	64.0514	Least Concern
AVES	Accipitriformes	Accipitridae	Clanga	Clanga clanga	Birds	B1	Raptors and vultures large	56.2103	Vulnerable
AVES	Accipitriformes	Accipitridae	Clanga	Clanga pomarina	Birds	B1	Raptors and vultures large	62.3293	Least Concern
AVES	Accipitriformes	Accipitridae	Gypaetus	Gypaetus barbatus	Birds	B1	Raptors and vultures large	58.8173	Near Threatened
AVES	Accipitriformes	Accipitridae	Gypohierax	Gypohierax angolensis	Birds	B1	Raptors and vultures large	63.7943	Least Concern
AVES	Accipitriformes	Accipitridae	Gyps	Gyps africanus	Birds	B1	Raptors and vultures large	61.6918	Critically Endangered
AVES	Accipitriformes	Accipitridae	Gyps	Gyps coprotheres	Birds	B1	Raptors and vultures large	66.3974	Vulnerable
AVES	Accipitriformes	Accipitridae	Gyps	Gyps rueppelli	Birds	B1	Raptors and vultures large	58.8218	Critically Endangered
AVES	Accipitriformes	Accipitridae	Haliaeetus	Haliaeetus vocifer	Birds	B1	Raptors and vultures large	62.9956	Least Concern
AVES	Accipitriformes	Accipitridae	Hieraaetus	Hieraaetus ayresii	Birds	B1	Raptors and vultures large	62.8782	Least Concern
AVES	Accipitriformes	Accipitridae	Hieraaetus	Hieraaetus pennatus	Birds	B1	Raptors and vultures large	61.7845	Least Concern
AVES	Accipitriformes	Accipitridae	Hieraaetus	Hieraaetus wahlbergi	Birds	B1	Raptors and vultures large	60.6136	Least Concern
AVES	Accipitriformes	Accipitridae	Lophaetus	Lophaetus occipitalis	Birds	B1	Raptors and vultures large	61.6616	Least Concern
AVES	Accipitriformes	Accipitridae	Macheiramphus	Macheiramphus alcinus	Birds	B1	Raptors and vultures large	62.5617	Least Concern
AVES	Accipitriformes	Accipitridae	Necrosyrtes	Necrosyrtes monachus	Birds	B1	Raptors and vultures large	60.9476	Critically Endangered
AVES	Accipitriformes	Accipitridae	Neophron	Neophron percnopterus	Birds	B1	Raptors and vultures large	60.3216	Endangered
AVES	Accipitriformes	Pandionidae	Pandion	Pandion haliaetus	Birds	B1	Raptors and vultures large	63.0401	Least Concern
AVES	Accipitriformes	Accipitridae	Polemaetus	Polemaetus bellicosus	Birds	B1	Raptors and vultures large	61.8939	Endangered
AVES	Accipitriformes	Accipitridae	Polyboroides	Polyboroides typus	Birds	B1	Raptors and vultures large	62.929	Least Concern
AVES	Accipitriformes	Sagittariidae	Sagittarius	Sagittarius serpentarius	Birds	B1	Raptors and vultures large	61.8014	Endangered
AVES	Accipitriformes	Accipitridae	Stephanoaetus	Stephanoaetus coronatus	Birds	B1	Raptors and vultures large	63.4866	Near Threatened
AVES	Accipitriformes	Accipitridae	Terathopius	Terathopius ecaudatus	Birds	B1	Raptors and vultures large	61.8623	Endangered
AVES	Accipitriformes	Accipitridae	Torgos	Torgos tracheliotos	Birds	B1	Raptors and vultures large	61.7811	Endangered
AVES	Accipitriformes	Accipitridae	Trigonoceps	Trigonoceps occipitalis	Birds	B1	Raptors and vultures large	60.8713	Critically Endangered
AVES	Strigiformes	Tytonidae	Tyto	Tyto alba	Birds	B1	Raptors and vultures large	61.8143	Least Concern
AVES	Accipitriformes	Accipitridae	Accipiter	Accipiter castanilius	Birds	B10	Forest edge	75.0349	Least Concern
AVES	Accipitriformes	Accipitridae	Accipiter	Accipiter toussenelii	Birds	B10	Forest edge	66.1425	Least Concern
AVES	Psittaciformes	Psittacidae	Agapornis	Agapornis swindernianus	Birds	B10	Forest edge	77.9343	Least Concern
AVES	Passeriformes	Ploceidae	Amblyospiza	Amblyospiza albifrons	Birds	B10	Forest edge	62.9151	Least Concern
AVES	Passeriformes	Nectariniidae	Anabathmis	Anabathmis reichenbachii	Birds	B10	Forest edge	77.3325	Least Concern
AVES	Passeriformes	Remizidae	Anthoscopus	Anthoscopus flavifrons	Birds	B10	Forest edge	74.9512	Least Concern
AVES	Passeriformes	Nectariniidae	Anthreptes	Anthreptes aurantius	Birds	B10	Forest edge	77.5418	Least Concern
AVES	Passeriformes	Nectariniidae	Anthreptes	Anthreptes gabonicus	Birds	B10	Forest edge	58.4346	Least Concern
AVES	Passeriformes	Nectariniidae	Anthreptes	Anthreptes rectirostris	Birds	B10	Forest edge	68.334	Least Concern
AVES	Passeriformes	Nectariniidae	Anthreptes	Anthreptes rubritorques	Birds	B10	Forest edge	62.1703	Vulnerable
AVES	Passeriformes	Nectariniidae	Anthreptes	Anthreptes seimundi	Birds	B10	Forest edge	72.0602	Least Concern
AVES	Passeriformes	Nectariniidae	Anthreptes	Anthreptes tephrolaemus	Birds	B10	Forest edge	71.898	Least Concern
AVES	Passeriformes	Cisticolidae	Apalis	Apalis alticola	Birds	B10	Forest edge	68.5958	Least Concern
AVES	Passeriformes	Cisticolidae	Apalis	Apalis bamendae	Birds	B10	Forest edge	35.2517	Least Concern
AVES	Passeriformes	Cisticolidae	Apalis	Apalis binotata	Birds	B10	Forest edge	65.5193	Least Concern
AVES	Passeriformes	Cisticolidae	Apalis	Apalis chapini	Birds	B10	Forest edge	54.488	Least Concern
AVES	Passeriformes	Cisticolidae	Apalis	Apalis cinerea	Birds	B10	Forest edge	49.148	Least Concern
AVES	Passeriformes	Cisticolidae	Apalis	Apalis flavigularis	Birds	B10	Forest edge	32.4654	Endangered
AVES	Passeriformes	Cisticolidae	Apalis	Apalis fuscigularis	Birds	B10	Forest edge	36.6447	Critically Endangered
AVES	Passeriformes	Cisticolidae	Apalis	Apalis goslingi	Birds	B10	Forest edge	77.7509	Least Concern
AVES	Passeriformes	Cisticolidae	Apalis	Apalis jacksoni	Birds	B10	Forest edge	60.3499	Least Concern
AVES	Passeriformes	Cisticolidae	Apalis	Apalis kaboboensis	Birds	B10	Forest edge	75.1935	Vulnerable
AVES	Passeriformes	Cisticolidae	Apalis	Apalis lynesi	Birds	B10	Forest edge	68.6808	Endangered
AVES	Passeriformes	Cisticolidae	Apalis	Apalis melanocephala	Birds	B10	Forest edge	59.8077	Least Concern
AVES	Passeriformes	Cisticolidae	Apalis	Apalis nigriceps	Birds	B10	Forest edge	68.6648	Least Concern
AVES	Passeriformes	Cisticolidae	Apalis	Apalis ruddi	Birds	B10	Forest edge	76.4065	Least Concern
AVES	Passeriformes	Cisticolidae	Apalis	Apalis sharpii	Birds	B10	Forest edge	66.5706	Near Threatened
AVES	Passeriformes	Cisticolidae	Apalis	Apalis thoracica	Birds	B10	Forest edge	53.2165	Least Concern
AVES	Trogoniformes	Trogonidae	Apaloderma	Apaloderma narina	Birds	B10	Forest edge	64.7096	Least Concern
AVES	Passeriformes	Pycnonotidae	Arizelocichla	Arizelocichla chlorigula	Birds	B10	Forest edge	55.8767	Least Concern
AVES	Passeriformes	Pycnonotidae	Arizelocichla	Arizelocichla milanjensis	Birds	B10	Forest edge	67.1906	Near Threatened
AVES	Passeriformes	Pycnonotidae	Arizelocichla	Arizelocichla montana	Birds	B10	Forest edge	48.5856	Least Concern
AVES	Passeriformes	Cisticolidae	Artisornis	Artisornis metopias	Birds	B10	Forest edge	57.7334	Least Concern
AVES	Passeriformes	Pycnonotidae	Baeopogon	Baeopogon indicator	Birds	B10	Forest edge	72.0603	Least Concern
AVES	Passeriformes	Cisticolidae	Bathmocercus	Bathmocercus cerviniventris	Birds	B10	Forest edge	69.8814	Data deficient
AVES	Passeriformes	Cisticolidae	Bathmocercus	Bathmocercus rufus	Birds	B10	Forest edge	72.9231	Least Concern
AVES	Passeriformes	Platysteiridae	Batis	Batis capensis	Birds	B10	Forest edge	53.7449	Least Concern
AVES	Passeriformes	Platysteiridae	Batis	Batis crypta	Birds	B10	Forest edge	60.0146	Least Concern
AVES	Passeriformes	Platysteiridae	Batis	Batis dimorpha	Birds	B10	Forest edge	49.0536	Least Concern
AVES	Passeriformes	Platysteiridae	Batis	Batis diops	Birds	B10	Forest edge	57.1841	Least Concern
AVES	Passeriformes	Platysteiridae	Batis	Batis fratrum	Birds	B10	Forest edge	73.8302	Least Concern
AVES	Passeriformes	Platysteiridae	Batis	Batis margaritae	Birds	B10	Forest edge	67.6345	Least Concern
AVES	Passeriformes	Platysteiridae	Batis	Batis minima	Birds	B10	Forest edge	75.9402	Least Concern
AVES	Passeriformes	Platysteiridae	Batis	Batis occulta	Birds	B10	Forest edge	69.6093	Least Concern
AVES	Passeriformes	Platysteiridae	Batis	Batis poensis	Birds	B10	Forest edge	84.853	Least Concern
AVES	Passeriformes	Platysteiridae	Batis	Batis reichenowi	Birds	B10	Forest edge	66.2573	Near Threatened
AVES	Passeriformes	Pycnonotidae	Bleda	Bleda canicapillus	Birds	B10	Forest edge	58.7316	Least Concern
AVES	Passeriformes	Pycnonotidae	Bleda	Bleda ugandae	Birds	B10	Forest edge	77.6694	Least Concern
AVES	Passeriformes	Muscicapidae	Bradornis	Bradornis comitatus	Birds	B10	Forest edge	71.866	Least Concern
AVES	Passeriformes	Locustellidae	Bradypterus	Bradypterus bangwaensis	Birds	B10	Forest edge	35.0537	Least Concern
AVES	Passeriformes	Locustellidae	Bradypterus	Bradypterus barratti	Birds	B10	Forest edge	48.0227	Least Concern
AVES	Passeriformes	Locustellidae	Bradypterus	Bradypterus cinnamomeus	Birds	B10	Forest edge	50.1044	Least Concern
AVES	Passeriformes	Locustellidae	Bradypterus	Bradypterus grandis	Birds	B10	Forest edge	77.1912	Near Threatened
AVES	Passeriformes	Locustellidae	Bradypterus	Bradypterus lopezi	Birds	B10	Forest edge	56.6861	Least Concern
AVES	Passeriformes	Locustellidae	Bradypterus	Bradypterus sylvaticus	Birds	B10	Forest edge	58.9494	Vulnerable
AVES	Strigiformes	Strigidae	Bubo	Bubo poensis	Birds	B10	Forest edge	71.5854	Least Concern
AVES	Piciformes	Lybiidae	Buccanodon	Buccanodon duchaillui	Birds	B10	Forest edge	72.2005	Least Concern
AVES	Accipitriformes	Accipitridae	Buteo	Buteo oreophilus	Birds	B10	Forest edge	47.3943	Near Threatened
AVES	Bucerotiformes	Bucerotidae	Bycanistes	Bycanistes albotibialis	Birds	B10	Forest edge	76.3694	Least Concern
AVES	Bucerotiformes	Bucerotidae	Bycanistes	Bycanistes bucinator	Birds	B10	Forest edge	65.4062	Least Concern
AVES	Bucerotiformes	Bucerotidae	Bycanistes	Bycanistes fistulator	Birds	B10	Forest edge	56.6266	Least Concern
AVES	Bucerotiformes	Bucerotidae	Bycanistes	Bycanistes sharpii	Birds	B10	Forest edge	74.0593	Least Concern
AVES	Bucerotiformes	Bucerotidae	Bycanistes	Bycanistes subcylindricus	Birds	B10	Forest edge	63.9708	Least Concern
AVES	Passeriformes	Pycnonotidae	Calyptocichla	Calyptocichla serinus	Birds	B10	Forest edge	72.9897	Least Concern
AVES	Passeriformes	Cisticolidae	Camaroptera	Camaroptera brachyura	Birds	B10	Forest edge	63.1096	Least Concern
AVES	Passeriformes	Cisticolidae	Camaroptera	Camaroptera chloronota	Birds	B10	Forest edge	67.3739	Least Concern
AVES	Passeriformes	Cisticolidae	Camaroptera	Camaroptera harterti	Birds	B10	Forest edge	74.5548	Least Concern
AVES	Passeriformes	Cisticolidae	Camaroptera	Camaroptera superciliaris	Birds	B10	Forest edge	72.7256	Least Concern
AVES	Passeriformes	Cisticolidae	Camaroptera	Camaroptera toroensis	Birds	B10	Forest edge	76.3977	Least Concern
AVES	Passeriformes	Campephagidae	Campephaga	Campephaga petiti	Birds	B10	Forest edge	68.0233	Least Concern
AVES	Passeriformes	Campephagidae	Campephaga	Campephaga quiscalina	Birds	B10	Forest edge	66.5398	Least Concern
AVES	Piciformes	Picidae	Campethera	Campethera cailliautii	Birds	B10	Forest edge	67.7807	Least Concern
AVES	Piciformes	Picidae	Campethera	Campethera caroli	Birds	B10	Forest edge	74.6903	Least Concern
AVES	Piciformes	Picidae	Campethera	Campethera maculosa	Birds	B10	Forest edge	71.4909	Least Concern
AVES	Piciformes	Picidae	Campethera	Campethera nivosa	Birds	B10	Forest edge	72.3669	Least Concern
AVES	Piciformes	Picidae	Campethera	Campethera notata	Birds	B10	Forest edge	53.0884	Near Threatened
AVES	Caprimulgiformes	Caprimulgidae	Caprimulgus	Caprimulgus batesi	Birds	B10	Forest edge	78.383	Least Concern
AVES	Caprimulgiformes	Caprimulgidae	Caprimulgus	Caprimulgus poliocephalus	Birds	B10	Forest edge	47.6187	Least Concern
AVES	Caprimulgiformes	Caprimulgidae	Caprimulgus	Caprimulgus prigoginei	Birds	B10	Forest edge	59.3058	Endangered
AVES	Cuculiformes	Cuculidae	Centropus	Centropus anselli	Birds	B10	Forest edge	79.0741	Least Concern
AVES	Cuculiformes	Cuculidae	Centropus	Centropus leucogaster	Birds	B10	Forest edge	65.5325	Least Concern
AVES	Cuculiformes	Cuculidae	Centropus	Centropus monachus	Birds	B10	Forest edge	62.2741	Least Concern
AVES	Bucerotiformes	Bucerotidae	Ceratogymna	Ceratogymna atrata	Birds	B10	Forest edge	75.7164	Least Concern
AVES	Bucerotiformes	Bucerotidae	Ceratogymna	Ceratogymna elata	Birds	B10	Forest edge	62.144	Vulnerable
AVES	Cuculiformes	Cuculidae	Cercococcyx	Cercococcyx montanus	Birds	B10	Forest edge	62.1786	Least Concern
AVES	Cuculiformes	Cuculidae	Cercococcyx	Cercococcyx olivinus	Birds	B10	Forest edge	73.3203	Least Concern
AVES	Cuculiformes	Cuculidae	Ceuthmochares	Ceuthmochares aereus	Birds	B10	Forest edge	72.3018	Least Concern
AVES	Cuculiformes	Cuculidae	Ceuthmochares	Ceuthmochares australis	Birds	B10	Forest edge	64.5538	Least Concern
AVES	Passeriformes	Nectariniidae	Chalcomitra	Chalcomitra fuliginosa	Birds	B10	Forest edge	69.5869	Least Concern
AVES	Passeriformes	Pycnonotidae	Chlorocichla	Chlorocichla falkensteini	Birds	B10	Forest edge	73.8967	Least Concern
AVES	Passeriformes	Pycnonotidae	Chlorocichla	Chlorocichla flaviventris	Birds	B10	Forest edge	67.0174	Least Concern
AVES	Passeriformes	Pycnonotidae	Chlorocichla	Chlorocichla laetissima	Birds	B10	Forest edge	60.0961	Least Concern
AVES	Passeriformes	Pycnonotidae	Chlorocichla	Chlorocichla simplex	Birds	B10	Forest edge	71.5186	Least Concern
AVES	Cuculiformes	Cuculidae	Chrysococcyx	Chrysococcyx klaas	Birds	B10	Forest edge	64.0104	Least Concern
AVES	Passeriformes	Muscicapidae	Cichladusa	Cichladusa ruficauda	Birds	B10	Forest edge	72.4848	Least Concern
AVES	Passeriformes	Nectariniidae	Cinnyris	Cinnyris afer	Birds	B10	Forest edge	50.6861	Least Concern
AVES	Passeriformes	Nectariniidae	Cinnyris	Cinnyris fuelleborni	Birds	B10	Forest edge	56.6182	Least Concern
AVES	Passeriformes	Nectariniidae	Cinnyris	Cinnyris johannae	Birds	B10	Forest edge	76.5693	Least Concern
AVES	Passeriformes	Nectariniidae	Cinnyris	Cinnyris ludovicensis	Birds	B10	Forest edge	56.0689	Least Concern
AVES	Passeriformes	Nectariniidae	Cinnyris	Cinnyris melanogastrus	Birds	B10	Forest edge	50.5591	Least Concern
AVES	Passeriformes	Nectariniidae	Cinnyris	Cinnyris prigoginei	Birds	B10	Forest edge	78.1887	Near Threatened
AVES	Passeriformes	Nectariniidae	Cinnyris	Cinnyris superbus	Birds	B10	Forest edge	73.9972	Least Concern
AVES	Passeriformes	Nectariniidae	Cinnyris	Cinnyris usambaricus	Birds	B10	Forest edge	57.4237	Near Threatened
AVES	Accipitriformes	Accipitridae	Circaetus	Circaetus fasciolatus	Birds	B10	Forest edge	65.1375	Near Threatened
AVES	Passeriformes	Cisticolidae	Cisticola	Cisticola carruthersi	Birds	B10	Forest edge	51.5839	Least Concern
AVES	Passeriformes	Cisticolidae	Cisticola	Cisticola chubbi	Birds	B10	Forest edge	49.697	Least Concern
AVES	Passeriformes	Cisticolidae	Cisticola	Cisticola hunteri	Birds	B10	Forest edge	44.1038	Least Concern
AVES	Passeriformes	Estrildidae	Coccopygia	Coccopygia melanotis	Birds	B10	Forest edge	50.8682	Least Concern
AVES	Columbiformes	Columbidae	Columba	Columba arquatrix	Birds	B10	Forest edge	51.6499	Least Concern
AVES	Columbiformes	Columbidae	Columba	Columba iriditorques	Birds	B10	Forest edge	74.1096	Least Concern
AVES	Columbiformes	Columbidae	Columba	Columba unicincta	Birds	B10	Forest edge	73.9535	Least Concern
AVES	Musophagiformes	Musophagidae	Corythaeola	Corythaeola cristata	Birds	B10	Forest edge	71.1941	Least Concern
AVES	Passeriformes	Muscicapidae	Cossypha	Cossypha natalensis	Birds	B10	Forest edge	64.3099	Least Concern
AVES	Passeriformes	Pycnonotidae	Criniger	Criniger barbatus	Birds	B10	Forest edge	60.4237	Least Concern
AVES	Passeriformes	Pycnonotidae	Criniger	Criniger calurus	Birds	B10	Forest edge	73.34	Least Concern
AVES	Passeriformes	Fringillidae	Crithagra	Crithagra burtoni	Birds	B10	Forest edge	51.2935	Least Concern
AVES	Passeriformes	Fringillidae	Crithagra	Crithagra striolata	Birds	B10	Forest edge	47.3013	Least Concern
AVES	Passeriformes	Muscicapidae	Cyanecula	Cyanecula svecica	Birds	B10	Forest edge	57.3047	Least Concern
AVES	Passeriformes	Nectariniidae	Cyanomitra	Cyanomitra bannermani	Birds	B10	Forest edge	77.115	Least Concern
AVES	Passeriformes	Nectariniidae	Cyanomitra	Cyanomitra verticalis	Birds	B10	Forest edge	67.933	Least Concern
AVES	Passeriformes	Nectariniidae	Deleornis	Deleornis fraseri	Birds	B10	Forest edge	68.0719	Least Concern
AVES	Piciformes	Picidae	Dendropicos	Dendropicos gabonensis	Birds	B10	Forest edge	75.5521	Least Concern
AVES	Piciformes	Picidae	Dendropicos	Dendropicos pyrrhogaster	Birds	B10	Forest edge	61.2117	Least Concern
AVES	Piciformes	Picidae	Dendropicos	Dendropicos xantholophus	Birds	B10	Forest edge	74.996	Least Concern
AVES	Passeriformes	Muscicapidae	Dessonornis	Dessonornis anomalus	Birds	B10	Forest edge	61.3666	Near Threatened
AVES	Passeriformes	Muscicapidae	Dessonornis	Dessonornis macclounii	Birds	B10	Forest edge	55.364	Least Concern
AVES	Passeriformes	Muscicapidae	Dessonornis	Dessonornis mbuluensis	Birds	B10	Forest edge	50.0805	Least Concern
AVES	Passeriformes	Dicruridae	Dicrurus	Dicrurus ludwigii	Birds	B10	Forest edge	64.2947	Least Concern
AVES	Passeriformes	Dicruridae	Dicrurus	Dicrurus modestus	Birds	B10	Forest edge	71.7832	Least Concern
AVES	Passeriformes	Nectariniidae	Drepanorhynchus	Drepanorhynchus reichenowi	Birds	B10	Forest edge	45.0061	Least Concern
AVES	Passeriformes	Malaconotidae	Dryoscopus	Dryoscopus angolensis	Birds	B10	Forest edge	66.5474	Least Concern
AVES	Passeriformes	Malaconotidae	Dryoscopus	Dryoscopus sabini	Birds	B10	Forest edge	71.4834	Least Concern
AVES	Passeriformes	Malaconotidae	Dryoscopus	Dryoscopus senegalensis	Birds	B10	Forest edge	73.1789	Least Concern
AVES	Passeriformes	Platysteiridae	Dyaphorophyia	Dyaphorophyia chalybea	Birds	B10	Forest edge	69.0719	Least Concern
AVES	Passeriformes	Stenostiridae	Elminia	Elminia albicauda	Birds	B10	Forest edge	68.4558	Least Concern
AVES	Passeriformes	Stenostiridae	Elminia	Elminia albiventris	Birds	B10	Forest edge	54.503	Least Concern
AVES	Passeriformes	Stenostiridae	Elminia	Elminia albonotata	Birds	B10	Forest edge	58.2729	Least Concern
AVES	Passeriformes	Stenostiridae	Elminia	Elminia longicauda	Birds	B10	Forest edge	66.1177	Least Concern
AVES	Passeriformes	Stenostiridae	Elminia	Elminia nigromitrata	Birds	B10	Forest edge	72.235	Least Concern
AVES	Passeriformes	Emberizidae	Emberiza	Emberiza affinis	Birds	B10	Forest edge	53.4803	Least Concern
AVES	Passeriformes	Cisticolidae	Eminia	Eminia lepida	Birds	B10	Forest edge	51.2342	Least Concern
AVES	Passeriformes	Cisticolidae	Eremomela	Eremomela badiceps	Birds	B10	Forest edge	74.0377	Least Concern
AVES	Passeriformes	Scotocercidae	Erythrocercus	Erythrocercus holochlorus	Birds	B10	Forest edge	58.1224	Least Concern
AVES	Passeriformes	Scotocercidae	Erythrocercus	Erythrocercus mccallii	Birds	B10	Forest edge	72.6448	Least Concern
AVES	Passeriformes	Estrildidae	Estrilda	Estrilda perreini	Birds	B10	Forest edge	69.419	Least Concern
AVES	Passeriformes	Pycnonotidae	Eurillas	Eurillas ansorgei	Birds	B10	Forest edge	71.3405	Least Concern
AVES	Passeriformes	Pycnonotidae	Eurillas	Eurillas gracilis	Birds	B10	Forest edge	72.8286	Least Concern
AVES	Passeriformes	Pycnonotidae	Eurillas	Eurillas virens	Birds	B10	Forest edge	69.8283	Least Concern
AVES	Coraciiformes	Coraciidae	Eurystomus	Eurystomus gularis	Birds	B10	Forest edge	72.0338	Least Concern
AVES	Passeriformes	Muscicapidae	Fraseria	Fraseria tessmanni	Birds	B10	Forest edge	70.432	Least Concern
AVES	Passeriformes	Macrosphenidae	Graueria	Graueria vittata	Birds	B10	Forest edge	52.0588	Least Concern
AVES	Galliformes	Numididae	Guttera	Guttera pucherani	Birds	B10	Forest edge	51.8747	Least Concern
AVES	Piciformes	Lybiidae	Gymnobucco	Gymnobucco bonapartei	Birds	B10	Forest edge	76.5721	Least Concern
AVES	Piciformes	Lybiidae	Gymnobucco	Gymnobucco calvus	Birds	B10	Forest edge	65.2941	Least Concern
AVES	Coraciiformes	Alcedinidae	Halcyon	Halcyon malimbica	Birds	B10	Forest edge	65.4724	Least Concern
AVES	Passeriformes	Nectariniidae	Hedydipna	Hedydipna collaris	Birds	B10	Forest edge	66.1992	Least Concern
AVES	Bucerotiformes	Bucerotidae	Horizocerus	Horizocerus cassini	Birds	B10	Forest edge	72.8156	Least Concern
AVES	Bucerotiformes	Bucerotidae	Horizocerus	Horizocerus granti	Birds	B10	Forest edge	78.4809	Least Concern
AVES	Bucerotiformes	Bucerotidae	Horizocerus	Horizocerus hartlaubi	Birds	B10	Forest edge	66.1148	Least Concern
AVES	Passeriformes	Hyliotidae	Hyliota	Hyliota usambara	Birds	B10	Forest edge	62.692	Endangered
AVES	Passeriformes	Sturnidae	Hylopsar	Hylopsar cupreocauda	Birds	B10	Forest edge	64.3534	Near Threatened
AVES	Passeriformes	Estrildidae	Hypargos	Hypargos niveoguttatus	Birds	B10	Forest edge	63.0855	Least Concern
AVES	Passeriformes	Cisticolidae	Hypergerus	Hypergerus atriceps	Birds	B10	Forest edge	54.2462	Least Concern
AVES	Passeriformes	Acrocephalidae	Iduna	Iduna natalensis	Birds	B10	Forest edge	63.96	Least Concern
AVES	Passeriformes	Acrocephalidae	Iduna	Iduna similis	Birds	B10	Forest edge	51.3929	Least Concern
AVES	Passeriformes	Pellorneidae	Illadopsis	Illadopsis distans	Birds	B10	Forest edge	56.6076	Least Concern
AVES	Passeriformes	Pellorneidae	Illadopsis	Illadopsis fulvescens	Birds	B10	Forest edge	73.7031	Least Concern
AVES	Piciformes	Indicatoridae	Indicator	Indicator exilis	Birds	B10	Forest edge	69.348	Least Concern
AVES	Piciformes	Indicatoridae	Indicator	Indicator willcocksi	Birds	B10	Forest edge	68.0996	Least Concern
AVES	Passeriformes	Malaconotidae	Laniarius	Laniarius bicolor	Birds	B10	Forest edge	74.1479	Least Concern
AVES	Passeriformes	Malaconotidae	Laniarius	Laniarius brauni	Birds	B10	Forest edge	77.9446	Endangered
AVES	Passeriformes	Malaconotidae	Laniarius	Laniarius ferrugineus	Birds	B10	Forest edge	59.6442	Least Concern
AVES	Passeriformes	Malaconotidae	Laniarius	Laniarius holomelas	Birds	B10	Forest edge	56.5292	Least Concern
AVES	Passeriformes	Malaconotidae	Laniarius	Laniarius luehderi	Birds	B10	Forest edge	71.8177	Least Concern
AVES	Passeriformes	Laniidae	Lanius	Lanius gubernator	Birds	B10	Forest edge	56.6053	Least Concern
AVES	Passeriformes	Laniidae	Lanius	Lanius mackinnoni	Birds	B10	Forest edge	66.6902	Least Concern
AVES	Passeriformes	Locustellidae	Locustella	Locustella alfredi	Birds	B10	Forest edge	65.695	Least Concern
AVES	Passeriformes	Locustellidae	Locustella	Locustella fluviatilis	Birds	B10	Forest edge	64.1732	Least Concern
AVES	Passeriformes	Locustellidae	Locustella	Locustella luscinioides	Birds	B10	Forest edge	49.5147	Least Concern
AVES	Passeriformes	Locustellidae	Locustella	Locustella naevia	Birds	B10	Forest edge	49.7054	Least Concern
AVES	Bucerotiformes	Bucerotidae	Lophoceros	Lophoceros alboterminatus	Birds	B10	Forest edge	64.6307	Least Concern
AVES	Bucerotiformes	Bucerotidae	Lophoceros	Lophoceros fasciatus	Birds	B10	Forest edge	73.7446	Least Concern
AVES	Bucerotiformes	Bucerotidae	Lophoceros	Lophoceros semifasciatus	Birds	B10	Forest edge	56.4718	Least Concern
AVES	Passeriformes	Muscicapidae	Luscinia	Luscinia megarhynchos	Birds	B10	Forest edge	57.4556	Least Concern
AVES	Passeriformes	Vangidae	Megabyas	Megabyas flammulatus	Birds	B10	Forest edge	70.6973	Least Concern
AVES	Passeriformes	Muscicapidae	Melaenornis	Melaenornis chocolatinus	Birds	B10	Forest edge	40.8459	Least Concern
AVES	Passeriformes	Muscicapidae	Melaenornis	Melaenornis fischeri	Birds	B10	Forest edge	51.7643	Least Concern
AVES	Passeriformes	Paridae	Melaniparus	Melaniparus funereus	Birds	B10	Forest edge	74.98	Least Concern
AVES	Coraciiformes	Meropidae	Merops	Merops breweri	Birds	B10	Forest edge	76.5755	Least Concern
AVES	Coraciiformes	Meropidae	Merops	Merops mentalis	Birds	B10	Forest edge	61.4424	Near Threatened
AVES	Coraciiformes	Meropidae	Merops	Merops oreobates	Birds	B10	Forest edge	52.628	Least Concern
AVES	Passeriformes	Muscicapidae	Muscicapa	Muscicapa adusta	Birds	B10	Forest edge	56.3888	Least Concern
AVES	Passeriformes	Muscicapidae	Muscicapa	Muscicapa epulata	Birds	B10	Forest edge	72.9563	Least Concern
AVES	Passeriformes	Nectariniidae	Nectarinia	Nectarinia kilimensis	Birds	B10	Forest edge	50.5231	Least Concern
AVES	Passeriformes	Estrildidae	Nesocharis	Nesocharis ansorgei	Birds	B10	Forest edge	57.3863	Least Concern
AVES	Passeriformes	Estrildidae	Nesocharis	Nesocharis shelleyi	Birds	B10	Forest edge	41.4764	Least Concern
AVES	Passeriformes	Nicatoridae	Nicator	Nicator gularis	Birds	B10	Forest edge	67.0793	Least Concern
AVES	Passeriformes	Sturnidae	Onychognathus	Onychognathus fulgidus	Birds	B10	Forest edge	73.4364	Least Concern
AVES	Passeriformes	Sturnidae	Onychognathus	Onychognathus tenuirostris	Birds	B10	Forest edge	47.5335	Least Concern
AVES	Passeriformes	Sturnidae	Onychognathus	Onychognathus walleri	Birds	B10	Forest edge	53.1994	Least Concern
AVES	Passeriformes	Cisticolidae	Oreophilais	Oreophilais robertsi	Birds	B10	Forest edge	63.0126	Least Concern
AVES	Passeriformes	Oriolidae	Oriolus	Oriolus nigripennis	Birds	B10	Forest edge	72.7417	Least Concern
AVES	Strigiformes	Strigidae	Otus	Otus ireneae	Birds	B10	Forest edge	62.4249	Endangered
AVES	Passeriformes	Leiotrichidae	Phyllanthus	Phyllanthus bohndorffi	Birds	B10	Forest edge	79.2069	Least Concern
AVES	Passeriformes	Leiotrichidae	Phyllanthus	Phyllanthus rubiginosus	Birds	B10	Forest edge	57.7145	Near Threatened
AVES	Passeriformes	Pycnonotidae	Phyllastrephus	Phyllastrephus albigula	Birds	B10	Forest edge	55.8724	Near Threatened
AVES	Passeriformes	Phylloscopidae	Phylloscopus	Phylloscopus sibilatrix	Birds	B10	Forest edge	62.4066	Least Concern
AVES	Passeriformes	Platysteiridae	Platysteira	Platysteira albifrons	Birds	B10	Forest edge	74.0863	Near Threatened
AVES	Passeriformes	Platysteiridae	Platysteira	Platysteira peltata	Birds	B10	Forest edge	64.9124	Least Concern
AVES	Passeriformes	Ploceidae	Ploceus	Ploceus bannermani	Birds	B10	Forest edge	37.582	Vulnerable
AVES	Passeriformes	Ploceidae	Ploceus	Ploceus bertrandi	Birds	B10	Forest edge	55.3621	Least Concern
AVES	Passeriformes	Ploceidae	Ploceus	Ploceus nigerrimus	Birds	B10	Forest edge	71.0776	Least Concern
AVES	Passeriformes	Ploceidae	Ploceus	Ploceus nigricollis	Birds	B10	Forest edge	67.3314	Least Concern
AVES	Passeriformes	Ploceidae	Ploceus	Ploceus nigrimentus	Birds	B10	Forest edge	64.8677	Least Concern
AVES	Passeriformes	Ploceidae	Ploceus	Ploceus ocularis	Birds	B10	Forest edge	61.4162	Least Concern
AVES	Passeriformes	Ploceidae	Ploceus	Ploceus xanthopterus	Birds	B10	Forest edge	67.7336	Least Concern
AVES	Piciformes	Lybiidae	Pogoniulus	Pogoniulus bilineatus	Birds	B10	Forest edge	67.7512	Least Concern
AVES	Piciformes	Lybiidae	Pogoniulus	Pogoniulus coryphaea	Birds	B10	Forest edge	54.0044	Least Concern
AVES	Piciformes	Lybiidae	Pogoniulus	Pogoniulus scolopaceus	Birds	B10	Forest edge	72.0977	Least Concern
AVES	Piciformes	Lybiidae	Pogonornis	Pogonornis melanopterus	Birds	B10	Forest edge	64.5127	Least Concern
AVES	Piciformes	Lybiidae	Pogonornis	Pogonornis minor	Birds	B10	Forest edge	74.6963	Least Concern
AVES	Passeriformes	Cisticolidae	Prinia	Prinia bairdii	Birds	B10	Forest edge	71.8252	Least Concern
AVES	Piciformes	Indicatoridae	Prodotiscus	Prodotiscus insignis	Birds	B10	Forest edge	69.3569	Least Concern
AVES	Passeriformes	Eurylaimidae	Pseudocalyptomena	Pseudocalyptomena graueri	Birds	B10	Forest edge	58.6252	Vulnerable
AVES	Galliformes	Phasianidae	Pternistis	Pternistis ahantensis	Birds	B10	Forest edge	60.1534	Least Concern
AVES	Galliformes	Phasianidae	Pternistis	Pternistis griseostriatus	Birds	B10	Forest edge	70.7647	Least Concern
AVES	Galliformes	Phasianidae	Pternistis	Pternistis nobilis	Birds	B10	Forest edge	53.4554	Least Concern
AVES	Galliformes	Phasianidae	Pternistis	Pternistis squamatus	Birds	B10	Forest edge	64.5252	Least Concern
AVES	Galliformes	Phasianidae	Pternistis	Pternistis swierstrai	Birds	B10	Forest edge	53.8569	Endangered
AVES	Passeriformes	Estrildidae	Pyrenestes	Pyrenestes minor	Birds	B10	Forest edge	65.9653	Least Concern
AVES	Passeriformes	Estrildidae	Pyrenestes	Pyrenestes ostrinus	Birds	B10	Forest edge	70.4646	Least Concern
AVES	Passeriformes	Estrildidae	Pyrenestes	Pyrenestes sanguineus	Birds	B10	Forest edge	69.7484	Least Concern
AVES	Gruiformes	Rallidae	Sarothrura	Sarothrura elegans	Birds	B10	Forest edge	68.2304	Least Concern
AVES	Passeriformes	Cisticolidae	Schistolais	Schistolais leontica	Birds	B10	Forest edge	69.0284	Endangered
AVES	Passeriformes	Muscicapidae	Sheppardia	Sheppardia gunningi	Birds	B10	Forest edge	58.762	Near Threatened
AVES	Passeriformes	Estrildidae	Spermestes	Spermestes bicolor	Birds	B10	Forest edge	68.6426	Least Concern
AVES	Passeriformes	Estrildidae	Spermestes	Spermestes fringilloides	Birds	B10	Forest edge	69.2835	Least Concern
AVES	Passeriformes	Estrildidae	Spermophaga	Spermophaga ruficapilla	Birds	B10	Forest edge	69.3424	Least Concern
AVES	Piciformes	Lybiidae	Stactolaema	Stactolaema leucogrammica	Birds	B10	Forest edge	62.921	Least Concern
AVES	Piciformes	Lybiidae	Stactolaema	Stactolaema leucotis	Birds	B10	Forest edge	66.3097	Least Concern
AVES	Columbiformes	Columbidae	Streptopelia	Streptopelia lugens	Birds	B10	Forest edge	47.3095	Least Concern
AVES	Passeriformes	Sylviidae	Sylvia	Sylvia galinieri	Birds	B10	Forest edge	41.9679	Least Concern
AVES	Passeriformes	Sylviidae	Sylvia	Sylvia nigricapillus	Birds	B10	Forest edge	45.1808	Vulnerable
AVES	Passeriformes	Macrosphenidae	Sylvietta	Sylvietta denti	Birds	B10	Forest edge	73.4573	Least Concern
AVES	Passeriformes	Macrosphenidae	Sylvietta	Sylvietta virens	Birds	B10	Forest edge	72.2926	Least Concern
AVES	Passeriformes	Malaconotidae	Tchagra	Tchagra tchagra	Birds	B10	Forest edge	53.6942	Least Concern
AVES	Piciformes	Lybiidae	Trachylaemus	Trachylaemus purpuratus	Birds	B10	Forest edge	71.9703	Least Concern
AVES	Passeriformes	Leiotrichidae	Turdoides	Turdoides hindei	Birds	B10	Forest edge	42.2879	Vulnerable
AVES	Passeriformes	Leiotrichidae	Turdoides	Turdoides hypoleuca	Birds	B10	Forest edge	47.6306	Least Concern
AVES	Passeriformes	Leiotrichidae	Turdoides	Turdoides leucopygia	Birds	B10	Forest edge	51.6858	Least Concern
AVES	Passeriformes	Leiotrichidae	Turdoides	Turdoides reinwardtii	Birds	B10	Forest edge	50.4682	Least Concern
AVES	Passeriformes	Leiotrichidae	Turdoides	Turdoides sharpei	Birds	B10	Forest edge	48.5783	Least Concern
AVES	Passeriformes	Leiotrichidae	Turdoides	Turdoides squamulata	Birds	B10	Forest edge	63.4643	Least Concern
AVES	Passeriformes	Leiotrichidae	Turdoides	Turdoides tenebrosa	Birds	B10	Forest edge	67.1589	Least Concern
AVES	Passeriformes	Turdidae	Turdus	Turdus olivaceus	Birds	B10	Forest edge	48.8397	Least Concern
AVES	Columbiformes	Columbidae	Turtur	Turtur afer	Birds	B10	Forest edge	63.6019	Least Concern
AVES	Columbiformes	Columbidae	Turtur	Turtur tympanistria	Birds	B10	Forest edge	65.9896	Least Concern
AVES	Passeriformes	Muscicapidae	Tychaedon	Tychaedon leucosticta	Birds	B10	Forest edge	73.3776	Least Concern
AVES	Passeriformes	Muscicapidae	Tychaedon	Tychaedon quadrivirgata	Birds	B10	Forest edge	64.4929	Least Concern
AVES	Passeriformes	Muscicapidae	Tychaedon	Tychaedon signata	Birds	B10	Forest edge	57.3446	Least Concern
AVES	Passeriformes	Zosteropidae	Zosterops	Zosterops brunneus	Birds	B10	Forest edge	93.3	Vulnerable
AVES	Passeriformes	Zosteropidae	Zosterops	Zosterops eurycricotus	Birds	B10	Forest edge	48.5165	Least Concern
AVES	Passeriformes	Zosteropidae	Zosterops	Zosterops kaffensis	Birds	B10	Forest edge	53.4148	Least Concern
AVES	Passeriformes	Zosteropidae	Zosterops	Zosterops kikuyuensis	Birds	B10	Forest edge	47.7492	Least Concern
AVES	Passeriformes	Zosteropidae	Zosterops	Zosterops mbuluensis	Birds	B10	Forest edge	51.0432	Least Concern
AVES	Passeriformes	Zosteropidae	Zosterops	Zosterops poliogastrus	Birds	B10	Forest edge	45.2716	Least Concern
AVES	Psittaciformes	Psittacidae	Agapornis	Agapornis lilianae	Birds	B11	Woodland	66.0391	Near Threatened
AVES	Psittaciformes	Psittacidae	Agapornis	Agapornis nigrigenis	Birds	B11	Woodland	69.5233	Vulnerable
AVES	Psittaciformes	Psittacidae	Agapornis	Agapornis pullarius	Birds	B11	Woodland	63.338	Least Concern
AVES	Psittaciformes	Psittacidae	Agapornis	Agapornis taranta	Birds	B11	Woodland	45.0683	Least Concern
AVES	Passeriformes	Muscicapidae	Agricola	Agricola pallidus	Birds	B11	Woodland	63.6111	Least Concern
AVES	Passeriformes	Remizidae	Anthoscopus	Anthoscopus caroli	Birds	B11	Woodland	67.2447	Least Concern
AVES	Passeriformes	Nectariniidae	Anthreptes	Anthreptes anchietae	Birds	B11	Woodland	64.3108	Least Concern
AVES	Passeriformes	Nectariniidae	Anthreptes	Anthreptes longuemarei	Birds	B11	Woodland	66.6883	Least Concern
AVES	Passeriformes	Motacillidae	Anthus	Anthus lineiventris	Birds	B11	Woodland	60.2923	Least Concern
AVES	Passeriformes	Motacillidae	Anthus	Anthus nyassae	Birds	B11	Woodland	71.6399	Least Concern
AVES	Passeriformes	Motacillidae	Anthus	Anthus trivialis	Birds	B11	Woodland	64.4976	Least Concern
AVES	Passeriformes	Cisticolidae	Apalis	Apalis flavida	Birds	B11	Woodland	62.8233	Least Concern
AVES	Passeriformes	Leiotrichidae	Argya	Argya rubiginosa	Birds	B11	Woodland	61.9318	Least Concern
AVES	Passeriformes	Pycnonotidae	Atimastillas	Atimastillas flavicollis	Birds	B11	Woodland	53.669	Least Concern
AVES	Passeriformes	Pycnonotidae	Atimastillas	Atimastillas flavigula	Birds	B11	Woodland	74.3583	Least Concern
AVES	Passeriformes	Platysteiridae	Batis	Batis minulla	Birds	B11	Woodland	77.939	Least Concern
AVES	Passeriformes	Platysteiridae	Batis	Batis soror	Birds	B11	Woodland	71.7305	Least Concern
AVES	Passeriformes	Muscicapidae	Bradornis	Bradornis boehmi	Birds	B11	Woodland	66.2304	Least Concern
AVES	Accipitriformes	Accipitridae	Buteo	Buteo trizonatus	Birds	B11	Woodland	54.1428	Near Threatened
AVES	Passeriformes	Cisticolidae	Calamonastes	Calamonastes undosus	Birds	B11	Woodland	68.9353	Least Concern
AVES	Passeriformes	Alaudidae	Calendulauda	Calendulauda africanoides	Birds	B11	Woodland	71.2296	Least Concern
AVES	Passeriformes	Campephagidae	Campephaga	Campephaga flava	Birds	B11	Woodland	66.1315	Least Concern
AVES	Passeriformes	Campephagidae	Campephaga	Campephaga phoenicea	Birds	B11	Woodland	60.3318	Least Concern
AVES	Piciformes	Picidae	Campethera	Campethera abingoni	Birds	B11	Woodland	67.9192	Least Concern
AVES	Piciformes	Picidae	Campethera	Campethera mombassica	Birds	B11	Woodland	57.2347	Least Concern
AVES	Piciformes	Picidae	Campethera	Campethera punctuligera	Birds	B11	Woodland	59.7092	Least Concern
AVES	Caprimulgiformes	Caprimulgidae	Caprimulgus	Caprimulgus fossii	Birds	B11	Woodland	72.349	Least Concern
AVES	Caprimulgiformes	Caprimulgidae	Caprimulgus	Caprimulgus tristigma	Birds	B11	Woodland	60.9169	Least Concern
AVES	Caprimulgiformes	Caprimulgidae	Caprimulgus	Caprimulgus vexillarius	Birds	B11	Woodland	70.6905	Least Concern
AVES	Passeriformes	Campephagidae	Ceblepyris	Ceblepyris pectoralis	Birds	B11	Woodland	64.8765	Least Concern
AVES	Passeriformes	Muscicapidae	Cercotrichas	Cercotrichas hartlaubi	Birds	B11	Woodland	64.3999	Least Concern
AVES	Passeriformes	Nectariniidae	Chalcomitra	Chalcomitra amethystina	Birds	B11	Woodland	65.3918	Least Concern
AVES	Passeriformes	Nectariniidae	Chalcomitra	Chalcomitra senegalensis	Birds	B11	Woodland	64.5928	Least Concern
AVES	Passeriformes	Malaconotidae	Chlorophoneus	Chlorophoneus sulfureopectus	Birds	B11	Woodland	63.7529	Least Concern
AVES	Passeriformes	Nectariniidae	Cinnyris	Cinnyris bifasciatus	Birds	B11	Woodland	67.4223	Least Concern
AVES	Passeriformes	Nectariniidae	Cinnyris	Cinnyris chloropygius	Birds	B11	Woodland	73.0271	Least Concern
AVES	Passeriformes	Nectariniidae	Cinnyris	Cinnyris coccinigastrus	Birds	B11	Woodland	64.7359	Least Concern
AVES	Passeriformes	Nectariniidae	Cinnyris	Cinnyris congensis	Birds	B11	Woodland	80.919	Least Concern
AVES	Passeriformes	Nectariniidae	Cinnyris	Cinnyris cupreus	Birds	B11	Woodland	68.6172	Least Concern
AVES	Passeriformes	Nectariniidae	Cinnyris	Cinnyris erythrocercus	Birds	B11	Woodland	55.4	Least Concern
AVES	Passeriformes	Nectariniidae	Cinnyris	Cinnyris gertrudis	Birds	B11	Woodland	65.3211	Least Concern
AVES	Passeriformes	Nectariniidae	Cinnyris	Cinnyris manoensis	Birds	B11	Woodland	59.3902	Least Concern
AVES	Passeriformes	Nectariniidae	Cinnyris	Cinnyris oustaleti	Birds	B11	Woodland	62.617	Least Concern
AVES	Passeriformes	Nectariniidae	Cinnyris	Cinnyris shelleyi	Birds	B11	Woodland	61.0837	Least Concern
AVES	Passeriformes	Nectariniidae	Cinnyris	Cinnyris venustus	Birds	B11	Woodland	62.5775	Least Concern
AVES	Accipitriformes	Accipitridae	Circaetus	Circaetus cinerascens	Birds	B11	Woodland	64.9417	Least Concern
AVES	Passeriformes	Cisticolidae	Cisticola	Cisticola angusticauda	Birds	B11	Woodland	62.671	Least Concern
AVES	Passeriformes	Cisticolidae	Cisticola	Cisticola bodessa	Birds	B11	Woodland	60.5756	Least Concern
AVES	Passeriformes	Cisticolidae	Cisticola	Cisticola melanurus	Birds	B11	Woodland	78.4721	Data deficient
AVES	Passeriformes	Cisticolidae	Cisticola	Cisticola rufilatus	Birds	B11	Woodland	72.2783	Least Concern
AVES	Passeriformes	Cisticolidae	Cisticola	Cisticola woosnami	Birds	B11	Woodland	62.0797	Least Concern
AVES	Coraciiformes	Coraciidae	Coracias	Coracias spatulatus	Birds	B11	Woodland	68.5441	Least Concern
AVES	Passeriformes	Muscicapidae	Cossypha	Cossypha heuglini	Birds	B11	Woodland	68.2173	Least Concern
AVES	Passeriformes	Fringillidae	Crithagra	Crithagra capistrata	Birds	B11	Woodland	76.6273	Least Concern
AVES	Passeriformes	Fringillidae	Crithagra	Crithagra frontalis	Birds	B11	Woodland	56.7303	Least Concern
AVES	Passeriformes	Fringillidae	Crithagra	Crithagra hyposticta	Birds	B11	Woodland	52.676	Least Concern
AVES	Passeriformes	Fringillidae	Crithagra	Crithagra mennelli	Birds	B11	Woodland	65.8725	Least Concern
AVES	Passeriformes	Fringillidae	Crithagra	Crithagra reichardi	Birds	B11	Woodland	62.4237	Least Concern
AVES	Passeriformes	Fringillidae	Crithagra	Crithagra sulphurata	Birds	B11	Woodland	61.4109	Least Concern
AVES	Cuculiformes	Cuculidae	Cuculus	Cuculus canorus	Birds	B11	Woodland	68.8864	Least Concern
AVES	Cuculiformes	Cuculidae	Cuculus	Cuculus clamosus	Birds	B11	Woodland	67.2291	Least Concern
AVES	Cuculiformes	Cuculidae	Cuculus	Cuculus gularis	Birds	B11	Woodland	64.9603	Least Concern
AVES	Cuculiformes	Cuculidae	Cuculus	Cuculus poliocephalus	Birds	B11	Woodland	66.2976	Least Concern
AVES	Cuculiformes	Cuculidae	Cuculus	Cuculus rochii	Birds	B11	Woodland	62.647	Least Concern
AVES	Cuculiformes	Cuculidae	Cuculus	Cuculus solitarius	Birds	B11	Woodland	67.0391	Least Concern
AVES	Piciformes	Picidae	Dendropicos	Dendropicos namaquus	Birds	B11	Woodland	68.0103	Least Concern
AVES	Piciformes	Picidae	Dendropicos	Dendropicos poecilolaemus	Birds	B11	Woodland	68.1183	Least Concern
AVES	Piciformes	Picidae	Dendropicos	Dendropicos stierlingi	Birds	B11	Woodland	66.8281	Near Threatened
AVES	Passeriformes	Cisticolidae	Drymocichla	Drymocichla incana	Birds	B11	Woodland	72.6318	Least Concern
AVES	Passeriformes	Malaconotidae	Dryoscopus	Dryoscopus cubla	Birds	B11	Woodland	68.7885	Least Concern
AVES	Passeriformes	Malaconotidae	Dryoscopus	Dryoscopus gambensis	Birds	B11	Woodland	60.0901	Least Concern
AVES	Passeriformes	Emberizidae	Emberiza	Emberiza cabanisi	Birds	B11	Woodland	66.9865	Least Concern
AVES	Passeriformes	Emberizidae	Emberiza	Emberiza flaviventris	Birds	B11	Woodland	66.6219	Least Concern
AVES	Passeriformes	Cisticolidae	Eremomela	Eremomela atricollis	Birds	B11	Woodland	74.0733	Least Concern
AVES	Passeriformes	Cisticolidae	Eremomela	Eremomela canescens	Birds	B11	Woodland	66.3962	Least Concern
AVES	Passeriformes	Cisticolidae	Eremomela	Eremomela scotops	Birds	B11	Woodland	70.4641	Least Concern
AVES	Passeriformes	Scotocercidae	Erythrocercus	Erythrocercus livingstonei	Birds	B11	Woodland	71.1983	Least Concern
AVES	Passeriformes	Estrildidae	Estrilda	Estrilda thomensis	Birds	B11	Woodland	71.4488	Least Concern
AVES	Coraciiformes	Coraciidae	Eurystomus	Eurystomus glaucurus	Birds	B11	Woodland	66.379	Least Concern
AVES	Passeriformes	Estrildidae	Euschistospiza	Euschistospiza dybowskii	Birds	B11	Woodland	64.0767	Least Concern
AVES	Passeriformes	Muscicapidae	Ficedula	Ficedula albicollis	Birds	B11	Woodland	61.5739	Least Concern
AVES	Passeriformes	Muscicapidae	Ficedula	Ficedula hypoleuca	Birds	B11	Woodland	63.8656	Least Concern
AVES	Passeriformes	Muscicapidae	Ficedula	Ficedula parva	Birds	B11	Woodland	65.9942	Least Concern
AVES	Passeriformes	Muscicapidae	Ficedula	Ficedula semitorquata	Birds	B11	Woodland	61.505	Least Concern
AVES	Passeriformes	Muscicapidae	Fraseria	Fraseria caerulescens	Birds	B11	Woodland	71.6829	Least Concern
AVES	Passeriformes	Muscicapidae	Fraseria	Fraseria plumbea	Birds	B11	Woodland	68.0778	Least Concern
AVES	Musophagiformes	Musophagidae	Gallirex	Gallirex porphyreolophus	Birds	B11	Woodland	65.2363	Least Concern
AVES	Strigiformes	Strigidae	Glaucidium	Glaucidium capense	Birds	B11	Woodland	70.9175	Least Concern
AVES	Galliformes	Numididae	Guttera	Guttera edouardi	Birds	B11	Woodland	69.274	Least Concern
AVES	Galliformes	Numididae	Guttera	Guttera verreauxi	Birds	B11	Woodland	71.6047	Least Concern
AVES	Piciformes	Lybiidae	Gymnobucco	Gymnobucco cinereiceps	Birds	B11	Woodland	70.486	Least Concern
AVES	Passeriformes	Passeridae	Gymnoris	Gymnoris superciliaris	Birds	B11	Woodland	69.6752	Least Concern
AVES	Coraciiformes	Alcedinidae	Halcyon	Halcyon albiventris	Birds	B11	Woodland	67.592	Least Concern
AVES	Coraciiformes	Alcedinidae	Halcyon	Halcyon chelicuti	Birds	B11	Woodland	65.2863	Least Concern
AVES	Coraciiformes	Alcedinidae	Halcyon	Halcyon leucocephala	Birds	B11	Woodland	66.1401	Least Concern
AVES	Coraciiformes	Alcedinidae	Halcyon	Halcyon senegaloides	Birds	B11	Woodland	68.8258	Least Concern
AVES	Passeriformes	Nectariniidae	Hedydipna	Hedydipna pallidigaster	Birds	B11	Woodland	67.7625	Endangered
AVES	Passeriformes	Acrocephalidae	Hippolais	Hippolais polyglotta	Birds	B11	Woodland	56.8944	Least Concern
AVES	Passeriformes	Hyliotidae	Hyliota	Hyliota australis	Birds	B11	Woodland	67.2039	Least Concern
AVES	Passeriformes	Hyliotidae	Hyliota	Hyliota flavigaster	Birds	B11	Woodland	65.0515	Least Concern
AVES	Passeriformes	Estrildidae	Hypargos	Hypargos margaritatus	Birds	B11	Woodland	76.7599	Least Concern
AVES	Passeriformes	Acrocephalidae	Iduna	Iduna opaca	Birds	B11	Woodland	56.7068	Least Concern
AVES	Piciformes	Indicatoridae	Indicator	Indicator meliphilus	Birds	B11	Woodland	65.1694	Least Concern
AVES	Coraciiformes	Alcedinidae	Ispidina	Ispidina picta	Birds	B11	Woodland	66.0865	Least Concern
AVES	Passeriformes	Estrildidae	Lagonosticta	Lagonosticta nitidula	Birds	B11	Woodland	74.3843	Least Concern
AVES	Passeriformes	Estrildidae	Lagonosticta	Lagonosticta rubricata	Birds	B11	Woodland	65.5028	Least Concern
AVES	Passeriformes	Estrildidae	Lagonosticta	Lagonosticta rufopicta	Birds	B11	Woodland	59.4503	Least Concern
AVES	Passeriformes	Estrildidae	Lagonosticta	Lagonosticta sanguinodorsalis	Birds	B11	Woodland	41.9351	Least Concern
AVES	Passeriformes	Estrildidae	Lagonosticta	Lagonosticta senegala	Birds	B11	Woodland	60.5878	Least Concern
AVES	Passeriformes	Sturnidae	Lamprotornis	Lamprotornis acuticaudus	Birds	B11	Woodland	75.7467	Least Concern
AVES	Passeriformes	Sturnidae	Lamprotornis	Lamprotornis fischeri	Birds	B11	Woodland	60.5209	Least Concern
AVES	Passeriformes	Sturnidae	Lamprotornis	Lamprotornis mevesii	Birds	B11	Woodland	69.4564	Least Concern
AVES	Passeriformes	Malaconotidae	Laniarius	Laniarius aethiopicus	Birds	B11	Woodland	65.0007	Least Concern
AVES	Passeriformes	Malaconotidae	Laniarius	Laniarius amboimensis	Birds	B11	Woodland	71.4402	Endangered
AVES	Passeriformes	Malaconotidae	Laniarius	Laniarius erythrogaster	Birds	B11	Woodland	62.9	Least Concern
AVES	Passeriformes	Malaconotidae	Laniarius	Laniarius funebris	Birds	B11	Woodland	60.6883	Least Concern
AVES	Passeriformes	Malaconotidae	Laniarius	Laniarius sublacteus	Birds	B11	Woodland	60.5089	Least Concern
AVES	Passeriformes	Malaconotidae	Laniarius	Laniarius turatii	Birds	B11	Woodland	66.8507	Least Concern
AVES	Passeriformes	Laniidae	Lanius	Lanius souzae	Birds	B11	Woodland	72.1765	Least Concern
AVES	Bucerotiformes	Bucerotidae	Lophoceros	Lophoceros bradfieldi	Birds	B11	Woodland	77.8825	Least Concern
AVES	Bucerotiformes	Bucerotidae	Lophoceros	Lophoceros hemprichii	Birds	B11	Woodland	51.2092	Least Concern
AVES	Bucerotiformes	Bucerotidae	Lophoceros	Lophoceros pallidirostris	Birds	B11	Woodland	69.6006	Least Concern
AVES	Piciformes	Lybiidae	Lybius	Lybius chaplini	Birds	B11	Woodland	54.2573	Vulnerable
AVES	Piciformes	Lybiidae	Lybius	Lybius guifsobalito	Birds	B11	Woodland	57.0425	Least Concern
AVES	Piciformes	Lybiidae	Lybius	Lybius leucocephalus	Birds	B11	Woodland	61.8304	Least Concern
AVES	Piciformes	Lybiidae	Lybius	Lybius leucogaster	Birds	B11	Woodland	65.4647	Endangered
AVES	Piciformes	Lybiidae	Lybius	Lybius rubrifacies	Birds	B11	Woodland	52.222	Near Threatened
AVES	Piciformes	Lybiidae	Lybius	Lybius senex	Birds	B11	Woodland	48.9811	Least Concern
AVES	Piciformes	Lybiidae	Lybius	Lybius undatus	Birds	B11	Woodland	51.3411	Least Concern
AVES	Piciformes	Lybiidae	Lybius	Lybius vieilloti	Birds	B11	Woodland	60.2619	Least Concern
AVES	Passeriformes	Malaconotidae	Malaconotus	Malaconotus blanchoti	Birds	B11	Woodland	62.773	Least Concern
AVES	Passeriformes	Muscicapidae	Melaenornis	Melaenornis edolioides	Birds	B11	Woodland	58.1128	Least Concern
AVES	Passeriformes	Muscicapidae	Melaenornis	Melaenornis pammelaina	Birds	B11	Woodland	69.3667	Least Concern
AVES	Passeriformes	Paridae	Melaniparus	Melaniparus albiventris	Birds	B11	Woodland	50.516	Least Concern
AVES	Passeriformes	Paridae	Melaniparus	Melaniparus carpi	Birds	B11	Woodland	77.5574	Least Concern
AVES	Passeriformes	Paridae	Melaniparus	Melaniparus fringillinus	Birds	B11	Woodland	52.1278	Least Concern
AVES	Passeriformes	Paridae	Melaniparus	Melaniparus griseiventris	Birds	B11	Woodland	66.4646	Least Concern
AVES	Passeriformes	Paridae	Melaniparus	Melaniparus leucomelas	Birds	B11	Woodland	69.9505	Least Concern
AVES	Passeriformes	Paridae	Melaniparus	Melaniparus leuconotus	Birds	B11	Woodland	45.258	Least Concern
AVES	Passeriformes	Paridae	Melaniparus	Melaniparus niger	Birds	B11	Woodland	67.9048	Least Concern
AVES	Passeriformes	Paridae	Melaniparus	Melaniparus pallidiventris	Birds	B11	Woodland	63.4065	Least Concern
AVES	Passeriformes	Paridae	Melaniparus	Melaniparus rufiventris	Birds	B11	Woodland	73.0116	Least Concern
AVES	Coraciiformes	Meropidae	Merops	Merops boehmi	Birds	B11	Woodland	67.2126	Least Concern
AVES	Passeriformes	Alaudidae	Mirafra	Mirafra passerina	Birds	B11	Woodland	74.5233	Least Concern
AVES	Passeriformes	Muscicapidae	Monticola	Monticola angolensis	Birds	B11	Woodland	68.2845	Least Concern
AVES	Passeriformes	Muscicapidae	Muscicapa	Muscicapa striata	Birds	B11	Woodland	66.7019	Least Concern
AVES	Musophagiformes	Musophagidae	Musophaga	Musophaga rossae	Birds	B11	Woodland	71.467	Least Concern
AVES	Musophagiformes	Musophagidae	Musophaga	Musophaga violacea	Birds	B11	Woodland	53.1653	Least Concern
AVES	Passeriformes	Muscicapidae	Myrmecocichla	Myrmecocichla arnotti	Birds	B11	Woodland	70.1173	Least Concern
AVES	Passeriformes	Muscicapidae	Myrmecocichla	Myrmecocichla melaena	Birds	B11	Woodland	41.1728	Least Concern
AVES	Passeriformes	Nectariniidae	Nectarinia	Nectarinia bocagii	Birds	B11	Woodland	67.4298	Least Concern
AVES	Passeriformes	Sturnidae	Neocichla	Neocichla gutturalis	Birds	B11	Woodland	63.7255	Least Concern
AVES	Passeriformes	Pycnonotidae	Neolestes	Neolestes torquatus	Birds	B11	Woodland	77.9726	Least Concern
AVES	Passeriformes	Estrildidae	Nesocharis	Nesocharis capistrata	Birds	B11	Woodland	67.7977	Least Concern
AVES	Passeriformes	Estrildidae	Nigrita	Nigrita luteifrons	Birds	B11	Woodland	76.675	Least Concern
AVES	Passeriformes	Muscicapidae	Oenanthe	Oenanthe albifrons	Birds	B11	Woodland	57.3651	Least Concern
AVES	Passeriformes	Oriolidae	Oriolus	Oriolus auratus	Birds	B11	Woodland	64.7263	Least Concern
AVES	Passeriformes	Oriolidae	Oriolus	Oriolus larvatus	Birds	B11	Woodland	66.4415	Least Concern
AVES	Passeriformes	Oriolidae	Oriolus	Oriolus oriolus	Birds	B11	Woodland	68.019	Least Concern
AVES	Strigiformes	Strigidae	Otus	Otus pembaensis	Birds	B11	Woodland	68.4135	Vulnerable
AVES	Cuculiformes	Cuculidae	Pachycoccyx	Pachycoccyx audeberti	Birds	B11	Woodland	70.2498	Least Concern
AVES	Passeriformes	Passeridae	Passer	Passer cordofanicus	Birds	B11	Woodland	63.8829	Least Concern
AVES	Bucerotiformes	Phoeniculidae	Phoeniculus	Phoeniculus damarensis	Birds	B11	Woodland	68.2664	Least Concern
AVES	Passeriformes	Phylloscopidae	Phylloscopus	Phylloscopus collybita	Birds	B11	Woodland	60.2425	Least Concern
AVES	Passeriformes	Phylloscopidae	Phylloscopus	Phylloscopus trochilus	Birds	B11	Woodland	66.8071	Least Concern
AVES	Passeriformes	Muscicapidae	Pinarornis	Pinarornis plumosus	Birds	B11	Woodland	56.6345	Least Concern
AVES	Passeriformes	Platysteiridae	Platysteira	Platysteira cyanea	Birds	B11	Woodland	66.2065	Least Concern
AVES	Passeriformes	Ploceidae	Plocepasser	Plocepasser rufoscapulatus	Birds	B11	Woodland	69.2002	Least Concern
AVES	Passeriformes	Ploceidae	Plocepasser	Plocepasser superciliosus	Birds	B11	Woodland	57.4314	Least Concern
AVES	Passeriformes	Ploceidae	Ploceus	Ploceus angolensis	Birds	B11	Woodland	67.6178	Least Concern
AVES	Passeriformes	Ploceidae	Ploceus	Ploceus aurantius	Birds	B11	Woodland	72.2383	Least Concern
AVES	Passeriformes	Ploceidae	Ploceus	Ploceus bojeri	Birds	B11	Woodland	62.9141	Least Concern
AVES	Passeriformes	Ploceidae	Ploceus	Ploceus burnieri	Birds	B11	Woodland	50.117	Vulnerable
AVES	Passeriformes	Ploceidae	Ploceus	Ploceus castanops	Birds	B11	Woodland	52.1504	Least Concern
AVES	Passeriformes	Ploceidae	Ploceus	Ploceus dichrocephalus	Birds	B11	Woodland	67.8997	Least Concern
AVES	Passeriformes	Ploceidae	Ploceus	Ploceus golandi	Birds	B11	Woodland	61.412	Endangered
AVES	Passeriformes	Ploceidae	Ploceus	Ploceus katangae	Birds	B11	Woodland	70.3044	Least Concern
AVES	Passeriformes	Ploceidae	Ploceus	Ploceus olivaceiceps	Birds	B11	Woodland	60.6871	Near Threatened
AVES	Passeriformes	Ploceidae	Ploceus	Ploceus ruweti	Birds	B11	Woodland	83.7335	Least Concern
AVES	Passeriformes	Ploceidae	Ploceus	Ploceus subaureus	Birds	B11	Woodland	63.7724	Least Concern
AVES	Passeriformes	Ploceidae	Ploceus	Ploceus temporalis	Birds	B11	Woodland	74.0653	Least Concern
AVES	Piciformes	Lybiidae	Pogoniulus	Pogoniulus chrysoconus	Birds	B11	Woodland	63.9756	Least Concern
AVES	Piciformes	Lybiidae	Pogoniulus	Pogoniulus makawai	Birds	B11	Woodland	80.6154	Data deficient
AVES	Piciformes	Lybiidae	Pogoniulus	Pogoniulus pusillus	Birds	B11	Woodland	57.6105	Least Concern
AVES	Piciformes	Lybiidae	Pogonornis	Pogonornis rolleti	Birds	B11	Woodland	68.7367	Least Concern
AVES	Psittaciformes	Psittacidae	Poicephalus	Poicephalus crassus	Birds	B11	Woodland	73.6862	Least Concern
AVES	Psittaciformes	Psittacidae	Poicephalus	Poicephalus meyeri	Birds	B11	Woodland	67.7246	Least Concern
AVES	Psittaciformes	Psittacidae	Poicephalus	Poicephalus rueppellii	Birds	B11	Woodland	76.1007	Least Concern
AVES	Psittaciformes	Psittacidae	Poicephalus	Poicephalus rufiventris	Birds	B11	Woodland	64.2943	Least Concern
AVES	Passeriformes	Cisticolidae	Prinia	Prinia erythroptera	Birds	B11	Woodland	58.1773	Least Concern
AVES	Passeriformes	Vangidae	Prionops	Prionops retzii	Birds	B11	Woodland	70.255	Least Concern
AVES	Piciformes	Indicatoridae	Prodotiscus	Prodotiscus zambesiae	Birds	B11	Woodland	67.6481	Least Concern
AVES	Galliformes	Phasianidae	Pternistis	Pternistis afer	Birds	B11	Woodland	69.8125	Least Concern
AVES	Passeriformes	Pycnonotidae	Pyrrhurus	Pyrrhurus scandens	Birds	B11	Woodland	68.6063	Least Concern
AVES	Passeriformes	Estrildidae	Pytilia	Pytilia afra	Birds	B11	Woodland	70.1911	Least Concern
AVES	Passeriformes	Sittidae	Salpornis	Salpornis salvadori	Birds	B11	Woodland	59.2852	Least Concern
AVES	Strigiformes	Strigidae	Scotopelia	Scotopelia peli	Birds	B11	Woodland	69.6607	Least Concern
AVES	Piciformes	Lybiidae	Stactolaema	Stactolaema anchietae	Birds	B11	Woodland	75.5567	Least Concern
AVES	Piciformes	Lybiidae	Stactolaema	Stactolaema whytii	Birds	B11	Woodland	59.4695	Least Concern
AVES	Columbiformes	Columbidae	Streptopelia	Streptopelia hypopyrrha	Birds	B11	Woodland	53.8342	Least Concern
AVES	Passeriformes	Sylviidae	Sylvia	Sylvia atricapilla	Birds	B11	Woodland	56.707	Least Concern
AVES	Passeriformes	Sylviidae	Sylvia	Sylvia borin	Birds	B11	Woodland	66.661	Least Concern
AVES	Passeriformes	Macrosphenidae	Sylvietta	Sylvietta ruficapilla	Birds	B11	Woodland	73.0773	Least Concern
AVES	Passeriformes	Macrosphenidae	Sylvietta	Sylvietta whytii	Birds	B11	Woodland	58.8954	Least Concern
AVES	Musophagiformes	Musophagidae	Tauraco	Tauraco erythrolophus	Birds	B11	Woodland	76.1741	Least Concern
AVES	Musophagiformes	Musophagidae	Tauraco	Tauraco leucolophus	Birds	B11	Woodland	66.2877	Least Concern
AVES	Musophagiformes	Musophagidae	Tauraco	Tauraco leucotis	Birds	B11	Woodland	57.7118	Least Concern
AVES	Musophagiformes	Musophagidae	Tauraco	Tauraco schalowi	Birds	B11	Woodland	69.5581	Least Concern
AVES	Passeriformes	Malaconotidae	Telophorus	Telophorus viridis	Birds	B11	Woodland	73.1925	Least Concern
AVES	Passeriformes	Monarchidae	Terpsiphone	Terpsiphone rufocinerea	Birds	B11	Woodland	76.4317	Least Concern
AVES	Passeriformes	Monarchidae	Terpsiphone	Terpsiphone viridis	Birds	B11	Woodland	65.6479	Least Concern
AVES	Columbiformes	Columbidae	Treron	Treron calvus	Birds	B11	Woodland	67.3166	Least Concern
AVES	Columbiformes	Columbidae	Treron	Treron delalandii	Birds	B11	Woodland	70.7094	Least Concern
AVES	Columbiformes	Columbidae	Treron	Treron waalia	Birds	B11	Woodland	57.4723	Least Concern
AVES	Piciformes	Lybiidae	Tricholaema	Tricholaema diademata	Birds	B11	Woodland	56.6343	Least Concern
AVES	Piciformes	Lybiidae	Tricholaema	Tricholaema frontata	Birds	B11	Woodland	70.2726	Least Concern
AVES	Piciformes	Lybiidae	Tricholaema	Tricholaema lacrymosa	Birds	B11	Woodland	55.1507	Least Concern
AVES	Passeriformes	Monarchidae	Trochocercus	Trochocercus bivittatus	Birds	B11	Woodland	68.533	Least Concern
AVES	Passeriformes	Leiotrichidae	Turdoides	Turdoides hartlaubii	Birds	B11	Woodland	73.2959	Least Concern
AVES	Passeriformes	Leiotrichidae	Turdoides	Turdoides melanops	Birds	B11	Woodland	76.2929	Least Concern
AVES	Passeriformes	Leiotrichidae	Turdoides	Turdoides plebejus	Birds	B11	Woodland	59.109	Least Concern
AVES	Passeriformes	Turdidae	Turdus	Turdus libonyana	Birds	B11	Woodland	69.0264	Least Concern
AVES	Passeriformes	Turdidae	Turdus	Turdus pelios	Birds	B11	Woodland	65.2194	Least Concern
AVES	Passeriformes	Muscicapidae	Tychaedon	Tychaedon barbata	Birds	B11	Woodland	71.6089	Least Concern
AVES	Passeriformes	Viduidae	Vidua	Vidua camerunensis	Birds	B11	Woodland	65.7364	Least Concern
AVES	Passeriformes	Viduidae	Vidua	Vidua codringtoni	Birds	B11	Woodland	59.9363	Least Concern
AVES	Passeriformes	Viduidae	Vidua	Vidua funerea	Birds	B11	Woodland	64.8889	Least Concern
AVES	Passeriformes	Viduidae	Vidua	Vidua larvaticola	Birds	B11	Woodland	58.7862	Least Concern
AVES	Passeriformes	Viduidae	Vidua	Vidua obtusa	Birds	B11	Woodland	69.7223	Least Concern
AVES	Passeriformes	Muscicapidae	Xenocopsychus	Xenocopsychus ansorgei	Birds	B11	Woodland	65.2621	Least Concern
AVES	Passeriformes	Zosteropidae	Zosterops	Zosterops senegalensis	Birds	B11	Woodland	64.8674	Least Concern
AVES	Passeriformes	Zosteropidae	Zosterops	Zosterops virens	Birds	B11	Woodland	56.0706	Least Concern
AVES	Bucerotiformes	Bucerotidae	Bucorvus	Bucorvus abyssinicus	Birds	B12	Savanna cavity large	50.1177	Vulnerable
AVES	Bucerotiformes	Bucerotidae	Bucorvus	Bucorvus leadbeateri	Birds	B12	Savanna cavity large	59.8835	Vulnerable
AVES	Bucerotiformes	Bucerotidae	Lophoceros	Lophoceros nasutus	Birds	B12	Savanna cavity large	53.8815	Least Concern
AVES	Bucerotiformes	Bucerotidae	Tockus	Tockus damarensis	Birds	B12	Savanna cavity large	70.8547	Least Concern
AVES	Bucerotiformes	Bucerotidae	Tockus	Tockus deckeni	Birds	B12	Savanna cavity large	55.3265	Least Concern
AVES	Bucerotiformes	Bucerotidae	Tockus	Tockus erythrorhynchus	Birds	B12	Savanna cavity large	54.3514	Least Concern
AVES	Bucerotiformes	Bucerotidae	Tockus	Tockus flavirostris	Birds	B12	Savanna cavity large	58.2822	Least Concern
AVES	Bucerotiformes	Bucerotidae	Tockus	Tockus jacksoni	Birds	B12	Savanna cavity large	48.8344	Least Concern
AVES	Bucerotiformes	Bucerotidae	Tockus	Tockus leucomelas	Birds	B12	Savanna cavity large	66.0263	Least Concern
AVES	Bucerotiformes	Bucerotidae	Tockus	Tockus monteiri	Birds	B12	Savanna cavity large	69.0721	Least Concern
AVES	Psittaciformes	Psittacidae	Agapornis	Agapornis fischeri	Birds	B13	Savanna cavity small	62.04	Near Threatened
AVES	Psittaciformes	Psittacidae	Agapornis	Agapornis personatus	Birds	B13	Savanna cavity small	65.3998	Least Concern
AVES	Psittaciformes	Psittacidae	Agapornis	Agapornis roseicollis	Birds	B13	Savanna cavity small	83.8251	Least Concern
AVES	Passeriformes	Buphagidae	Buphagus	Buphagus africanus	Birds	B13	Savanna cavity small	68.8051	Least Concern
AVES	Passeriformes	Buphagidae	Buphagus	Buphagus erythrorynchus	Birds	B13	Savanna cavity small	73.0892	Least Concern
AVES	Piciformes	Picidae	Campethera	Campethera bennettii	Birds	B13	Savanna cavity small	79.6379	Least Concern
AVES	Piciformes	Picidae	Campethera	Campethera nubica	Birds	B13	Savanna cavity small	70.2858	Least Concern
AVES	Piciformes	Picidae	Campethera	Campethera scriptoricauda	Birds	B13	Savanna cavity small	78.064	Least Concern
AVES	Caprimulgiformes	Caprimulgidae	Caprimulgus	Caprimulgus longipennis	Birds	B13	Savanna cavity small	69.2487	Least Concern
AVES	Passeriformes	Sturnidae	Cinnyricinclus	Cinnyricinclus leucogaster	Birds	B13	Savanna cavity small	73.5087	Least Concern
AVES	Coraciiformes	Coraciidae	Coracias	Coracias abyssinicus	Birds	B13	Savanna cavity small	68.8191	Least Concern
AVES	Coraciiformes	Coraciidae	Coracias	Coracias caudatus	Birds	B13	Savanna cavity small	76.6626	Least Concern
AVES	Coraciiformes	Coraciidae	Coracias	Coracias cyanogaster	Birds	B13	Savanna cavity small	67.4453	Least Concern
AVES	Coraciiformes	Coraciidae	Coracias	Coracias garrulus	Birds	B13	Savanna cavity small	73.5268	Least Concern
AVES	Coraciiformes	Coraciidae	Coracias	Coracias naevius	Birds	B13	Savanna cavity small	73.2851	Least Concern
AVES	Piciformes	Picidae	Dendropicos	Dendropicos elachus	Birds	B13	Savanna cavity small	73.9352	Least Concern
AVES	Piciformes	Picidae	Dendropicos	Dendropicos fuscescens	Birds	B13	Savanna cavity small	75.0046	Least Concern
AVES	Piciformes	Picidae	Dendropicos	Dendropicos goertae	Birds	B13	Savanna cavity small	69.9866	Least Concern
AVES	Piciformes	Picidae	Dendropicos	Dendropicos obsoletus	Birds	B13	Savanna cavity small	68.1671	Least Concern
AVES	Strigiformes	Strigidae	Glaucidium	Glaucidium perlatum	Birds	B13	Savanna cavity small	71.9288	Least Concern
AVES	Passeriformes	Sturnidae	Grafisia	Grafisia torquata	Birds	B13	Savanna cavity small	75.7151	Least Concern
AVES	Coraciiformes	Alcedinidae	Halcyon	Halcyon senegalensis	Birds	B13	Savanna cavity small	75.1188	Least Concern
AVES	Piciformes	Indicatoridae	Indicator	Indicator indicator	Birds	B13	Savanna cavity small	72.0136	Least Concern
AVES	Piciformes	Indicatoridae	Indicator	Indicator minor	Birds	B13	Savanna cavity small	73.1727	Least Concern
AVES	Piciformes	Picidae	Jynx	Jynx torquilla	Birds	B13	Savanna cavity small	70.6181	Least Concern
AVES	Passeriformes	Sturnidae	Lamprotornis	Lamprotornis australis	Birds	B13	Savanna cavity small	84.0172	Least Concern
AVES	Passeriformes	Sturnidae	Lamprotornis	Lamprotornis benguelensis	Birds	B13	Savanna cavity small	73.5344	Least Concern
AVES	Passeriformes	Sturnidae	Lamprotornis	Lamprotornis caudatus	Birds	B13	Savanna cavity small	64.5657	Least Concern
AVES	Passeriformes	Sturnidae	Lamprotornis	Lamprotornis chalcurus	Birds	B13	Savanna cavity small	67.1939	Least Concern
AVES	Passeriformes	Sturnidae	Lamprotornis	Lamprotornis chalybaeus	Birds	B13	Savanna cavity small	70.6933	Least Concern
AVES	Passeriformes	Sturnidae	Lamprotornis	Lamprotornis chloropterus	Birds	B13	Savanna cavity small	67.8632	Least Concern
AVES	Passeriformes	Sturnidae	Lamprotornis	Lamprotornis hildebrandti	Birds	B13	Savanna cavity small	61.3175	Least Concern
AVES	Passeriformes	Sturnidae	Lamprotornis	Lamprotornis iris	Birds	B13	Savanna cavity small	82.157	Least Concern
AVES	Passeriformes	Sturnidae	Lamprotornis	Lamprotornis pulcher	Birds	B13	Savanna cavity small	70.2959	Least Concern
AVES	Passeriformes	Sturnidae	Lamprotornis	Lamprotornis purpureus	Birds	B13	Savanna cavity small	64.8906	Least Concern
AVES	Passeriformes	Sturnidae	Lamprotornis	Lamprotornis regius	Birds	B13	Savanna cavity small	76.2905	Least Concern
AVES	Passeriformes	Sturnidae	Lamprotornis	Lamprotornis shelleyi	Birds	B13	Savanna cavity small	76.1478	Least Concern
AVES	Passeriformes	Sturnidae	Lamprotornis	Lamprotornis unicolor	Birds	B13	Savanna cavity small	63.1592	Least Concern
AVES	Passeriformes	Sturnidae	Lamprotornis	Lamprotornis violacior	Birds	B13	Savanna cavity small	83.5903	Least Concern
AVES	Coraciiformes	Meropidae	Merops	Merops bullockoides	Birds	B13	Savanna cavity small	78.0809	Least Concern
AVES	Coraciiformes	Meropidae	Merops	Merops bulocki	Birds	B13	Savanna cavity small	65.9478	Least Concern
AVES	Coraciiformes	Meropidae	Merops	Merops nubicus	Birds	B13	Savanna cavity small	70.0861	Least Concern
AVES	Coraciiformes	Meropidae	Merops	Merops pusillus	Birds	B13	Savanna cavity small	73.5405	Least Concern
AVES	Coraciiformes	Meropidae	Merops	Merops variegatus	Birds	B13	Savanna cavity small	83.1915	Least Concern
AVES	Passeriformes	Sturnidae	Onychognathus	Onychognathus neumanni	Birds	B13	Savanna cavity small	61.0991	Least Concern
AVES	Bucerotiformes	Phoeniculidae	Phoeniculus	Phoeniculus somaliensis	Birds	B13	Savanna cavity small	73.0463	Least Concern
AVES	Passeriformes	Muscicapidae	Phoenicurus	Phoenicurus phoenicurus	Birds	B13	Savanna cavity small	71.3819	Least Concern
AVES	Piciformes	Lybiidae	Pogonornis	Pogonornis bidentatus	Birds	B13	Savanna cavity small	73.1244	Least Concern
AVES	Piciformes	Lybiidae	Pogonornis	Pogonornis dubius	Birds	B13	Savanna cavity small	61.1994	Least Concern
AVES	Piciformes	Lybiidae	Pogonornis	Pogonornis macclounii	Birds	B13	Savanna cavity small	82.1616	Least Concern
AVES	Psittaciformes	Psittacidae	Poicephalus	Poicephalus cryptoxanthus	Birds	B13	Savanna cavity small	79.8379	Least Concern
AVES	Psittaciformes	Psittacidae	Poicephalus	Poicephalus fuscicollis	Birds	B13	Savanna cavity small	76.0385	Vulnerable
AVES	Psittaciformes	Psittacidae	Poicephalus	Poicephalus senegalus	Birds	B13	Savanna cavity small	60.98	Least Concern
AVES	Bucerotiformes	Phoeniculidae	Rhinopomastus	Rhinopomastus aterrimus	Birds	B13	Savanna cavity small	72.7627	Least Concern
AVES	Bucerotiformes	Phoeniculidae	Rhinopomastus	Rhinopomastus cyanomelas	Birds	B13	Savanna cavity small	77.0973	Least Concern
AVES	Bucerotiformes	Phoeniculidae	Rhinopomastus	Rhinopomastus minor	Birds	B13	Savanna cavity small	73.8702	Least Concern
AVES	Passeriformes	Sturnidae	Speculipastor	Speculipastor bicolor	Birds	B13	Savanna cavity small	75.7329	Least Concern
AVES	Piciformes	Lybiidae	Trachyphonus	Trachyphonus darnaudii	Birds	B13	Savanna cavity small	73.5482	Least Concern
AVES	Piciformes	Lybiidae	Trachyphonus	Trachyphonus emini	Birds	B13	Savanna cavity small	63.5083	Least Concern
AVES	Piciformes	Lybiidae	Trachyphonus	Trachyphonus erythrocephalus	Birds	B13	Savanna cavity small	73.1394	Least Concern
AVES	Piciformes	Lybiidae	Trachyphonus	Trachyphonus margaritatus	Birds	B13	Savanna cavity small	73.3455	Least Concern
AVES	Piciformes	Lybiidae	Trachyphonus	Trachyphonus usambiro	Birds	B13	Savanna cavity small	56.1575	Least Concern
AVES	Piciformes	Lybiidae	Tricholaema	Tricholaema leucomelas	Birds	B13	Savanna cavity small	78.2473	Least Concern
AVES	Bucerotiformes	Upupidae	Upupa	Upupa epops	Birds	B13	Savanna cavity small	74.6525	Least Concern
AVES	Galliformes	Numididae	Acryllium	Acryllium vulturinum	Birds	B14	Savanna ground	76.9481	Least Concern
AVES	Passeriformes	Motacillidae	Anthus	Anthus caffer	Birds	B14	Savanna ground	74.4664	Least Concern
AVES	Charadriiformes	Burhinidae	Burhinus	Burhinus senegalensis	Birds	B14	Savanna ground	72.2935	Least Concern
AVES	Passeriformes	Alaudidae	Calendulauda	Calendulauda gilletti	Birds	B14	Savanna ground	81.8573	Least Concern
AVES	Passeriformes	Alaudidae	Calendulauda	Calendulauda poecilosterna	Birds	B14	Savanna ground	72.6674	Least Concern
AVES	Caprimulgiformes	Caprimulgidae	Caprimulgus	Caprimulgus clarus	Birds	B14	Savanna ground	71.6329	Least Concern
AVES	Caprimulgiformes	Caprimulgidae	Caprimulgus	Caprimulgus climacurus	Birds	B14	Savanna ground	75.0043	Least Concern
AVES	Caprimulgiformes	Caprimulgidae	Caprimulgus	Caprimulgus donaldsoni	Birds	B14	Savanna ground	74.2918	Least Concern
AVES	Caprimulgiformes	Caprimulgidae	Caprimulgus	Caprimulgus fraenatus	Birds	B14	Savanna ground	67.9013	Least Concern
AVES	Caprimulgiformes	Caprimulgidae	Caprimulgus	Caprimulgus inornatus	Birds	B14	Savanna ground	73.1667	Least Concern
AVES	Caprimulgiformes	Caprimulgidae	Caprimulgus	Caprimulgus pectoralis	Birds	B14	Savanna ground	77.793	Least Concern
AVES	Caprimulgiformes	Caprimulgidae	Caprimulgus	Caprimulgus rufigena	Birds	B14	Savanna ground	79.1693	Least Concern
AVES	Caprimulgiformes	Caprimulgidae	Caprimulgus	Caprimulgus solala	Birds	B14	Savanna ground	94.5587	Vulnerable
AVES	Passeriformes	Alaudidae	Certhilauda	Certhilauda chuana	Birds	B14	Savanna ground	69.1942	Least Concern
AVES	Passeriformes	Cisticolidae	Cisticola	Cisticola aberrans	Birds	B14	Savanna ground	70.1108	Least Concern
AVES	Passeriformes	Cisticolidae	Cisticola	Cisticola anonymus	Birds	B14	Savanna ground	83.6704	Least Concern
AVES	Passeriformes	Cisticolidae	Cisticola	Cisticola brachypterus	Birds	B14	Savanna ground	74.807	Least Concern
AVES	Passeriformes	Cisticolidae	Cisticola	Cisticola bulliens	Birds	B14	Savanna ground	79.8291	Least Concern
AVES	Passeriformes	Cisticolidae	Cisticola	Cisticola cantans	Birds	B14	Savanna ground	70.7631	Least Concern
AVES	Passeriformes	Cisticolidae	Cisticola	Cisticola chiniana	Birds	B14	Savanna ground	78.7002	Least Concern
AVES	Passeriformes	Cisticolidae	Cisticola	Cisticola cinereolus	Birds	B14	Savanna ground	73.587	Least Concern
AVES	Passeriformes	Cisticolidae	Cisticola	Cisticola fulvicapilla	Birds	B14	Savanna ground	77.9069	Least Concern
AVES	Passeriformes	Cisticolidae	Cisticola	Cisticola lateralis	Birds	B14	Savanna ground	79.5645	Least Concern
AVES	Passeriformes	Cisticolidae	Cisticola	Cisticola nana	Birds	B14	Savanna ground	71.8193	Least Concern
AVES	Passeriformes	Cisticolidae	Cisticola	Cisticola njombe	Birds	B14	Savanna ground	70.6157	Least Concern
AVES	Passeriformes	Cisticolidae	Cisticola	Cisticola restrictus	Birds	B14	Savanna ground	62.7164	Data deficient
AVES	Passeriformes	Cisticolidae	Cisticola	Cisticola ruficeps	Birds	B14	Savanna ground	74.3652	Least Concern
AVES	Passeriformes	Cisticolidae	Cisticola	Cisticola rufus	Birds	B14	Savanna ground	64.2815	Least Concern
AVES	Passeriformes	Cisticolidae	Cisticola	Cisticola textrix	Birds	B14	Savanna ground	67.6432	Least Concern
AVES	Passeriformes	Cisticolidae	Cisticola	Cisticola troglodytes	Birds	B14	Savanna ground	75.8061	Least Concern
AVES	Galliformes	Phasianidae	Coturnix	Coturnix delegorguei	Birds	B14	Savanna ground	76.4534	Least Concern
AVES	Charadriiformes	Glareolidae	Cursorius	Cursorius temminckii	Birds	B14	Savanna ground	74.8519	Least Concern
AVES	Galliformes	Phasianidae	Dendroperdix	Dendroperdix sephaena	Birds	B14	Savanna ground	77.6239	Least Concern
AVES	Passeriformes	Emberizidae	Emberiza	Emberiza tahapisi	Birds	B14	Savanna ground	74.8211	Least Concern
AVES	Passeriformes	Alaudidae	Eremopterix	Eremopterix leucotis	Birds	B14	Savanna ground	72.2862	Least Concern
AVES	Passeriformes	Estrildidae	Estrilda	Estrilda rhodopyga	Birds	B14	Savanna ground	69.9214	Least Concern
AVES	Passeriformes	Estrildidae	Estrilda	Estrilda troglodytes	Birds	B14	Savanna ground	69.9159	Least Concern
AVES	Passeriformes	Motacillidae	Macronyx	Macronyx croceus	Birds	B14	Savanna ground	72.0382	Least Concern
AVES	Passeriformes	Alaudidae	Mirafra	Mirafra collaris	Birds	B14	Savanna ground	71.5943	Least Concern
AVES	Passeriformes	Alaudidae	Mirafra	Mirafra hypermetra	Birds	B14	Savanna ground	72.8836	Least Concern
AVES	Passeriformes	Alaudidae	Mirafra	Mirafra rufocinnamomea	Birds	B14	Savanna ground	75.5799	Least Concern
AVES	Passeriformes	Muscicapidae	Monticola	Monticola rufocinereus	Birds	B14	Savanna ground	64.7106	Least Concern
AVES	Passeriformes	Muscicapidae	Monticola	Monticola saxatilis	Birds	B14	Savanna ground	73.9752	Least Concern
AVES	Galliformes	Numididae	Numida	Numida meleagris	Birds	B14	Savanna ground	76.0785	Least Concern
AVES	Passeriformes	Muscicapidae	Oenanthe	Oenanthe hispanica	Birds	B14	Savanna ground	75.0278	Least Concern
AVES	Passeriformes	Muscicapidae	Oenanthe	Oenanthe lugens	Birds	B14	Savanna ground	66.0265	Least Concern
AVES	Charadriiformes	Turnicidae	Ortyxelos	Ortyxelos meiffrenii	Birds	B14	Savanna ground	71.8891	Least Concern
AVES	Galliformes	Phasianidae	Peliperdix	Peliperdix albogularis	Birds	B14	Savanna ground	71.1034	Least Concern
AVES	Galliformes	Phasianidae	Peliperdix	Peliperdix coqui	Birds	B14	Savanna ground	76.3872	Least Concern
AVES	Galliformes	Phasianidae	Peliperdix	Peliperdix schlegelii	Birds	B14	Savanna ground	80.0029	Least Concern
AVES	Passeriformes	Alaudidae	Pinarocorys	Pinarocorys erythropygia	Birds	B14	Savanna ground	73.5397	Least Concern
AVES	Passeriformes	Alaudidae	Pinarocorys	Pinarocorys nigricans	Birds	B14	Savanna ground	81.2651	Least Concern
AVES	Galliformes	Phasianidae	Pternistis	Pternistis adspersus	Birds	B14	Savanna ground	85.0449	Least Concern
AVES	Galliformes	Phasianidae	Pternistis	Pternistis atrifrons	Birds	B14	Savanna ground	99.3	Endangered
AVES	Galliformes	Phasianidae	Pternistis	Pternistis bicalcaratus	Birds	B14	Savanna ground	68.1372	Least Concern
AVES	Galliformes	Phasianidae	Pternistis	Pternistis clappertoni	Birds	B14	Savanna ground	74.8206	Least Concern
AVES	Galliformes	Phasianidae	Pternistis	Pternistis hartlaubi	Birds	B14	Savanna ground	82.9349	Least Concern
AVES	Galliformes	Phasianidae	Pternistis	Pternistis harwoodi	Birds	B14	Savanna ground	64.4865	Near Threatened
AVES	Galliformes	Phasianidae	Pternistis	Pternistis hildebrandti	Birds	B14	Savanna ground	68.8501	Least Concern
AVES	Galliformes	Phasianidae	Pternistis	Pternistis icterorhynchus	Birds	B14	Savanna ground	82.3263	Least Concern
AVES	Galliformes	Phasianidae	Pternistis	Pternistis leucoscepus	Birds	B14	Savanna ground	74.7064	Least Concern
AVES	Galliformes	Phasianidae	Pternistis	Pternistis natalensis	Birds	B14	Savanna ground	71.2703	Least Concern
AVES	Galliformes	Phasianidae	Pternistis	Pternistis ochropectus	Birds	B14	Savanna ground	77.6171	Critically Endangered
AVES	Galliformes	Phasianidae	Pternistis	Pternistis rufopictus	Birds	B14	Savanna ground	67.3988	Least Concern
AVES	Galliformes	Phasianidae	Pternistis	Pternistis swainsonii	Birds	B14	Savanna ground	75.3964	Least Concern
AVES	Pterocliformes	Pteroclidae	Pterocles	Pterocles bicinctus	Birds	B14	Savanna ground	81.6512	Least Concern
AVES	Pterocliformes	Pteroclidae	Pterocles	Pterocles gutturalis	Birds	B14	Savanna ground	74.4776	Least Concern
AVES	Pterocliformes	Pteroclidae	Pterocles	Pterocles quadricinctus	Birds	B14	Savanna ground	70.6478	Least Concern
AVES	Charadriiformes	Glareolidae	Rhinoptilus	Rhinoptilus chalcopterus	Birds	B14	Savanna ground	76.0171	Least Concern
AVES	Charadriiformes	Glareolidae	Rhinoptilus	Rhinoptilus cinctus	Birds	B14	Savanna ground	73.6702	Least Concern
AVES	Galliformes	Phasianidae	Scleroptila	Scleroptila finschi	Birds	B14	Savanna ground	80.8326	Least Concern
AVES	Galliformes	Phasianidae	Scleroptila	Scleroptila shelleyi	Birds	B14	Savanna ground	72.342	Least Concern
AVES	Galliformes	Phasianidae	Scleroptila	Scleroptila whytei	Birds	B14	Savanna ground	76.1533	Least Concern
AVES	Passeriformes	Motacillidae	Tmetothylacus	Tmetothylacus tenellus	Birds	B14	Savanna ground	75.1345	Least Concern
AVES	Charadriiformes	Turnicidae	Turnix	Turnix nanus	Birds	B14	Savanna ground	76.3776	Least Concern
AVES	Charadriiformes	Charadriidae	Vanellus	Vanellus lugubris	Birds	B14	Savanna ground	78.0597	Least Concern
AVES	Passeriformes	Macrosphenidae	Achaetops	Achaetops pycnopygius	Birds	B15	Savanna other	84.5543	Least Concern
AVES	Passeriformes	Acrocephalidae	Acrocephalus	Acrocephalus arundinaceus	Birds	B15	Savanna other	78.7229	Least Concern
AVES	Passeriformes	Acrocephalidae	Acrocephalus	Acrocephalus gracilirostris	Birds	B15	Savanna other	76.0869	Least Concern
AVES	Passeriformes	Acrocephalidae	Acrocephalus	Acrocephalus griseldis	Birds	B15	Savanna other	72.629	Endangered
AVES	Passeriformes	Acrocephalidae	Acrocephalus	Acrocephalus palustris	Birds	B15	Savanna other	76.6225	Least Concern
AVES	Passeriformes	Acrocephalidae	Acrocephalus	Acrocephalus schoenobaenus	Birds	B15	Savanna other	78.6003	Least Concern
AVES	Passeriformes	Acrocephalidae	Acrocephalus	Acrocephalus scirpaceus	Birds	B15	Savanna other	77.5395	Least Concern
AVES	Passeriformes	Acrocephalidae	Acrocephalus	Acrocephalus stentoreus	Birds	B15	Savanna other	82.3972	Least Concern
AVES	Psittaciformes	Psittacidae	Alexandrinus	Alexandrinus krameri	Birds	B15	Savanna other	71.6687	Least Concern
AVES	Passeriformes	Estrildidae	Amadina	Amadina erythrocephala	Birds	B15	Savanna other	79.9526	Least Concern
AVES	Passeriformes	Estrildidae	Amadina	Amadina fasciata	Birds	B15	Savanna other	73.5684	Least Concern
AVES	Passeriformes	Ploceidae	Anaplectes	Anaplectes jubaensis	Birds	B15	Savanna other	84.1201	Least Concern
AVES	Passeriformes	Ploceidae	Anaplectes	Anaplectes leuconotos	Birds	B15	Savanna other	72.034	Least Concern
AVES	Passeriformes	Ploceidae	Anaplectes	Anaplectes rubriceps	Birds	B15	Savanna other	81.0189	Least Concern
AVES	Passeriformes	Remizidae	Anthoscopus	Anthoscopus musculus	Birds	B15	Savanna other	77.1895	Least Concern
AVES	Passeriformes	Remizidae	Anthoscopus	Anthoscopus parvulus	Birds	B15	Savanna other	69.677	Least Concern
AVES	Passeriformes	Remizidae	Anthoscopus	Anthoscopus punctifrons	Birds	B15	Savanna other	76.4761	Least Concern
AVES	Passeriformes	Nectariniidae	Anthreptes	Anthreptes orientalis	Birds	B15	Savanna other	77.4815	Least Concern
AVES	Passeriformes	Cisticolidae	Apalis	Apalis flavocincta	Birds	B15	Savanna other	79.5646	Least Concern
AVES	Passeriformes	Cisticolidae	Apalis	Apalis karamojae	Birds	B15	Savanna other	78.6396	Vulnerable
AVES	Passeriformes	Platysteiridae	Batis	Batis erlangeri	Birds	B15	Savanna other	79.3451	Least Concern
AVES	Passeriformes	Platysteiridae	Batis	Batis minor	Birds	B15	Savanna other	77.3834	Least Concern
AVES	Passeriformes	Platysteiridae	Batis	Batis molitor	Birds	B15	Savanna other	78.4742	Least Concern
AVES	Passeriformes	Platysteiridae	Batis	Batis orientalis	Birds	B15	Savanna other	78.3671	Least Concern
AVES	Passeriformes	Platysteiridae	Batis	Batis perkeo	Birds	B15	Savanna other	77.005	Least Concern
AVES	Passeriformes	Platysteiridae	Batis	Batis pririt	Birds	B15	Savanna other	83.4694	Least Concern
AVES	Passeriformes	Platysteiridae	Batis	Batis senegalensis	Birds	B15	Savanna other	69.5756	Least Concern
AVES	Passeriformes	Muscicapidae	Bradornis	Bradornis mariquensis	Birds	B15	Savanna other	83.7915	Least Concern
AVES	Passeriformes	Muscicapidae	Bradornis	Bradornis microrhynchus	Birds	B15	Savanna other	76.2985	Least Concern
AVES	Passeriformes	Ploceidae	Bubalornis	Bubalornis albirostris	Birds	B15	Savanna other	70.6951	Least Concern
AVES	Passeriformes	Ploceidae	Bubalornis	Bubalornis niger	Birds	B15	Savanna other	79.7291	Least Concern
AVES	Passeriformes	Cisticolidae	Calamonastes	Calamonastes fasciolatus	Birds	B15	Savanna other	84.2047	Least Concern
AVES	Passeriformes	Cisticolidae	Calamonastes	Calamonastes simplex	Birds	B15	Savanna other	77.1306	Least Concern
AVES	Passeriformes	Cisticolidae	Calamonastes	Calamonastes stierlingi	Birds	B15	Savanna other	79.4936	Least Concern
AVES	Cuculiformes	Cuculidae	Centropus	Centropus senegalensis	Birds	B15	Savanna other	77.3284	Least Concern
AVES	Cuculiformes	Cuculidae	Centropus	Centropus superciliosus	Birds	B15	Savanna other	77.9648	Least Concern
AVES	Passeriformes	Muscicapidae	Cercotrichas	Cercotrichas galactotes	Birds	B15	Savanna other	75.8928	Least Concern
AVES	Passeriformes	Muscicapidae	Cercotrichas	Cercotrichas leucophrys	Birds	B15	Savanna other	80.6248	Least Concern
AVES	Passeriformes	Muscicapidae	Cercotrichas	Cercotrichas paena	Birds	B15	Savanna other	84.3502	Least Concern
AVES	Passeriformes	Nectariniidae	Chalcomitra	Chalcomitra hunteri	Birds	B15	Savanna other	78.7462	Least Concern
AVES	Charadriiformes	Charadriidae	Charadrius	Charadrius pecuarius	Birds	B15	Savanna other	77.4783	Least Concern
AVES	Cuculiformes	Cuculidae	Chrysococcyx	Chrysococcyx caprius	Birds	B15	Savanna other	78.8647	Least Concern
AVES	Passeriformes	Muscicapidae	Cichladusa	Cichladusa arquata	Birds	B15	Savanna other	80.2949	Least Concern
AVES	Passeriformes	Nectariniidae	Cinnyris	Cinnyris bouvieri	Birds	B15	Savanna other	78.9993	Least Concern
AVES	Passeriformes	Nectariniidae	Cinnyris	Cinnyris mariquensis	Birds	B15	Savanna other	80.3244	Least Concern
AVES	Passeriformes	Nectariniidae	Cinnyris	Cinnyris nectarinioides	Birds	B15	Savanna other	73.6241	Least Concern
AVES	Passeriformes	Nectariniidae	Cinnyris	Cinnyris neergaardi	Birds	B15	Savanna other	87.0923	Near Threatened
AVES	Passeriformes	Nectariniidae	Cinnyris	Cinnyris pulchellus	Birds	B15	Savanna other	74.1454	Least Concern
AVES	Passeriformes	Nectariniidae	Cinnyris	Cinnyris talatala	Birds	B15	Savanna other	79.6535	Least Concern
AVES	Passeriformes	Nectariniidae	Cinnyris	Cinnyris tsavoensis	Birds	B15	Savanna other	72.097	Least Concern
AVES	Accipitriformes	Accipitridae	Circaetus	Circaetus beaudouini	Birds	B15	Savanna other	73.2745	Vulnerable
AVES	Passeriformes	Cisticolidae	Cisticola	Cisticola bailunduensis	Birds	B15	Savanna other	76.2984	Least Concern
AVES	Passeriformes	Cisticolidae	Cisticola	Cisticola erythrops	Birds	B15	Savanna other	77.1962	Least Concern
AVES	Passeriformes	Cisticolidae	Cisticola	Cisticola guinea	Birds	B15	Savanna other	69.4611	Least Concern
AVES	Cuculiformes	Cuculidae	Clamator	Clamator glandarius	Birds	B15	Savanna other	76.377	Least Concern
AVES	Cuculiformes	Cuculidae	Clamator	Clamator jacobinus	Birds	B15	Savanna other	77.1127	Least Concern
AVES	Cuculiformes	Cuculidae	Clamator	Clamator levaillantii	Birds	B15	Savanna other	79.2298	Least Concern
AVES	Passeriformes	Estrildidae	Clytospiza	Clytospiza monteiri	Birds	B15	Savanna other	81.9213	Least Concern
AVES	Coliiformes	Coliidae	Colius	Colius castanotus	Birds	B15	Savanna other	82.6015	Least Concern
AVES	Coliiformes	Coliidae	Colius	Colius leucocephalus	Birds	B15	Savanna other	76.2567	Least Concern
AVES	Passeriformes	Corvidae	Corvus	Corvus rhipidurus	Birds	B15	Savanna other	74.9446	Least Concern
AVES	Musophagiformes	Musophagidae	Corythaixoides	Corythaixoides leopoldi	Birds	B15	Savanna other	72.3167	Least Concern
AVES	Musophagiformes	Musophagidae	Corythaixoides	Corythaixoides personatus	Birds	B15	Savanna other	72.5749	Least Concern
AVES	Passeriformes	Muscicapidae	Cossypha	Cossypha albicapillus	Birds	B15	Savanna other	71.3297	Least Concern
AVES	Passeriformes	Muscicapidae	Cossypha	Cossypha niveicapilla	Birds	B15	Savanna other	73.4411	Least Concern
AVES	Passeriformes	Sturnidae	Creatophora	Creatophora cinerea	Birds	B15	Savanna other	78.5391	Least Concern
AVES	Musophagiformes	Musophagidae	Crinifer	Crinifer piscator	Birds	B15	Savanna other	71.9687	Least Concern
AVES	Musophagiformes	Musophagidae	Crinifer	Crinifer zonurus	Birds	B15	Savanna other	74.9493	Least Concern
AVES	Musophagiformes	Musophagidae	Criniferoides	Criniferoides leucogaster	Birds	B15	Savanna other	76.6949	Least Concern
AVES	Passeriformes	Fringillidae	Crithagra	Crithagra atrogularis	Birds	B15	Savanna other	79.6084	Least Concern
AVES	Passeriformes	Fringillidae	Crithagra	Crithagra buchanani	Birds	B15	Savanna other	70.64	Least Concern
AVES	Passeriformes	Fringillidae	Crithagra	Crithagra canicapilla	Birds	B15	Savanna other	68.6932	Least Concern
AVES	Passeriformes	Fringillidae	Crithagra	Crithagra citrinipectus	Birds	B15	Savanna other	83.5554	Least Concern
AVES	Passeriformes	Fringillidae	Crithagra	Crithagra donaldsoni	Birds	B15	Savanna other	79.5644	Least Concern
AVES	Passeriformes	Fringillidae	Crithagra	Crithagra dorsostriata	Birds	B15	Savanna other	72.4308	Least Concern
AVES	Passeriformes	Fringillidae	Crithagra	Crithagra flavigula	Birds	B15	Savanna other	64.1094	Endangered
AVES	Passeriformes	Fringillidae	Crithagra	Crithagra gularis	Birds	B15	Savanna other	74.3787	Least Concern
AVES	Passeriformes	Fringillidae	Crithagra	Crithagra leucopygia	Birds	B15	Savanna other	73.701	Least Concern
AVES	Passeriformes	Fringillidae	Crithagra	Crithagra mozambica	Birds	B15	Savanna other	77.4514	Least Concern
AVES	Passeriformes	Fringillidae	Crithagra	Crithagra reichenowi	Birds	B15	Savanna other	72.1768	Least Concern
AVES	Passeriformes	Fringillidae	Crithagra	Crithagra striatipectus	Birds	B15	Savanna other	73.6722	Least Concern
AVES	Passeriformes	Fringillidae	Crithagra	Crithagra xanthopygia	Birds	B15	Savanna other	64.6246	Least Concern
AVES	Passeriformes	Sylviidae	Curruca	Curruca boehmi	Birds	B15	Savanna other	75.2529	Least Concern
AVES	Passeriformes	Sylviidae	Curruca	Curruca cantillans	Birds	B15	Savanna other	75.0483	Least Concern
AVES	Passeriformes	Sylviidae	Curruca	Curruca communis	Birds	B15	Savanna other	76.7009	Least Concern
AVES	Passeriformes	Sylviidae	Curruca	Curruca curruca	Birds	B15	Savanna other	75.1158	Least Concern
AVES	Passeriformes	Sylviidae	Curruca	Curruca hortensis	Birds	B15	Savanna other	76.009	Least Concern
AVES	Passeriformes	Sylviidae	Curruca	Curruca lugens	Birds	B15	Savanna other	67.481	Least Concern
AVES	Passeriformes	Sylviidae	Curruca	Curruca subcoerulea	Birds	B15	Savanna other	81.0623	Least Concern
AVES	Passeriformes	Muscicapidae	Dessonornis	Dessonornis humeralis	Birds	B15	Savanna other	76.2124	Least Concern
AVES	Passeriformes	Dicruridae	Dicrurus	Dicrurus adsimilis	Birds	B15	Savanna other	77.6519	Least Concern
AVES	Passeriformes	Ploceidae	Dinemellia	Dinemellia dinemelli	Birds	B15	Savanna other	76.7862	Least Concern
AVES	Passeriformes	Malaconotidae	Dryoscopus	Dryoscopus pringlii	Birds	B15	Savanna other	75.5289	Least Concern
AVES	Passeriformes	Emberizidae	Emberiza	Emberiza goslingi	Birds	B15	Savanna other	70.2001	Least Concern
AVES	Passeriformes	Emberizidae	Emberiza	Emberiza poliopleura	Birds	B15	Savanna other	78.3261	Least Concern
AVES	Passeriformes	Cisticolidae	Eremomela	Eremomela flavicrissalis	Birds	B15	Savanna other	78.6549	Least Concern
AVES	Passeriformes	Cisticolidae	Eremomela	Eremomela icteropygialis	Birds	B15	Savanna other	77.7556	Least Concern
AVES	Passeriformes	Cisticolidae	Eremomela	Eremomela pusilla	Birds	B15	Savanna other	69.2004	Least Concern
AVES	Passeriformes	Cisticolidae	Eremomela	Eremomela usticollis	Birds	B15	Savanna other	80.1657	Least Concern
AVES	Passeriformes	Estrildidae	Estrilda	Estrilda charmosyna	Birds	B15	Savanna other	75.5115	Least Concern
AVES	Passeriformes	Estrildidae	Estrilda	Estrilda erythronotos	Birds	B15	Savanna other	78.0618	Least Concern
AVES	Passeriformes	Estrildidae	Estrilda	Estrilda nigriloris	Birds	B15	Savanna other	90.4807	Data deficient
AVES	Passeriformes	Estrildidae	Euodice	Euodice cantans	Birds	B15	Savanna other	73.9325	Least Concern
AVES	Passeriformes	Laniidae	Eurocephalus	Eurocephalus anguitimens	Birds	B15	Savanna other	82.9011	Least Concern
AVES	Passeriformes	Laniidae	Eurocephalus	Eurocephalus ruppelli	Birds	B15	Savanna other	76.1263	Least Concern
AVES	Passeriformes	Estrildidae	Granatina	Granatina granatina	Birds	B15	Savanna other	81.8993	Least Concern
AVES	Passeriformes	Estrildidae	Granatina	Granatina ianthinogaster	Birds	B15	Savanna other	76.2859	Least Concern
AVES	Passeriformes	Passeridae	Gymnoris	Gymnoris dentata	Birds	B15	Savanna other	71.4551	Least Concern
AVES	Passeriformes	Nectariniidae	Hedydipna	Hedydipna metallica	Birds	B15	Savanna other	76.5659	Least Concern
AVES	Passeriformes	Nectariniidae	Hedydipna	Hedydipna platura	Birds	B15	Savanna other	74.0154	Least Concern
AVES	Passeriformes	Acrocephalidae	Hippolais	Hippolais icterina	Birds	B15	Savanna other	78.9763	Least Concern
AVES	Passeriformes	Acrocephalidae	Hippolais	Hippolais languida	Birds	B15	Savanna other	76.3604	Least Concern
AVES	Passeriformes	Acrocephalidae	Hippolais	Hippolais olivetorum	Birds	B15	Savanna other	78.6658	Least Concern
AVES	Passeriformes	Ploceidae	Histurgops	Histurgops ruficauda	Birds	B15	Savanna other	72.5999	Least Concern
AVES	Passeriformes	Acrocephalidae	Iduna	Iduna pallida	Birds	B15	Savanna other	77.6048	Least Concern
AVES	Passeriformes	Estrildidae	Lagonosticta	Lagonosticta larvata	Birds	B15	Savanna other	75.5575	Least Concern
AVES	Passeriformes	Estrildidae	Lagonosticta	Lagonosticta nigricollis	Birds	B15	Savanna other	72.2293	Least Concern
AVES	Passeriformes	Estrildidae	Lagonosticta	Lagonosticta rara	Birds	B15	Savanna other	75.1488	Least Concern
AVES	Passeriformes	Estrildidae	Lagonosticta	Lagonosticta rhodopareia	Birds	B15	Savanna other	78.5738	Least Concern
AVES	Passeriformes	Estrildidae	Lagonosticta	Lagonosticta umbrinodorsalis	Birds	B15	Savanna other	71.6206	Least Concern
AVES	Passeriformes	Estrildidae	Lagonosticta	Lagonosticta vinacea	Birds	B15	Savanna other	74.1413	Least Concern
AVES	Passeriformes	Estrildidae	Lagonosticta	Lagonosticta virata	Birds	B15	Savanna other	68.6404	Least Concern
AVES	Passeriformes	Malaconotidae	Laniarius	Laniarius atrococcineus	Birds	B15	Savanna other	82.8613	Least Concern
AVES	Passeriformes	Malaconotidae	Laniarius	Laniarius barbarus	Birds	B15	Savanna other	69.0914	Least Concern
AVES	Passeriformes	Malaconotidae	Laniarius	Laniarius ruficeps	Birds	B15	Savanna other	79.8588	Least Concern
AVES	Passeriformes	Laniidae	Lanius	Lanius cabanisi	Birds	B15	Savanna other	73.7468	Least Concern
AVES	Passeriformes	Laniidae	Lanius	Lanius collurio	Birds	B15	Savanna other	80.955	Least Concern
AVES	Passeriformes	Laniidae	Lanius	Lanius dorsalis	Birds	B15	Savanna other	76.7608	Least Concern
AVES	Passeriformes	Laniidae	Lanius	Lanius excubitor	Birds	B15	Savanna other	76.3072	Least Concern
AVES	Passeriformes	Laniidae	Lanius	Lanius excubitoroides	Birds	B15	Savanna other	76.3545	Least Concern
AVES	Passeriformes	Laniidae	Lanius	Lanius isabellinus	Birds	B15	Savanna other	75.4761	Least Concern
AVES	Passeriformes	Laniidae	Lanius	Lanius melanoleucus	Birds	B15	Savanna other	79.9563	Least Concern
AVES	Passeriformes	Laniidae	Lanius	Lanius minor	Birds	B15	Savanna other	81.3275	Least Concern
AVES	Passeriformes	Laniidae	Lanius	Lanius nubicus	Birds	B15	Savanna other	76.2663	Least Concern
AVES	Passeriformes	Laniidae	Lanius	Lanius phoenicuroides	Birds	B15	Savanna other	75.3895	Least Concern
AVES	Passeriformes	Muscicapidae	Luscinia	Luscinia luscinia	Birds	B15	Savanna other	79.1181	Least Concern
AVES	Passeriformes	Muscicapidae	Melaenornis	Melaenornis semipartitus	Birds	B15	Savanna other	74.6106	Least Concern
AVES	Passeriformes	Paridae	Melaniparus	Melaniparus cinerascens	Birds	B15	Savanna other	82.1534	Least Concern
AVES	Passeriformes	Paridae	Melaniparus	Melaniparus guineensis	Birds	B15	Savanna other	74.9294	Least Concern
AVES	Passeriformes	Paridae	Melaniparus	Melaniparus thruppi	Birds	B15	Savanna other	75.4765	Least Concern
AVES	Coraciiformes	Meropidae	Merops	Merops lafresnayii	Birds	B15	Savanna other	70.128	Least Concern
AVES	Coraciiformes	Meropidae	Merops	Merops nubicoides	Birds	B15	Savanna other	82.4461	Least Concern
AVES	Passeriformes	Muscicapidae	Monticola	Monticola semirufus	Birds	B15	Savanna other	66.1393	Least Concern
AVES	Passeriformes	Malaconotidae	Nilaus	Nilaus afer	Birds	B15	Savanna other	77.0088	Least Concern
AVES	Passeriformes	Muscicapidae	Oenanthe	Oenanthe dubia	Birds	B15	Savanna other	73.8529	Data deficient
AVES	Passeriformes	Muscicapidae	Oenanthe	Oenanthe familiaris	Birds	B15	Savanna other	76.4613	Least Concern
AVES	Passeriformes	Muscicapidae	Oenanthe	Oenanthe scotocerca	Birds	B15	Savanna other	79.3518	Least Concern
AVES	Passeriformes	Passeridae	Passer	Passer eminibey	Birds	B15	Savanna other	70.9433	Least Concern
AVES	Passeriformes	Passeridae	Passer	Passer motitensis	Birds	B15	Savanna other	84.495	Least Concern
AVES	Passeriformes	Passeridae	Passer	Passer shelleyi	Birds	B15	Savanna other	80.7914	Least Concern
AVES	Passeriformes	Cisticolidae	Phyllolais	Phyllolais pulchella	Birds	B15	Savanna other	71.1268	Least Concern
AVES	Passeriformes	Phylloscopidae	Phylloscopus	Phylloscopus bonelli	Birds	B15	Savanna other	74.2256	Least Concern
AVES	Passeriformes	Phylloscopidae	Phylloscopus	Phylloscopus ibericus	Birds	B15	Savanna other	72.7545	Least Concern
AVES	Passeriformes	Phylloscopidae	Phylloscopus	Phylloscopus orientalis	Birds	B15	Savanna other	78.2739	Least Concern
AVES	Passeriformes	Ploceidae	Plocepasser	Plocepasser mahali	Birds	B15	Savanna other	79.2599	Least Concern
AVES	Passeriformes	Ploceidae	Ploceus	Ploceus badius	Birds	B15	Savanna other	72.0924	Least Concern
AVES	Passeriformes	Ploceidae	Ploceus	Ploceus brachypterus	Birds	B15	Savanna other	72.3815	Least Concern
AVES	Passeriformes	Ploceidae	Ploceus	Ploceus castaneiceps	Birds	B15	Savanna other	73.3637	Least Concern
AVES	Passeriformes	Ploceidae	Ploceus	Ploceus castaneofuscus	Birds	B15	Savanna other	77.979	Least Concern
AVES	Passeriformes	Ploceidae	Ploceus	Ploceus cucullatus	Birds	B15	Savanna other	78.2877	Least Concern
AVES	Passeriformes	Ploceidae	Ploceus	Ploceus galbula	Birds	B15	Savanna other	74.911	Least Concern
AVES	Passeriformes	Ploceidae	Ploceus	Ploceus heuglini	Birds	B15	Savanna other	70.2248	Least Concern
AVES	Passeriformes	Ploceidae	Ploceus	Ploceus intermedius	Birds	B15	Savanna other	77.5987	Least Concern
AVES	Passeriformes	Ploceidae	Ploceus	Ploceus jacksoni	Birds	B15	Savanna other	68.0121	Least Concern
AVES	Passeriformes	Ploceidae	Ploceus	Ploceus luteolus	Birds	B15	Savanna other	72.0993	Least Concern
AVES	Passeriformes	Ploceidae	Ploceus	Ploceus melanocephalus	Birds	B15	Savanna other	74.8484	Least Concern
AVES	Passeriformes	Ploceidae	Ploceus	Ploceus pelzelni	Birds	B15	Savanna other	75.014	Least Concern
AVES	Passeriformes	Ploceidae	Ploceus	Ploceus rubiginosus	Birds	B15	Savanna other	77.2377	Least Concern
AVES	Passeriformes	Ploceidae	Ploceus	Ploceus spekeoides	Birds	B15	Savanna other	69.0264	Near Threatened
AVES	Passeriformes	Ploceidae	Ploceus	Ploceus subpersonatus	Birds	B15	Savanna other	84.2369	Vulnerable
AVES	Passeriformes	Ploceidae	Ploceus	Ploceus superciliosus	Birds	B15	Savanna other	78.3702	Least Concern
AVES	Passeriformes	Ploceidae	Ploceus	Ploceus taeniopterus	Birds	B15	Savanna other	75.6037	Least Concern
AVES	Passeriformes	Ploceidae	Ploceus	Ploceus vitellinus	Birds	B15	Savanna other	73.2716	Least Concern
AVES	Passeriformes	Ploceidae	Ploceus	Ploceus xanthops	Birds	B15	Savanna other	76.951	Least Concern
AVES	Passeriformes	Cisticolidae	Prinia	Prinia rufifrons	Birds	B15	Savanna other	79.2823	Least Concern
AVES	Passeriformes	Cisticolidae	Prinia	Prinia subflava	Birds	B15	Savanna other	77.1809	Least Concern
AVES	Passeriformes	Vangidae	Prionops	Prionops plumatus	Birds	B15	Savanna other	77.1544	Least Concern
AVES	Passeriformes	Vangidae	Prionops	Prionops poliolophus	Birds	B15	Savanna other	66.9968	Near Threatened
AVES	Piciformes	Indicatoridae	Prodotiscus	Prodotiscus regulus	Birds	B15	Savanna other	75.8962	Least Concern
AVES	Passeriformes	Ploceidae	Pseudonigrita	Pseudonigrita arnaudi	Birds	B15	Savanna other	72.194	Least Concern
AVES	Passeriformes	Ploceidae	Pseudonigrita	Pseudonigrita cabanisi	Birds	B15	Savanna other	75.5365	Least Concern
AVES	Passeriformes	Turdidae	Psophocichla	Psophocichla litsitsirupa	Birds	B15	Savanna other	81.32	Least Concern
AVES	Passeriformes	Corvidae	Ptilostomus	Ptilostomus afer	Birds	B15	Savanna other	71.7398	Least Concern
AVES	Passeriformes	Pycnonotidae	Pycnonotus	Pycnonotus nigricans	Birds	B15	Savanna other	82.3783	Least Concern
AVES	Passeriformes	Estrildidae	Pytilia	Pytilia hypogrammica	Birds	B15	Savanna other	70.0982	Least Concern
AVES	Passeriformes	Estrildidae	Pytilia	Pytilia lineata	Birds	B15	Savanna other	69.6164	Least Concern
AVES	Passeriformes	Estrildidae	Pytilia	Pytilia melba	Birds	B15	Savanna other	77.0058	Least Concern
AVES	Passeriformes	Estrildidae	Pytilia	Pytilia phoenicoptera	Birds	B15	Savanna other	74.5733	Least Concern
AVES	Passeriformes	Ploceidae	Quelea	Quelea quelea	Birds	B15	Savanna other	76.9521	Least Concern
AVES	Passeriformes	Fringillidae	Rhynchostruthus	Rhynchostruthus louisae	Birds	B15	Savanna other	84.6143	Near Threatened
AVES	Passeriformes	Estrildidae	Spermestes	Spermestes cucullata	Birds	B15	Savanna other	77.2952	Least Concern
AVES	Passeriformes	Ploceidae	Sporopipes	Sporopipes frontalis	Birds	B15	Savanna other	72.3161	Least Concern
AVES	Passeriformes	Ploceidae	Sporopipes	Sporopipes squamifrons	Birds	B15	Savanna other	82.7668	Least Concern
AVES	Columbiformes	Columbidae	Streptopelia	Streptopelia decipiens	Birds	B15	Savanna other	75.8241	Least Concern
AVES	Columbiformes	Columbidae	Streptopelia	Streptopelia turtur	Birds	B15	Savanna other	72.9286	Vulnerable
AVES	Columbiformes	Columbidae	Streptopelia	Streptopelia vinacea	Birds	B15	Savanna other	74.0353	Least Concern
AVES	Passeriformes	Macrosphenidae	Sylvietta	Sylvietta brachyura	Birds	B15	Savanna other	73.4906	Least Concern
AVES	Passeriformes	Macrosphenidae	Sylvietta	Sylvietta leucopsis	Birds	B15	Savanna other	75.3627	Least Concern
AVES	Passeriformes	Macrosphenidae	Sylvietta	Sylvietta rufescens	Birds	B15	Savanna other	80.252	Least Concern
AVES	Passeriformes	Malaconotidae	Tchagra	Tchagra australis	Birds	B15	Savanna other	80.9775	Least Concern
AVES	Passeriformes	Malaconotidae	Tchagra	Tchagra jamesi	Birds	B15	Savanna other	78.3319	Least Concern
AVES	Passeriformes	Malaconotidae	Tchagra	Tchagra senegalus	Birds	B15	Savanna other	77.7384	Least Concern
AVES	Passeriformes	Muscicapidae	Thamnolaea	Thamnolaea cinnamomeiventris	Birds	B15	Savanna other	70.6056	Least Concern
AVES	Passeriformes	Leiotrichidae	Turdoides	Turdoides bicolor	Birds	B15	Savanna other	84.2225	Least Concern
AVES	Passeriformes	Leiotrichidae	Turdoides	Turdoides gymnogenys	Birds	B15	Savanna other	85.4792	Least Concern
AVES	Passeriformes	Leiotrichidae	Turdoides	Turdoides jardineii	Birds	B15	Savanna other	81.061	Least Concern
AVES	Passeriformes	Turdidae	Turdus	Turdus tephronotus	Birds	B15	Savanna other	75.2391	Least Concern
AVES	Columbiformes	Columbidae	Turtur	Turtur abyssinicus	Birds	B15	Savanna other	71.7367	Least Concern
AVES	Columbiformes	Columbidae	Turtur	Turtur chalcospilos	Birds	B15	Savanna other	78.6357	Least Concern
AVES	Passeriformes	Estrildidae	Uraeginthus	Uraeginthus angolensis	Birds	B15	Savanna other	79.6817	Least Concern
AVES	Passeriformes	Estrildidae	Uraeginthus	Uraeginthus cyanocephalus	Birds	B15	Savanna other	71.4412	Least Concern
AVES	Coliiformes	Coliidae	Urocolius	Urocolius macrourus	Birds	B15	Savanna other	75.161	Least Concern
AVES	Passeriformes	Viduidae	Vidua	Vidua chalybeata	Birds	B15	Savanna other	73.0098	Least Concern
AVES	Passeriformes	Viduidae	Vidua	Vidua fischeri	Birds	B15	Savanna other	76.492	Least Concern
AVES	Passeriformes	Viduidae	Vidua	Vidua hypocherina	Birds	B15	Savanna other	72.9069	Least Concern
AVES	Passeriformes	Viduidae	Vidua	Vidua interjecta	Birds	B15	Savanna other	74.9476	Least Concern
AVES	Passeriformes	Viduidae	Vidua	Vidua macroura	Birds	B15	Savanna other	77.1697	Least Concern
AVES	Passeriformes	Viduidae	Vidua	Vidua maryae	Birds	B15	Savanna other	62.6986	Least Concern
AVES	Passeriformes	Viduidae	Vidua	Vidua orientalis	Birds	B15	Savanna other	71.5723	Least Concern
AVES	Passeriformes	Viduidae	Vidua	Vidua paradisaea	Birds	B15	Savanna other	77.737	Least Concern
AVES	Passeriformes	Viduidae	Vidua	Vidua purpurascens	Birds	B15	Savanna other	75.8565	Least Concern
AVES	Passeriformes	Viduidae	Vidua	Vidua regia	Birds	B15	Savanna other	82.6443	Least Concern
AVES	Passeriformes	Viduidae	Vidua	Vidua togoensis	Birds	B15	Savanna other	77.9416	Least Concern
AVES	Passeriformes	Corvidae	Zavattariornis	Zavattariornis stresemanni	Birds	B15	Savanna other	96.4516	Endangered
AVES	Passeriformes	Zosteropidae	Zosterops	Zosterops flavilateralis	Birds	B15	Savanna other	76.4296	Least Concern
AVES	Passeriformes	Alaudidae	Alaemon	Alaemon hamertoni	Birds	B16	Grassland ground	79.2402	Least Concern
AVES	Passeriformes	Alaudidae	Alaudala	Alaudala somalica	Birds	B16	Grassland ground	73.2853	Least Concern
AVES	Passeriformes	Motacillidae	Anthus	Anthus brachyurus	Birds	B16	Grassland ground	78.5091	Least Concern
AVES	Passeriformes	Motacillidae	Anthus	Anthus campestris	Birds	B16	Grassland ground	72.6833	Least Concern
AVES	Passeriformes	Motacillidae	Anthus	Anthus cervinus	Birds	B16	Grassland ground	70.726	Least Concern
AVES	Passeriformes	Motacillidae	Anthus	Anthus cinnamomeus	Birds	B16	Grassland ground	74.6725	Least Concern
AVES	Passeriformes	Motacillidae	Anthus	Anthus leucophrys	Birds	B16	Grassland ground	73.2923	Least Concern
AVES	Passeriformes	Motacillidae	Anthus	Anthus melindae	Birds	B16	Grassland ground	74.6032	Least Concern
AVES	Passeriformes	Motacillidae	Anthus	Anthus pallidiventris	Birds	B16	Grassland ground	81.1429	Least Concern
AVES	Passeriformes	Motacillidae	Anthus	Anthus similis	Birds	B16	Grassland ground	73.4734	Least Concern
AVES	Passeriformes	Motacillidae	Anthus	Anthus vaalensis	Birds	B16	Grassland ground	76.355	Least Concern
AVES	Charadriiformes	Burhinidae	Burhinus	Burhinus oedicnemus	Birds	B16	Grassland ground	73.3915	Least Concern
AVES	Passeriformes	Alaudidae	Calandrella	Calandrella blanfordi	Birds	B16	Grassland ground	57.0277	Least Concern
AVES	Passeriformes	Alaudidae	Calandrella	Calandrella cinerea	Birds	B16	Grassland ground	76.2633	Least Concern
AVES	Passeriformes	Alaudidae	Calandrella	Calandrella eremica	Birds	B16	Grassland ground	77.8138	Least Concern
AVES	Passeriformes	Muscicapidae	Campicoloides	Campicoloides bifasciatus	Birds	B16	Grassland ground	63.7347	Least Concern
AVES	Caprimulgiformes	Caprimulgidae	Caprimulgus	Caprimulgus natalensis	Birds	B16	Grassland ground	77.6924	Least Concern
AVES	Cuculiformes	Cuculidae	Centropus	Centropus grillii	Birds	B16	Grassland ground	74.9531	Least Concern
AVES	Passeriformes	Alaudidae	Certhilauda	Certhilauda semitorquata	Birds	B16	Grassland ground	64.6588	Least Concern
AVES	Charadriiformes	Charadriidae	Charadrius	Charadrius asiaticus	Birds	B16	Grassland ground	74.6653	Least Concern
AVES	Charadriiformes	Charadriidae	Charadrius	Charadrius forbesi	Birds	B16	Grassland ground	77.3083	Least Concern
AVES	Passeriformes	Cisticolidae	Cisticola	Cisticola aberdare	Birds	B16	Grassland ground	57.0749	Vulnerable
AVES	Passeriformes	Cisticolidae	Cisticola	Cisticola aridulus	Birds	B16	Grassland ground	73.6369	Least Concern
AVES	Passeriformes	Cisticolidae	Cisticola	Cisticola ayresii	Birds	B16	Grassland ground	70.3077	Least Concern
AVES	Passeriformes	Cisticolidae	Cisticola	Cisticola brunnescens	Birds	B16	Grassland ground	68.9473	Least Concern
AVES	Passeriformes	Cisticolidae	Cisticola	Cisticola dambo	Birds	B16	Grassland ground	81.7208	Least Concern
AVES	Passeriformes	Cisticolidae	Cisticola	Cisticola eximius	Birds	B16	Grassland ground	66.8357	Least Concern
AVES	Passeriformes	Cisticolidae	Cisticola	Cisticola galactotes	Birds	B16	Grassland ground	75.3797	Least Concern
AVES	Passeriformes	Cisticolidae	Cisticola	Cisticola juncidis	Birds	B16	Grassland ground	74.1068	Least Concern
AVES	Passeriformes	Cisticolidae	Cisticola	Cisticola lais	Birds	B16	Grassland ground	66.7075	Least Concern
AVES	Passeriformes	Cisticolidae	Cisticola	Cisticola natalensis	Birds	B16	Grassland ground	72.6062	Least Concern
AVES	Passeriformes	Cisticolidae	Cisticola	Cisticola nigriloris	Birds	B16	Grassland ground	68.9651	Least Concern
AVES	Passeriformes	Cisticolidae	Cisticola	Cisticola pipiens	Birds	B16	Grassland ground	78.4578	Least Concern
AVES	Passeriformes	Cisticolidae	Cisticola	Cisticola robustus	Birds	B16	Grassland ground	71.0548	Least Concern
AVES	Passeriformes	Cisticolidae	Cisticola	Cisticola tinniens	Birds	B16	Grassland ground	71.357	Least Concern
AVES	Galliformes	Phasianidae	Coturnix	Coturnix coturnix	Birds	B16	Grassland ground	72.1556	Least Concern
AVES	Passeriformes	Estrildidae	Estrilda	Estrilda astrild	Birds	B16	Grassland ground	73.7779	Least Concern
AVES	Passeriformes	Estrildidae	Estrilda	Estrilda melpoda	Birds	B16	Grassland ground	75.0611	Least Concern
AVES	Passeriformes	Estrildidae	Estrilda	Estrilda paludicola	Birds	B16	Grassland ground	74.6755	Least Concern
AVES	Passeriformes	Estrildidae	Estrilda	Estrilda poliopareia	Birds	B16	Grassland ground	62.6544	Near Threatened
AVES	Passeriformes	Ploceidae	Euplectes	Euplectes jacksoni	Birds	B16	Grassland ground	60.3946	Near Threatened
AVES	Passeriformes	Ploceidae	Euplectes	Euplectes psammacromius	Birds	B16	Grassland ground	70.3246	Least Concern
AVES	Passeriformes	Alaudidae	Galerida	Galerida modesta	Birds	B16	Grassland ground	70.5684	Least Concern
AVES	Charadriiformes	Glareolidae	Glareola	Glareola nordmanni	Birds	B16	Grassland ground	76.7014	Near Threatened
AVES	Charadriiformes	Glareolidae	Glareola	Glareola pratincola	Birds	B16	Grassland ground	70.6455	Least Concern
AVES	Passeriformes	Motacillidae	Hemimacronyx	Hemimacronyx chloris	Birds	B16	Grassland ground	62.1773	Vulnerable
AVES	Passeriformes	Alaudidae	Heteromirafra	Heteromirafra archeri	Birds	B16	Grassland ground	58.4757	Critically Endangered
AVES	Passeriformes	Alaudidae	Heteromirafra	Heteromirafra ruddi	Birds	B16	Grassland ground	55.7892	Endangered
AVES	Passeriformes	Sturnidae	Lamprotornis	Lamprotornis bicolor	Birds	B16	Grassland ground	68.8267	Least Concern
AVES	Passeriformes	Motacillidae	Macronyx	Macronyx ameliae	Birds	B16	Grassland ground	76.814	Least Concern
AVES	Passeriformes	Motacillidae	Macronyx	Macronyx aurantiigula	Birds	B16	Grassland ground	70.185	Least Concern
AVES	Passeriformes	Motacillidae	Macronyx	Macronyx capensis	Birds	B16	Grassland ground	66.6289	Least Concern
AVES	Passeriformes	Motacillidae	Macronyx	Macronyx flavicollis	Birds	B16	Grassland ground	60.7472	Near Threatened
AVES	Passeriformes	Motacillidae	Macronyx	Macronyx fuelleborni	Birds	B16	Grassland ground	78.5472	Least Concern
AVES	Passeriformes	Motacillidae	Macronyx	Macronyx grimwoodi	Birds	B16	Grassland ground	81.3235	Least Concern
AVES	Passeriformes	Motacillidae	Macronyx	Macronyx sharpei	Birds	B16	Grassland ground	52.0005	Endangered
AVES	Passeriformes	Macrosphenidae	Melocichla	Melocichla mentalis	Birds	B16	Grassland ground	74.4002	Least Concern
AVES	Passeriformes	Alaudidae	Mirafra	Mirafra africana	Birds	B16	Grassland ground	74.0631	Least Concern
AVES	Passeriformes	Alaudidae	Mirafra	Mirafra albicauda	Birds	B16	Grassland ground	67.5735	Least Concern
AVES	Passeriformes	Alaudidae	Mirafra	Mirafra angolensis	Birds	B16	Grassland ground	80.0064	Least Concern
AVES	Passeriformes	Alaudidae	Mirafra	Mirafra cheniana	Birds	B16	Grassland ground	64.1557	Least Concern
AVES	Passeriformes	Alaudidae	Mirafra	Mirafra fasciolata	Birds	B16	Grassland ground	77.6481	Least Concern
AVES	Passeriformes	Alaudidae	Mirafra	Mirafra javanica	Birds	B16	Grassland ground	70.4588	Least Concern
AVES	Passeriformes	Alaudidae	Mirafra	Mirafra pulpa	Birds	B16	Grassland ground	77.3791	Data deficient
AVES	Passeriformes	Alaudidae	Mirafra	Mirafra sharpii	Birds	B16	Grassland ground	77.3552	Endangered
AVES	Passeriformes	Muscicapidae	Monticola	Monticola explorator	Birds	B16	Grassland ground	66.0531	Near Threatened
AVES	Passeriformes	Motacillidae	Motacilla	Motacilla flava	Birds	B16	Grassland ground	74.6712	Least Concern
AVES	Passeriformes	Muscicapidae	Myrmecocichla	Myrmecocichla aethiops	Birds	B16	Grassland ground	68.8204	Least Concern
AVES	Passeriformes	Muscicapidae	Myrmecocichla	Myrmecocichla formicivora	Birds	B16	Grassland ground	76.5337	Least Concern
AVES	Passeriformes	Muscicapidae	Myrmecocichla	Myrmecocichla nigra	Birds	B16	Grassland ground	76.5895	Least Concern
AVES	Passeriformes	Muscicapidae	Myrmecocichla	Myrmecocichla tholloni	Birds	B16	Grassland ground	78.6317	Least Concern
AVES	Passeriformes	Muscicapidae	Oenanthe	Oenanthe oenanthe	Birds	B16	Grassland ground	71.6938	Least Concern
AVES	Passeriformes	Muscicapidae	Oenanthe	Oenanthe pileata	Birds	B16	Grassland ground	76.5981	Least Concern
AVES	Passeriformes	Estrildidae	Ortygospiza	Ortygospiza atricollis	Birds	B16	Grassland ground	69.6688	Least Concern
AVES	Passeriformes	Estrildidae	Paludipasser	Paludipasser locustella	Birds	B16	Grassland ground	75.5575	Least Concern
AVES	Gruiformes	Rallidae	Rougetius	Rougetius rougetii	Birds	B16	Grassland ground	60.4184	Near Threatened
AVES	Gruiformes	Rallidae	Sarothrura	Sarothrura affinis	Birds	B16	Grassland ground	67.3844	Least Concern
AVES	Passeriformes	Muscicapidae	Saxicola	Saxicola torquatus	Birds	B16	Grassland ground	73.411	Least Concern
AVES	Galliformes	Phasianidae	Scleroptila	Scleroptila elgonensis	Birds	B16	Grassland ground	59.0301	Near Threatened
AVES	Galliformes	Phasianidae	Scleroptila	Scleroptila gutturalis	Birds	B16	Grassland ground	75.5879	Least Concern
AVES	Galliformes	Phasianidae	Scleroptila	Scleroptila levaillantii	Birds	B16	Grassland ground	68.1435	Least Concern
AVES	Galliformes	Phasianidae	Scleroptila	Scleroptila streptophora	Birds	B16	Grassland ground	65.2325	Near Threatened
AVES	Passeriformes	Fringillidae	Serinus	Serinus nigriceps	Birds	B16	Grassland ground	53.9697	Least Concern
AVES	Passeriformes	Alaudidae	Spizocorys	Spizocorys conirostris	Birds	B16	Grassland ground	75.0464	Least Concern
AVES	Passeriformes	Alaudidae	Spizocorys	Spizocorys fremantlii	Birds	B16	Grassland ground	77.7561	Least Concern
AVES	Passeriformes	Alaudidae	Spizocorys	Spizocorys fringillaris	Birds	B16	Grassland ground	62.5579	Endangered
AVES	Galliformes	Phasianidae	Synoicus	Synoicus adansonii	Birds	B16	Grassland ground	74.7879	Least Concern
AVES	Charadriiformes	Turnicidae	Turnix	Turnix sylvaticus	Birds	B16	Grassland ground	74.5821	Least Concern
AVES	Strigiformes	Tytonidae	Tyto	Tyto capensis	Birds	B16	Grassland ground	73.1047	Least Concern
AVES	Charadriiformes	Charadriidae	Vanellus	Vanellus armatus	Birds	B16	Grassland ground	76.0339	Least Concern
AVES	Charadriiformes	Charadriidae	Vanellus	Vanellus coronatus	Birds	B16	Grassland ground	75.3625	Least Concern
AVES	Charadriiformes	Charadriidae	Vanellus	Vanellus gregarius	Birds	B16	Grassland ground	71.0926	Critically Endangered
AVES	Charadriiformes	Charadriidae	Vanellus	Vanellus melanocephalus	Birds	B16	Grassland ground	56.3212	Least Concern
AVES	Charadriiformes	Charadriidae	Vanellus	Vanellus melanopterus	Birds	B16	Grassland ground	65.3192	Least Concern
AVES	Charadriiformes	Charadriidae	Vanellus	Vanellus senegallus	Birds	B16	Grassland ground	72.57	Least Concern
AVES	Charadriiformes	Charadriidae	Vanellus	Vanellus spinosus	Birds	B16	Grassland ground	70.4116	Least Concern
AVES	Charadriiformes	Charadriidae	Vanellus	Vanellus superciliosus	Birds	B16	Grassland ground	73.4494	Least Concern
AVES	Passeriformes	Acrocephalidae	Acrocephalus	Acrocephalus paludicola	Birds	B17	Grassland other	84.1891	Vulnerable
AVES	Passeriformes	Estrildidae	Amandava	Amandava subflava	Birds	B17	Grassland other	84.2118	Least Concern
AVES	Passeriformes	Viduidae	Anomalospiza	Anomalospiza imberbis	Birds	B17	Grassland other	85.3007	Least Concern
AVES	Passeriformes	Malaconotidae	Bocagia	Bocagia minuta	Birds	B17	Grassland other	86.3662	Least Concern
AVES	Pelecaniformes	Threskiornithidae	Bostrychia	Bostrychia carunculata	Birds	B17	Grassland other	82.5172	Least Concern
AVES	Passeriformes	Locustellidae	Catriscus	Catriscus brevirostris	Birds	B17	Grassland other	86.6506	Least Concern
AVES	Cuculiformes	Cuculidae	Centropus	Centropus cupreicaudus	Birds	B17	Grassland other	88.694	Least Concern
AVES	Passeriformes	Cisticolidae	Cisticola	Cisticola cinnamomeus	Birds	B17	Grassland other	86.2956	Least Concern
AVES	Passeriformes	Cisticolidae	Cisticola	Cisticola haematocephalus	Birds	B17	Grassland other	85.9814	Least Concern
AVES	Passeriformes	Cisticolidae	Cisticola	Cisticola luapula	Birds	B17	Grassland other	88.2735	Least Concern
AVES	Passeriformes	Cisticolidae	Cisticola	Cisticola lugubris	Birds	B17	Grassland other	82.6919	Least Concern
AVES	Passeriformes	Cisticolidae	Cisticola	Cisticola marginatus	Birds	B17	Grassland other	85.6843	Least Concern
AVES	Passeriformes	Estrildidae	Coccopygia	Coccopygia bocagei	Birds	B17	Grassland other	85.9607	Least Concern
AVES	Passeriformes	Estrildidae	Coccopygia	Coccopygia quartinia	Birds	B17	Grassland other	82.5091	Least Concern
AVES	Passeriformes	Corvidae	Corvus	Corvus albicollis	Birds	B17	Grassland other	82.9068	Least Concern
AVES	Passeriformes	Fringillidae	Crithagra	Crithagra citrinelloides	Birds	B17	Grassland other	81.5453	Least Concern
AVES	Passeriformes	Estrildidae	Estrilda	Estrilda atricapilla	Birds	B17	Grassland other	91.1542	Least Concern
AVES	Passeriformes	Estrildidae	Estrilda	Estrilda coerulescens	Birds	B17	Grassland other	82.4281	Least Concern
AVES	Passeriformes	Estrildidae	Estrilda	Estrilda kandti	Birds	B17	Grassland other	82.7868	Least Concern
AVES	Passeriformes	Estrildidae	Estrilda	Estrilda nonnula	Birds	B17	Grassland other	87.2275	Least Concern
AVES	Passeriformes	Ploceidae	Euplectes	Euplectes afer	Birds	B17	Grassland other	83.7321	Least Concern
AVES	Passeriformes	Ploceidae	Euplectes	Euplectes albonotatus	Birds	B17	Grassland other	84.0478	Least Concern
AVES	Passeriformes	Ploceidae	Euplectes	Euplectes ardens	Birds	B17	Grassland other	85.3129	Least Concern
AVES	Passeriformes	Ploceidae	Euplectes	Euplectes aureus	Birds	B17	Grassland other	87.7422	Least Concern
AVES	Passeriformes	Ploceidae	Euplectes	Euplectes axillaris	Birds	B17	Grassland other	84.8535	Least Concern
AVES	Passeriformes	Ploceidae	Euplectes	Euplectes capensis	Birds	B17	Grassland other	84.1723	Least Concern
AVES	Passeriformes	Ploceidae	Euplectes	Euplectes diadematus	Birds	B17	Grassland other	86.4656	Least Concern
AVES	Passeriformes	Ploceidae	Euplectes	Euplectes franciscanus	Birds	B17	Grassland other	83.7408	Least Concern
AVES	Passeriformes	Ploceidae	Euplectes	Euplectes gierowii	Birds	B17	Grassland other	84.7051	Least Concern
AVES	Passeriformes	Ploceidae	Euplectes	Euplectes hartlaubi	Birds	B17	Grassland other	87.5237	Least Concern
AVES	Passeriformes	Ploceidae	Euplectes	Euplectes hordeaceus	Birds	B17	Grassland other	85.2667	Least Concern
AVES	Passeriformes	Ploceidae	Euplectes	Euplectes laticauda	Birds	B17	Grassland other	82.6384	Least Concern
AVES	Passeriformes	Ploceidae	Euplectes	Euplectes macroura	Birds	B17	Grassland other	85.1447	Least Concern
AVES	Passeriformes	Ploceidae	Euplectes	Euplectes nigroventris	Birds	B17	Grassland other	85.6653	Least Concern
AVES	Passeriformes	Ploceidae	Euplectes	Euplectes orix	Birds	B17	Grassland other	84.5732	Least Concern
AVES	Passeriformes	Ploceidae	Euplectes	Euplectes progne	Birds	B17	Grassland other	81.4343	Least Concern
AVES	Passeriformes	Estrildidae	Euschistospiza	Euschistospiza cinereovinacea	Birds	B17	Grassland other	84.6439	Least Concern
AVES	Pelecaniformes	Threskiornithidae	Geronticus	Geronticus calvus	Birds	B17	Grassland other	77.1882	Vulnerable
AVES	Passeriformes	Passeridae	Gymnoris	Gymnoris pyrgita	Birds	B17	Grassland other	86.023	Least Concern
AVES	Passeriformes	Laniidae	Lanius	Lanius corvinus	Birds	B17	Grassland other	83.8306	Least Concern
AVES	Passeriformes	Laniidae	Lanius	Lanius senator	Birds	B17	Grassland other	85.7676	Near Threatened
AVES	Passeriformes	Motacillidae	Motacilla	Motacilla alba	Birds	B17	Grassland other	84.6386	Least Concern
AVES	Passeriformes	Nectariniidae	Nectarinia	Nectarinia famosa	Birds	B17	Grassland other	81.5344	Least Concern
AVES	Passeriformes	Estrildidae	Odontospiza	Odontospiza griseicapilla	Birds	B17	Grassland other	83.3867	Least Concern
AVES	Passeriformes	Muscicapidae	Oenanthe	Oenanthe cypriaca	Birds	B17	Grassland other	85.05	Least Concern
AVES	Passeriformes	Muscicapidae	Oenanthe	Oenanthe frenata	Birds	B17	Grassland other	83.0991	Least Concern
AVES	Passeriformes	Muscicapidae	Oenanthe	Oenanthe heuglinii	Birds	B17	Grassland other	85.3885	Least Concern
AVES	Passeriformes	Muscicapidae	Oenanthe	Oenanthe seebohmi	Birds	B17	Grassland other	85.1112	Least Concern
AVES	Passeriformes	Muscicapidae	Pinarochroa	Pinarochroa sordida	Birds	B17	Grassland other	80.3407	Least Concern
AVES	Passeriformes	Ploceidae	Plocepasser	Plocepasser donaldsoni	Birds	B17	Grassland other	85.5819	Least Concern
AVES	Passeriformes	Ploceidae	Ploceus	Ploceus capensis	Birds	B17	Grassland other	80.7175	Least Concern
AVES	Passeriformes	Cisticolidae	Prinia	Prinia hypoxantha	Birds	B17	Grassland other	75.5663	Least Concern
AVES	Passeriformes	Cisticolidae	Prinia	Prinia somalica	Birds	B17	Grassland other	86.4971	Least Concern
AVES	Passeriformes	Promeropidae	Promerops	Promerops gurneyi	Birds	B17	Grassland other	76.7656	Near Threatened
AVES	Passeriformes	Turdidae	Psophocichla	Psophocichla simensis	Birds	B17	Grassland other	80.9982	Least Concern
AVES	Passeriformes	Corvidae	Pyrrhocorax	Pyrrhocorax pyrrhocorax	Birds	B17	Grassland other	81.1135	Least Concern
AVES	Passeriformes	Ploceidae	Quelea	Quelea cardinalis	Birds	B17	Grassland other	82.3394	Least Concern
AVES	Passeriformes	Ploceidae	Quelea	Quelea erythrops	Birds	B17	Grassland other	85.3152	Least Concern
AVES	Passeriformes	Muscicapidae	Saxicola	Saxicola rubetra	Birds	B17	Grassland other	84.915	Least Concern
AVES	Passeriformes	Fringillidae	Serinus	Serinus canicollis	Birds	B17	Grassland other	80.4759	Least Concern
AVES	Passeriformes	Fringillidae	Serinus	Serinus flavivertex	Birds	B17	Grassland other	81.5586	Least Concern
AVES	Passeriformes	Viduidae	Vidua	Vidua nigeriae	Birds	B17	Grassland other	80.7895	Least Concern
AVES	Passeriformes	Viduidae	Vidua	Vidua raricola	Birds	B17	Grassland other	81.6189	Least Concern
AVES	Accipitriformes	Accipitridae	Accipiter	Accipiter badius	Birds	B2	Raptors small	71.9965	Least Concern
AVES	Accipitriformes	Accipitridae	Accipiter	Accipiter brevipes	Birds	B2	Raptors small	69.1005	Least Concern
AVES	Accipitriformes	Accipitridae	Accipiter	Accipiter erythropus	Birds	B2	Raptors small	75.5922	Least Concern
AVES	Accipitriformes	Accipitridae	Accipiter	Accipiter melanoleucus	Birds	B2	Raptors small	73.5097	Least Concern
AVES	Accipitriformes	Accipitridae	Accipiter	Accipiter minullus	Birds	B2	Raptors small	73.3436	Least Concern
AVES	Accipitriformes	Accipitridae	Accipiter	Accipiter nisus	Birds	B2	Raptors small	71.3319	Least Concern
AVES	Accipitriformes	Accipitridae	Accipiter	Accipiter ovampensis	Birds	B2	Raptors small	72.3387	Least Concern
AVES	Accipitriformes	Accipitridae	Accipiter	Accipiter rufiventris	Birds	B2	Raptors small	60.9445	Least Concern
AVES	Accipitriformes	Accipitridae	Accipiter	Accipiter tachiro	Birds	B2	Raptors small	73.2495	Least Concern
AVES	Strigiformes	Strigidae	Athene	Athene noctua	Birds	B2	Raptors small	77.7069	Least Concern
AVES	Accipitriformes	Accipitridae	Butastur	Butastur rufipennis	Birds	B2	Raptors small	68.3712	Least Concern
AVES	Accipitriformes	Accipitridae	Chelictinia	Chelictinia riocourii	Birds	B2	Raptors small	69.1352	Vulnerable
AVES	Accipitriformes	Accipitridae	Circus	Circus aeruginosus	Birds	B2	Raptors small	71.0808	Least Concern
AVES	Accipitriformes	Accipitridae	Circus	Circus macrourus	Birds	B2	Raptors small	70.9834	Near Threatened
AVES	Accipitriformes	Accipitridae	Circus	Circus maurus	Birds	B2	Raptors small	74.1711	Endangered
AVES	Accipitriformes	Accipitridae	Circus	Circus pygargus	Birds	B2	Raptors small	70.7248	Least Concern
AVES	Accipitriformes	Accipitridae	Circus	Circus ranivorus	Birds	B2	Raptors small	70.9347	Least Concern
AVES	Accipitriformes	Accipitridae	Elanus	Elanus caeruleus	Birds	B2	Raptors small	73.0519	Least Concern
AVES	Falconiformes	Falconidae	Falco	Falco alopex	Birds	B2	Raptors small	67.3095	Least Concern
AVES	Falconiformes	Falconidae	Falco	Falco amurensis	Birds	B2	Raptors small	71.4083	Least Concern
AVES	Falconiformes	Falconidae	Falco	Falco ardosiaceus	Birds	B2	Raptors small	69.3913	Least Concern
AVES	Falconiformes	Falconidae	Falco	Falco biarmicus	Birds	B2	Raptors small	71.5323	Least Concern
AVES	Falconiformes	Falconidae	Falco	Falco cherrug	Birds	B2	Raptors small	71.455	Endangered
AVES	Falconiformes	Falconidae	Falco	Falco concolor	Birds	B2	Raptors small	69.6023	Vulnerable
AVES	Falconiformes	Falconidae	Falco	Falco cuvierii	Birds	B2	Raptors small	70.0327	Least Concern
AVES	Falconiformes	Falconidae	Falco	Falco dickinsoni	Birds	B2	Raptors small	76.1922	Least Concern
AVES	Falconiformes	Falconidae	Falco	Falco eleonorae	Birds	B2	Raptors small	75.9901	Least Concern
AVES	Falconiformes	Falconidae	Falco	Falco fasciinucha	Birds	B2	Raptors small	65.0002	Vulnerable
AVES	Falconiformes	Falconidae	Falco	Falco naumanni	Birds	B2	Raptors small	72.6764	Least Concern
AVES	Falconiformes	Falconidae	Falco	Falco peregrinus	Birds	B2	Raptors small	72.607	Least Concern
AVES	Falconiformes	Falconidae	Falco	Falco ruficollis	Birds	B2	Raptors small	72.3447	Least Concern
AVES	Falconiformes	Falconidae	Falco	Falco rupicoloides	Birds	B2	Raptors small	75.6462	Least Concern
AVES	Falconiformes	Falconidae	Falco	Falco subbuteo	Birds	B2	Raptors small	71.9108	Least Concern
AVES	Falconiformes	Falconidae	Falco	Falco tinnunculus	Birds	B2	Raptors small	72.0965	Least Concern
AVES	Falconiformes	Falconidae	Falco	Falco vespertinus	Birds	B2	Raptors small	72.9262	Vulnerable
AVES	Accipitriformes	Accipitridae	Kaupifalco	Kaupifalco monogrammicus	Birds	B2	Raptors small	73.3176	Least Concern
AVES	Accipitriformes	Accipitridae	Melierax	Melierax canorus	Birds	B2	Raptors small	78.388	Least Concern
AVES	Accipitriformes	Accipitridae	Melierax	Melierax metabates	Birds	B2	Raptors small	71.6038	Least Concern
AVES	Accipitriformes	Accipitridae	Melierax	Melierax poliopterus	Birds	B2	Raptors small	72.7354	Least Concern
AVES	Accipitriformes	Accipitridae	Micronisus	Micronisus gabar	Birds	B2	Raptors small	72.0889	Least Concern
AVES	Accipitriformes	Accipitridae	Milvus	Milvus aegyptius	Birds	B2	Raptors small	73.1539	Least Concern
AVES	Accipitriformes	Accipitridae	Milvus	Milvus migrans	Birds	B2	Raptors small	73.4909	Least Concern
AVES	Strigiformes	Strigidae	Otus	Otus scops	Birds	B2	Raptors small	70.508	Least Concern
AVES	Strigiformes	Strigidae	Otus	Otus senegalensis	Birds	B2	Raptors small	71.7893	Least Concern
AVES	Accipitriformes	Accipitridae	Pernis	Pernis apivorus	Birds	B2	Raptors small	73.7491	Least Concern
AVES	Strigiformes	Strigidae	Ptilopsis	Ptilopsis granti	Birds	B2	Raptors small	75.6008	Least Concern
AVES	Strigiformes	Strigidae	Ptilopsis	Ptilopsis leucotis	Birds	B2	Raptors small	69.8798	Least Concern
AVES	Accipitriformes	Accipitridae	Urotriorchis	Urotriorchis macrourus	Birds	B2	Raptors small	79.6242	Least Concern
AVES	Otidiformes	Otididae	Afrotis	Afrotis afra	Birds	B3	Terrestrial ground birds (Bustards, Korhaans, Cranes)	62.5624	Vulnerable
AVES	Otidiformes	Otididae	Afrotis	Afrotis afraoides	Birds	B3	Terrestrial ground birds (Bustards, Korhaans, Cranes)	67.8648	Least Concern
AVES	Gruiformes	Gruidae	Anthropoides	Anthropoides paradiseus	Birds	B3	Terrestrial ground birds (Bustards, Korhaans, Cranes)	56.5932	Vulnerable
AVES	Gruiformes	Gruidae	Anthropoides	Anthropoides virgo	Birds	B3	Terrestrial ground birds (Bustards, Korhaans, Cranes)	55.8028	Least Concern
AVES	Otidiformes	Otididae	Ardeotis	Ardeotis arabs	Birds	B3	Terrestrial ground birds (Bustards, Korhaans, Cranes)	59.5755	Near Threatened
AVES	Otidiformes	Otididae	Ardeotis	Ardeotis kori	Birds	B3	Terrestrial ground birds (Bustards, Korhaans, Cranes)	66.4351	Near Threatened
AVES	Gruiformes	Gruidae	Balearica	Balearica pavonina	Birds	B3	Terrestrial ground birds (Bustards, Korhaans, Cranes)	56.1456	Vulnerable
AVES	Gruiformes	Gruidae	Balearica	Balearica regulorum	Birds	B3	Terrestrial ground birds (Bustards, Korhaans, Cranes)	59.1276	Endangered
AVES	Gruiformes	Gruidae	Bugeranus	Bugeranus carunculatus	Birds	B3	Terrestrial ground birds (Bustards, Korhaans, Cranes)	63.6918	Vulnerable
AVES	Ciconiiformes	Ciconiidae	Ciconia	Ciconia abdimii	Birds	B3	Terrestrial ground birds (Bustards, Korhaans, Cranes)	61.9737	Least Concern
AVES	Ciconiiformes	Ciconiidae	Ciconia	Ciconia ciconia	Birds	B3	Terrestrial ground birds (Bustards, Korhaans, Cranes)	60.0629	Least Concern
AVES	Otidiformes	Otididae	Eupodotis	Eupodotis caerulescens	Birds	B3	Terrestrial ground birds (Bustards, Korhaans, Cranes)	51.6546	Near Threatened
AVES	Otidiformes	Otididae	Eupodotis	Eupodotis senegalensis	Birds	B3	Terrestrial ground birds (Bustards, Korhaans, Cranes)	57.0603	Least Concern
AVES	Gruiformes	Gruidae	Grus	Grus grus	Birds	B3	Terrestrial ground birds (Bustards, Korhaans, Cranes)	53.427	Least Concern
AVES	Otidiformes	Otididae	Heterotetrax	Heterotetrax humilis	Birds	B3	Terrestrial ground birds (Bustards, Korhaans, Cranes)	68.3074	Near Threatened
AVES	Otidiformes	Otididae	Heterotetrax	Heterotetrax rueppelii	Birds	B3	Terrestrial ground birds (Bustards, Korhaans, Cranes)	72.7384	Least Concern
AVES	Otidiformes	Otididae	Heterotetrax	Heterotetrax vigorsii	Birds	B3	Terrestrial ground birds (Bustards, Korhaans, Cranes)	67.4548	Least Concern
AVES	Ciconiiformes	Ciconiidae	Leptoptilos	Leptoptilos crumenifer	Birds	B3	Terrestrial ground birds (Bustards, Korhaans, Cranes)	61.7772	Least Concern
AVES	Otidiformes	Otididae	Lissotis	Lissotis hartlaubii	Birds	B3	Terrestrial ground birds (Bustards, Korhaans, Cranes)	57.6666	Least Concern
AVES	Otidiformes	Otididae	Lissotis	Lissotis melanogaster	Birds	B3	Terrestrial ground birds (Bustards, Korhaans, Cranes)	59.2173	Least Concern
AVES	Otidiformes	Otididae	Lophotis	Lophotis gindiana	Birds	B3	Terrestrial ground birds (Bustards, Korhaans, Cranes)	62.6617	Least Concern
AVES	Otidiformes	Otididae	Lophotis	Lophotis ruficrista	Birds	B3	Terrestrial ground birds (Bustards, Korhaans, Cranes)	68.0346	Least Concern
AVES	Otidiformes	Otididae	Lophotis	Lophotis savilei	Birds	B3	Terrestrial ground birds (Bustards, Korhaans, Cranes)	54.7348	Least Concern
AVES	Otidiformes	Otididae	Neotis	Neotis denhami	Birds	B3	Terrestrial ground birds (Bustards, Korhaans, Cranes)	58.9798	Near Threatened
AVES	Otidiformes	Otididae	Neotis	Neotis heuglinii	Birds	B3	Terrestrial ground birds (Bustards, Korhaans, Cranes)	66.2256	Least Concern
AVES	Otidiformes	Otididae	Neotis	Neotis ludwigii	Birds	B3	Terrestrial ground birds (Bustards, Korhaans, Cranes)	69.593	Endangered
AVES	Otidiformes	Otididae	Neotis	Neotis nuba	Birds	B3	Terrestrial ground birds (Bustards, Korhaans, Cranes)	67.2431	Near Threatened
AVES	Struthioniformes	Struthionidae	Struthio	Struthio camelus	Birds	B3	Terrestrial ground birds (Bustards, Korhaans, Cranes)	62.4969	Least Concern
AVES	Struthioniformes	Struthionidae	Struthio	Struthio molybdophanes	Birds	B3	Terrestrial ground birds (Bustards, Korhaans, Cranes)	66.5724	Vulnerable
AVES	Passeriformes	Acrocephalidae	Acrocephalus	Acrocephalus rufescens	Birds	B4	Waterbirds	73.6807	Least Concern
AVES	Charadriiformes	Scolopacidae	Actitis	Actitis hypoleucos	Birds	B4	Waterbirds	77.9943	Least Concern
AVES	Charadriiformes	Jacanidae	Actophilornis	Actophilornis africanus	Birds	B4	Waterbirds	77.6367	Least Concern
AVES	Coraciiformes	Alcedinidae	Alcedo	Alcedo quadribrachys	Birds	B4	Waterbirds	80.7461	Least Concern
AVES	Coraciiformes	Alcedinidae	Alcedo	Alcedo semitorquata	Birds	B4	Waterbirds	77.7291	Least Concern
AVES	Gruiformes	Rallidae	Amaurornis	Amaurornis marginalis	Birds	B4	Waterbirds	77.1816	Least Concern
AVES	Anseriformes	Anatidae	Anas	Anas acuta	Birds	B4	Waterbirds	72.6901	Least Concern
AVES	Anseriformes	Anatidae	Anas	Anas capensis	Birds	B4	Waterbirds	78.4535	Least Concern
AVES	Anseriformes	Anatidae	Anas	Anas crecca	Birds	B4	Waterbirds	72.2208	Least Concern
AVES	Anseriformes	Anatidae	Anas	Anas erythrorhyncha	Birds	B4	Waterbirds	78.4407	Least Concern
AVES	Anseriformes	Anatidae	Anas	Anas platyrhynchos	Birds	B4	Waterbirds	68.3876	Least Concern
AVES	Anseriformes	Anatidae	Anas	Anas sparsa	Birds	B4	Waterbirds	77.3829	Least Concern
AVES	Anseriformes	Anatidae	Anas	Anas undulata	Birds	B4	Waterbirds	78.0183	Least Concern
AVES	Ciconiiformes	Ciconiidae	Anastomus	Anastomus lamelligerus	Birds	B4	Waterbirds	77.5968	Least Concern
AVES	Suliformes	Anhingidae	Anhinga	Anhinga rufa	Birds	B4	Waterbirds	77.6125	Least Concern
AVES	Pelecaniformes	Ardeidae	Ardea	Ardea alba	Birds	B4	Waterbirds	77.4092	Least Concern
AVES	Pelecaniformes	Ardeidae	Ardea	Ardea brachyrhyncha	Birds	B4	Waterbirds	76.0151	Least Concern
AVES	Pelecaniformes	Ardeidae	Ardea	Ardea cinerea	Birds	B4	Waterbirds	77.7032	Least Concern
AVES	Pelecaniformes	Ardeidae	Ardea	Ardea goliath	Birds	B4	Waterbirds	77.4065	Least Concern
AVES	Pelecaniformes	Ardeidae	Ardea	Ardea purpurea	Birds	B4	Waterbirds	77.5322	Least Concern
AVES	Pelecaniformes	Ardeidae	Ardeola	Ardeola idae	Birds	B4	Waterbirds	75.9051	Endangered
AVES	Pelecaniformes	Ardeidae	Ardeola	Ardeola ralloides	Birds	B4	Waterbirds	77.9123	Least Concern
AVES	Pelecaniformes	Ardeidae	Ardeola	Ardeola rufiventris	Birds	B4	Waterbirds	80.4015	Least Concern
AVES	Anseriformes	Anatidae	Aythya	Aythya ferina	Birds	B4	Waterbirds	73.2722	Vulnerable
AVES	Anseriformes	Anatidae	Aythya	Aythya fuligula	Birds	B4	Waterbirds	73.4257	Least Concern
AVES	Anseriformes	Anatidae	Aythya	Aythya nyroca	Birds	B4	Waterbirds	75.0185	Near Threatened
AVES	Pelecaniformes	Balaenicipitidae	Balaeniceps	Balaeniceps rex	Birds	B4	Waterbirds	76.6611	Vulnerable
AVES	Pelecaniformes	Ardeidae	Botaurus	Botaurus stellaris	Birds	B4	Waterbirds	73.6988	Least Concern
AVES	Passeriformes	Locustellidae	Bradypterus	Bradypterus baboecala	Birds	B4	Waterbirds	77.2479	Least Concern
AVES	Passeriformes	Locustellidae	Bradypterus	Bradypterus carpalis	Birds	B4	Waterbirds	70.9834	Least Concern
AVES	Passeriformes	Locustellidae	Bradypterus	Bradypterus centralis	Birds	B4	Waterbirds	70.3402	Least Concern
AVES	Passeriformes	Locustellidae	Bradypterus	Bradypterus graueri	Birds	B4	Waterbirds	68.8248	Vulnerable
AVES	Charadriiformes	Burhinidae	Burhinus	Burhinus vermiculatus	Birds	B4	Waterbirds	78.0373	Least Concern
AVES	Pelecaniformes	Ardeidae	Butorides	Butorides striata	Birds	B4	Waterbirds	77.5139	Least Concern
AVES	Passeriformes	Acrocephalidae	Calamonastides	Calamonastides bensoni	Birds	B4	Waterbirds	80.0164	Vulnerable
AVES	Passeriformes	Acrocephalidae	Calamonastides	Calamonastides gracilirostris	Birds	B4	Waterbirds	67.2341	Vulnerable
AVES	Pelecaniformes	Ardeidae	Calherodius	Calherodius leuconotus	Birds	B4	Waterbirds	75.8596	Least Concern
AVES	Charadriiformes	Scolopacidae	Calidris	Calidris alpina	Birds	B4	Waterbirds	73.2652	Least Concern
AVES	Charadriiformes	Scolopacidae	Calidris	Calidris falcinellus	Birds	B4	Waterbirds	85.7292	Least Concern
AVES	Charadriiformes	Scolopacidae	Calidris	Calidris ferruginea	Birds	B4	Waterbirds	76.9951	Near Threatened
[truncated: 3,370 more rows]
