# Supplementary material for: A place-based assessment of biodiversity intactness in sub-Saharan Africa
Source: Nature. 2025 Dec 3;649(8095):113–21. doi: 10.1038/s41586-025-09781-7 (PMC12727506; doi:10.1038/s41586-025-09781-7)
Supplement: Supplementary file 13 — Source Data Extended Data Fig. 7 [file 41586_2025_9781_MOESM13_ESM.zip]

Archive with 4 entries (4 files):
- source data Extended Data Fig 7c.xlsx
- Ext data fig7a source data.tif
- Extended Data Fig 7b_Biggs source data.tif
- Extended Data Fig 7b_Newbold source data.tif
