# Supplementary material for: A place-based assessment of biodiversity intactness in sub-Saharan Africa
Source: Nature. 2025 Dec 3;649(8095):113–21. doi: 10.1038/s41586-025-09781-7 (PMC12727506; doi:10.1038/s41586-025-09781-7)
Supplement: Supplementary file 13 — Source Data Extended Data Fig. 7 [file 41586_2025_9781_MOESM13_ESM.zip › source data Extended Data Fig 7c.xlsx]

## Sheet: bii_comparison
Biome	bii4africa (this study)	Newbold et al. (2016)
Desert	85.6455	76.5865
Shrubland	82.9688	75.6006
Acacia savanna	79.504	75.9269
Humid savanna	74.1996	86.5168
Forest	72.7185	94.3885
Thicket	69.6989	74.3736
Grassland	67.8329	83.9679
Fynbos	56.2094	66.6102
